# Supplementary material for: Rapid expansion and international spread of M1UK in the post-pandemic UK upsurge of Streptococcus pyogenes
Source: Nat Commun. 2024 May 10;15:3916. doi: 10.1038/s41467-024-47929-7 (PMC11087535; doi:10.1038/s41467-024-47929-7)
Supplement: Supplementary file 4 — Supplementary Data 1 [file 41467_2024_47929_MOESM4_ESM.xlsx]

## Sheet: Sheet1
Supplementary Data 1. – Distribution of indels within 1741 M1UK and M1global strains analysed
Location of Indels*	Indel present in M1UK**	Indel present in M1global**
1630160	1551/1552	nil
129460	1550/1552	2/189
343279	1551/1552	nil
76208	1550/1552	nil
*Indels are those described in Lee et al6. In that dataset6, 76208 and 343279 were present in all M1UK strains bar one exception; 129460 was additionally present in 1 M1global strain; 1630160 was additionally present in 3 M1global strains and missing in 1 M1UK strain. Location of indels based on MGAS5005 (CP000017.2)
** Total number of strains analysed n=1741; intermediate strains were not considered in this analysis.
