# Supplementary material for: Rapid expansion and international spread of M1UK in the post-pandemic UK upsurge of Streptococcus pyogenes
Source: Nat Commun. 2024 May 10;15:3916. doi: 10.1038/s41467-024-47929-7 (PMC11087535; doi:10.1038/s41467-024-47929-7)
Supplement: Supplementary file 5 — Supplementary Data 2 [file 41467_2024_47929_MOESM5_ESM.xlsx]

## Sheet: Sheet1
Supplementary Data 2. – Frequency of antibiotic resistance genes and mutations in pbp genes in 1815 emm1 strains analysed
	AMR gene presence			PBP point mutations
Gene	mefA/	tetM	dfrC	pbp1A					pbp1b			pbp2A					pbp2x
	msrD
Presence of gene	Present	Present	Present	T535I	A394T	R417K	A136T	T397A	F56L	A153V	L666I	S355F	A570V	L291H	A529V	A328V	G600D	T386A	R692C
or non-synonymous mutation
No. of strains	2	6	1	4	1	1	1	1	12	3	2	1	2	1	2	7	3	1	1
