# Supplementary material for: Rapid expansion and international spread of M1UK in the post-pandemic UK upsurge of Streptococcus pyogenes
Source: Nat Commun. 2024 May 10;15:3916. doi: 10.1038/s41467-024-47929-7 (PMC11087535; doi:10.1038/s41467-024-47929-7)
Supplement: Supplementary file 6 — Supplementary Data 3 [file 41467_2024_47929_MOESM6_ESM.xlsx]

## Sheet: Sheet1
Supplementary Data 3.- Metadata and genome accession numbers of M1 GAS genome sequences used in this study (see footnotes)
Isolates#	genotype	specimen#	year	country	sequencing_reads	BioProject	used_in_dataset	reference*
gas100429	M1UK	Pleural samples	2015	UK	ERR12370764	PRJEB68199	Dataset 1, 2 and 3	previously sequenced at UKHSA
gas107860	M1Global	Swab (URT,skin, vagina, other)	2014	UK	ERR12370765	PRJEB68199	Dataset 1 and 2	previously sequenced at UKHSA
gas114575	M1UK	Blood	2015	UK	ERR12370766	PRJEB68199	Dataset 1, 2 and 3	previously sequenced at UKHSA
gas114579	M1UK	Blood	2015	UK	ERR12370767	PRJEB68199	Dataset 1, 2 and 3	previously sequenced at UKHSA
gas114580	M1UK	Swab (URT,skin, vagina, other)	2015	UK	ERR12370768	PRJEB68199	Dataset 1, 2 and 3	previously sequenced at UKHSA
gas114584	M1UK	Blood	2015	UK	ERR12370769	PRJEB68199	Dataset 1, 2 and 3	previously sequenced at UKHSA
gas114589	M1UK	Others	2015	UK	ERR12370770	PRJEB68199	Dataset 1, 2 and 3	previously sequenced at UKHSA
gas114599	M1UK	Blood	2015	UK	ERR12370771	PRJEB68199	Dataset 1, 2 and 3	previously sequenced at UKHSA
gas114600	M1UK	Blood	2015	UK	ERR12370772	PRJEB68199	Dataset 1, 2 and 3	previously sequenced at UKHSA
gas114604	M1UK	Swab (URT,skin, vagina, other)	2015	UK	ERR12370773	PRJEB68199	Dataset 1, 2 and 3	previously sequenced at UKHSA
gas114609	M1UK	Blood	2015	UK	ERR12370774	PRJEB68199	Dataset 1, 2 and 3	previously sequenced at UKHSA
gas114612	M1UK	Pleural samples	2015	UK	ERR12370775	PRJEB68199	Dataset 1, 2 and 3	previously sequenced at UKHSA
gas114620	M1UK	Blood	2015	UK	ERR12370776	PRJEB68199	Dataset 1, 2 and 3	previously sequenced at UKHSA
gas114621	M1UK	Swab (URT,skin, vagina, other)	2015	UK	ERR12370777	PRJEB68199	Dataset 1, 2 and 3	previously sequenced at UKHSA
gas114629	M1UK	Blood	2015	UK	ERR12370778	PRJEB68199	Dataset 1, 2 and 3	previously sequenced at UKHSA
gas114630	M1UK	Blood	2015	UK	ERR12370779	PRJEB68199	Dataset 1, 2 and 3	previously sequenced at UKHSA
gas114641	M1UK	Swab (URT,skin, vagina, other)	2015	UK	ERR12370780	PRJEB68199	Dataset 1, 2 and 3	previously sequenced at UKHSA
gas114643	M1UK	Blood	2015	UK	ERR12370781	PRJEB68199	Dataset 1, 2 and 3	previously sequenced at UKHSA
gas114662	M1UK	Blood	2015	UK	ERR12370782	PRJEB68199	Dataset 1, 2 and 3	previously sequenced at UKHSA
gas114667	M1UK	Blood	2015	UK	ERR12370783	PRJEB68199	Dataset 1, 2 and 3	previously sequenced at UKHSA
gas114678	M1UK	Others	2015	UK	ERR12370784	PRJEB68199	Dataset 1, 2 and 3	previously sequenced at UKHSA
gas114686	M1Global	Others	2015	UK	ERR12370785	PRJEB68199	Dataset 1 and 2	previously sequenced at UKHSA
gas114688	13 SNPs	Blood	2015	UK	ERR12370786	PRJEB68199	Dataset 1, 2 and 3	previously sequenced at UKHSA
gas114692	M1Global	Others	2015	UK	ERR12370787	PRJEB68199	Dataset 1 and 2	previously sequenced at UKHSA
gas114693	M1Global	Others	2015	UK	ERR12370788	PRJEB68199	Dataset 1 and 2	previously sequenced at UKHSA
gas114694	M1UK	Swab (URT,skin, vagina, other)	2015	UK	ERR12370789	PRJEB68199	Dataset 1, 2 and 3	previously sequenced at UKHSA
gas114699	M1UK	Blood	2015	UK	ERR12370790	PRJEB68199	Dataset 1, 2 and 3	previously sequenced at UKHSA
gas114700	M1Global	Others	2015	UK	ERR12370791	PRJEB68199	Dataset 1 and 2	previously sequenced at UKHSA
gas114703	M1UK	Blood	2015	UK	ERR12370792	PRJEB68199	Dataset 1, 2 and 3	previously sequenced at UKHSA
gas114704	M1UK	Blood	2015	UK	ERR12370793	PRJEB68199	Dataset 1, 2 and 3	previously sequenced at UKHSA
gas114705	M1UK	Others	2015	UK	ERR12370794	PRJEB68199	Dataset 1, 2 and 3	previously sequenced at UKHSA
gas114706	M1UK	Others	2015	UK	ERR12370795	PRJEB68199	Dataset 1, 2 and 3	previously sequenced at UKHSA
gas114711	M1UK	Blood	2015	UK	ERR12370796	PRJEB68199	Dataset 1, 2 and 3	previously sequenced at UKHSA
gas114715	M1UK	Swab (URT,skin, vagina, other)	2015	UK	ERR12370797	PRJEB68199	Dataset 1, 2 and 3	previously sequenced at UKHSA
gas114716	M1UK	Swab (URT,skin, vagina, other)	2015	UK	ERR12370798	PRJEB68199	Dataset 1, 2 and 3	previously sequenced at UKHSA
gas114723	M1UK	Blood	2015	UK	ERR12370799	PRJEB68199	Dataset 1, 2 and 3	previously sequenced at UKHSA
gas114727	M1UK	Others	2015	UK	ERR12370800	PRJEB68199	Dataset 1, 2 and 3	previously sequenced at UKHSA
gas114729	M1UK	Blood	2015	UK	ERR12370801	PRJEB68199	Dataset 1, 2 and 3	previously sequenced at UKHSA
gas115299	M1UK	Blood	2015	UK	ERR12370802	PRJEB68199	Dataset 1, 2 and 3	previously sequenced at UKHSA
gas115308	M1UK	Swab (URT,skin, vagina, other)	2015	UK	ERR12370803	PRJEB68199	Dataset 1, 2 and 3	previously sequenced at UKHSA
gas115318	M1UK	Blood	2015	UK	ERR12370804	PRJEB68199	Dataset 1, 2 and 3	previously sequenced at UKHSA
gas115325	M1UK	Blood	2015	UK	ERR12370805	PRJEB68199	Dataset 1, 2 and 3	previously sequenced at UKHSA
gas115326	M1UK	Swab (URT,skin, vagina, other)	2015	UK	ERR12370806	PRJEB68199	Dataset 1, 2 and 3	previously sequenced at UKHSA
gas115328	M1UK	Others	2015	UK	ERR12370807	PRJEB68199	Dataset 1, 2 and 3	previously sequenced at UKHSA
gas115334	M1UK	Swab (URT,skin, vagina, other)	2015	UK	ERR12370808	PRJEB68199	Dataset 1, 2 and 3	previously sequenced at UKHSA
gas115335	M1UK	LRT (lower resp tract-not pleural)	2015	UK	ERR12370809	PRJEB68199	Dataset 1, 2 and 3	previously sequenced at UKHSA
gas115337	M1UK	Blood	2015	UK	ERR12370810	PRJEB68199	Dataset 1, 2 and 3	previously sequenced at UKHSA
gas115339	M1UK	Others	2015	UK	ERR12370811	PRJEB68199	Dataset 1, 2 and 3	previously sequenced at UKHSA
gas115340	M1UK	Others	2015	UK	ERR12370812	PRJEB68199	Dataset 1, 2 and 3	previously sequenced at UKHSA
gas115347	M1UK	Others	2015	UK	ERR12370813	PRJEB68199	Dataset 1, 2 and 3	previously sequenced at UKHSA
gas115348	M1UK	Blood	2015	UK	ERR12370814	PRJEB68199	Dataset 1, 2 and 3	previously sequenced at UKHSA
gas115352	M1UK	Blood	2015	UK	ERR12370815	PRJEB68199	Dataset 1, 2 and 3	previously sequenced at UKHSA
gas115353	M1Global	Blood	2015	UK	ERR12370816	PRJEB68199	Dataset 1 and 2	previously sequenced at UKHSA
gas115356	M1UK	Blood	2015	UK	ERR12370817	PRJEB68199	Dataset 1, 2 and 3	previously sequenced at UKHSA
gas115358	M1UK	Swab (URT,skin, vagina, other)	2015	UK	ERR12370818	PRJEB68199	Dataset 1, 2 and 3	previously sequenced at UKHSA
gas115360	M1UK	Blood	2015	UK	ERR12370819	PRJEB68199	Dataset 1, 2 and 3	previously sequenced at UKHSA
gas115361	M1UK	Swab (URT,skin, vagina, other)	2015	UK	ERR12370820	PRJEB68199	Dataset 1, 2 and 3	previously sequenced at UKHSA
gas115368	M1Global	Others	2015	UK	ERR12370821	PRJEB68199	Dataset 1 and 2	previously sequenced at UKHSA
gas115369	M1UK	Blood	2015	UK	ERR12370822	PRJEB68199	Dataset 1, 2 and 3	previously sequenced at UKHSA
gas115372	M1UK	Blood	2015	UK	ERR12370823	PRJEB68199	Dataset 1, 2 and 3	previously sequenced at UKHSA
gas117602	M1UK	LRT (lower resp tract-not pleural)	2015	UK	ERR12370824	PRJEB68199	Dataset 1, 2 and 3	previously sequenced at UKHSA
gas117604	M1UK	Blood	2015	UK	ERR12370825	PRJEB68199	Dataset 1, 2 and 3	previously sequenced at UKHSA
gas117615	M1Global	Blood	2015	UK	ERR12370826	PRJEB68199	Dataset 1 and 2	previously sequenced at UKHSA
gas117617	M1UK	Blood	2015	UK	ERR12370827	PRJEB68199	Dataset 1, 2 and 3	previously sequenced at UKHSA
gas117622	M1UK	Blood	2015	UK	ERR12370828	PRJEB68199	Dataset 1, 2 and 3	previously sequenced at UKHSA
gas117623	M1UK	Swab (URT,skin, vagina, other)	2015	UK	ERR12370829	PRJEB68199	Dataset 1, 2 and 3	previously sequenced at UKHSA
gas117624	M1UK	LRT (lower resp tract-not pleural)	2015	UK	ERR12370830	PRJEB68199	Dataset 1, 2 and 3	previously sequenced at UKHSA
gas117639	M1Global	Blood	2015	UK	ERR12370831	PRJEB68199	Dataset 1 and 2	previously sequenced at UKHSA
gas117645	13 SNPs	Blood	2015	UK	ERR12370832	PRJEB68199	Dataset 1, 2 and 3	previously sequenced at UKHSA
gas117646	23 SNPs	Blood	2015	UK	ERR12370833	PRJEB68199	Dataset 1, 2 and 3	previously sequenced at UKHSA
gas117649	M1Global	Blood	2015	UK	ERR12370834	PRJEB68199	Dataset 1 and 2	previously sequenced at UKHSA
gas117673	M1UK	Blood	2015	UK	ERR12370835	PRJEB68199	Dataset 1, 2 and 3	previously sequenced at UKHSA
gas117676	M1Global	Swab (URT,skin, vagina, other)	2015	UK	ERR12370836	PRJEB68199	Dataset 1 and 2	previously sequenced at UKHSA
gas117678	M1UK	Blood	2015	UK	ERR12370837	PRJEB68199	Dataset 1, 2 and 3	previously sequenced at UKHSA
gas117685	M1UK	Blood	2015	UK	ERR12370838	PRJEB68199	Dataset 1, 2 and 3	previously sequenced at UKHSA
gas117687	M1UK	Others	2015	UK	ERR12370839	PRJEB68199	Dataset 1, 2 and 3	previously sequenced at UKHSA
gas117688	M1UK	Others	2015	UK	ERR12370840	PRJEB68199	Dataset 1, 2 and 3	previously sequenced at UKHSA
gas118178	M1UK	Blood	2015	UK	ERR12370841	PRJEB68199	Dataset 1, 2 and 3	previously sequenced at UKHSA
gas118179	M1UK	Blood	2015	UK	ERR12370842	PRJEB68199	Dataset 1, 2 and 3	previously sequenced at UKHSA
gas118180	M1UK	Swab (URT,skin, vagina, other)	2015	UK	ERR12370843	PRJEB68199	Dataset 1, 2 and 3	previously sequenced at UKHSA
gas118181	M1UK	Swab (URT,skin, vagina, other)	2015	UK	ERR12370844	PRJEB68199	Dataset 1, 2 and 3	previously sequenced at UKHSA
gas118196	M1Global	LRT (lower resp tract-not pleural)	2015	UK	ERR12370845	PRJEB68199	Dataset 1 and 2	previously sequenced at UKHSA
gas118199	M1UK	Blood	2015	UK	ERR12370846	PRJEB68199	Dataset 1, 2 and 3	previously sequenced at UKHSA
gas118201	M1UK	Others	2015	UK	ERR12370847	PRJEB68199	Dataset 1, 2 and 3	previously sequenced at UKHSA
gas118203	M1UK	Others	2015	UK	ERR12370848	PRJEB68199	Dataset 1, 2 and 3	previously sequenced at UKHSA
gas118208	M1UK	Blood	2015	UK	ERR12370849	PRJEB68199	Dataset 1, 2 and 3	previously sequenced at UKHSA
gas118216	23 SNPs	Blood	2015	UK	ERR12370850	PRJEB68199	Dataset 1, 2 and 3	previously sequenced at UKHSA
gas118227	M1UK	Blood	2015	UK	ERR12370851	PRJEB68199	Dataset 1, 2 and 3	previously sequenced at UKHSA
gas118236	M1UK	Blood	2015	UK	ERR12370852	PRJEB68199	Dataset 1, 2 and 3	previously sequenced at UKHSA
gas118238	M1UK	Blood	2015	UK	ERR12370853	PRJEB68199	Dataset 1, 2 and 3	previously sequenced at UKHSA
gas118240	M1UK	Others	2015	UK	ERR12370854	PRJEB68199	Dataset 1, 2 and 3	previously sequenced at UKHSA
gas118246	M1UK	Blood	2015	UK	ERR12370855	PRJEB68199	Dataset 1, 2 and 3	previously sequenced at UKHSA
gas12036	M1Global	Blood	2014	UK	ERR12370856	PRJEB68199	Dataset 1 and 2	previously sequenced at UKHSA
gas12040	M1UK	Swab (URT,skin, vagina, other)	2014	UK	ERR12370857	PRJEB68199	Dataset 1, 2 and 3	previously sequenced at UKHSA
gas12041	M1UK	Blood	2014	UK	ERR12370858	PRJEB68199	Dataset 1, 2 and 3	previously sequenced at UKHSA
gas12042	M1UK	Blood	2014	UK	ERR12370859	PRJEB68199	Dataset 1, 2 and 3	previously sequenced at UKHSA
gas12043	M1UK	Blood	2014	UK	ERR12370860	PRJEB68199	Dataset 1, 2 and 3	previously sequenced at UKHSA
gas12047	M1UK	Blood	2014	UK	ERR12370861	PRJEB68199	Dataset 1, 2 and 3	previously sequenced at UKHSA
gas12061	M1UK	Blood	2014	UK	ERR12370862	PRJEB68199	Dataset 1, 2 and 3	previously sequenced at UKHSA
gas12073	M1UK	Swab (URT,skin, vagina, other)	2014	UK	ERR12370863	PRJEB68199	Dataset 1, 2 and 3	previously sequenced at UKHSA
gas12078	M1UK	Swab (URT,skin, vagina, other)	2014	UK	ERR12370864	PRJEB68199	Dataset 1, 2 and 3	previously sequenced at UKHSA
gas12079	M1UK	Blood	2014	UK	ERR12370865	PRJEB68199	Dataset 1, 2 and 3	previously sequenced at UKHSA
gas12081	M1UK	Swab (URT,skin, vagina, other)	2014	UK	ERR12370866	PRJEB68199	Dataset 1, 2 and 3	previously sequenced at UKHSA
gas12082	M1Global	Swab (URT,skin, vagina, other)	2014	UK	ERR12370867	PRJEB68199	Dataset 1 and 2	previously sequenced at UKHSA
gas12085	M1UK	Swab (URT,skin, vagina, other)	2014	UK	ERR12370868	PRJEB68199	Dataset 1, 2 and 3	previously sequenced at UKHSA
gas12092	M1UK	Blood	2014	UK	ERR12370869	PRJEB68199	Dataset 1, 2 and 3	previously sequenced at UKHSA
gas12101	M1UK	LRT (lower resp tract-not pleural)	2014	UK	ERR12370870	PRJEB68199	Dataset 1, 2 and 3	previously sequenced at UKHSA
gas124810	M1UK	Blood	2015	UK	ERR12370871	PRJEB68199	Dataset 1, 2 and 3	previously sequenced at UKHSA
gas124811	M1UK	Blood	2015	UK	ERR12370872	PRJEB68199	Dataset 1, 2 and 3	previously sequenced at UKHSA
gas124812	M1UK	Swab (URT,skin, vagina, other)	2015	UK	ERR12370873	PRJEB68199	Dataset 1, 2 and 3	previously sequenced at UKHSA
gas124814	M1UK	Swab (URT,skin, vagina, other)	2015	UK	ERR12370874	PRJEB68199	Dataset 1, 2 and 3	previously sequenced at UKHSA
gas124815	M1UK	Swab (URT,skin, vagina, other)	2015	UK	ERR12370875	PRJEB68199	Dataset 1, 2 and 3	previously sequenced at UKHSA
gas124824	M1UK	Others	2015	UK	ERR12370876	PRJEB68199	Dataset 1, 2 and 3	previously sequenced at UKHSA
gas124826	M1UK	Blood	2015	UK	ERR12370877	PRJEB68199	Dataset 1, 2 and 3	previously sequenced at UKHSA
gas124830	M1UK	Blood	2015	UK	ERR12370878	PRJEB68199	Dataset 1, 2 and 3	previously sequenced at UKHSA
gas124831	M1UK	Blood	2015	UK	ERR12370879	PRJEB68199	Dataset 1, 2 and 3	previously sequenced at UKHSA
gas124836	M1UK	Swab (URT,skin, vagina, other)	2015	UK	ERR12370880	PRJEB68199	Dataset 1, 2 and 3	previously sequenced at UKHSA
gas124840	M1UK	Others	2015	UK	ERR12370881	PRJEB68199	Dataset 1, 2 and 3	previously sequenced at UKHSA
gas124842	M1UK	Blood	2015	UK	ERR12370882	PRJEB68199	Dataset 1, 2 and 3	previously sequenced at UKHSA
gas124848	M1UK	Blood	2015	UK	ERR12370883	PRJEB68199	Dataset 1, 2 and 3	previously sequenced at UKHSA
gas124863	M1UK	Blood	2015	UK	ERR12370884	PRJEB68199	Dataset 1, 2 and 3	previously sequenced at UKHSA
gas124870	M1UK	Blood	2015	UK	ERR12370885	PRJEB68199	Dataset 1, 2 and 3	previously sequenced at UKHSA
gas12732	M1Global	Swab (URT,skin, vagina, other)	2014	UK	ERR12370886	PRJEB68199	Dataset 1 and 2	previously sequenced at UKHSA
gas12734	M1UK	Blood	2014	UK	ERR12370887	PRJEB68199	Dataset 1, 2 and 3	previously sequenced at UKHSA
gas12738	M1UK	Blood	2014	UK	ERR12370888	PRJEB68199	Dataset 1, 2 and 3	previously sequenced at UKHSA
gas12740	M1Global	Pleural samples	2014	UK	ERR12370889	PRJEB68199	Dataset 1 and 2	previously sequenced at UKHSA
gas12747	M1UK	Blood	2014	UK	ERR12370890	PRJEB68199	Dataset 1, 2 and 3	previously sequenced at UKHSA
gas12755	M1UK	Others	2014	UK	ERR12370891	PRJEB68199	Dataset 1, 2 and 3	previously sequenced at UKHSA
gas12773	M1Global	Pleural samples	2014	UK	ERR12370986	PRJEB68199	Dataset 1 and 2	previously sequenced at UKHSA
gas12776	M1UK	Others	2014	UK	ERR12370987	PRJEB68199	Dataset 1, 2 and 3	previously sequenced at UKHSA
gas12777	M1UK	Others	2014	UK	ERR12370988	PRJEB68199	Dataset 1, 2 and 3	previously sequenced at UKHSA
gas12781	M1Global	Blood	2014	UK	ERR12370989	PRJEB68199	Dataset 1 and 2	previously sequenced at UKHSA
gas12784	M1UK	Others	2014	UK	ERR12370990	PRJEB68199	Dataset 1, 2 and 3	previously sequenced at UKHSA
gas12793	23 SNPs	Blood	2013	UK	ERR12370991	PRJEB68199	Dataset 1, 2 and 3	previously sequenced at UKHSA
gas12802	M1UK	Blood	2014	UK	ERR12370992	PRJEB68199	Dataset 1, 2 and 3	previously sequenced at UKHSA
gas12803	M1Global	Blood	2014	UK	ERR12370993	PRJEB68199	Dataset 1 and 2	previously sequenced at UKHSA
gas12806	M1UK	Swab (URT,skin, vagina, other)	2014	UK	ERR12370994	PRJEB68199	Dataset 1, 2 and 3	previously sequenced at UKHSA
gas12813	M1Global	Blood	2014	UK	ERR12370995	PRJEB68199	Dataset 1 and 2	previously sequenced at UKHSA
gas12835	M1UK	Swab (URT,skin, vagina, other)	2014	UK	ERR12370996	PRJEB68199	Dataset 1, 2 and 3	previously sequenced at UKHSA
gas12848	M1UK	Blood	2014	UK	ERR12370997	PRJEB68199	Dataset 1, 2 and 3	previously sequenced at UKHSA
gas12863	M1UK	Swab (URT,skin, vagina, other)	2014	UK	ERR12370998	PRJEB68199	Dataset 1, 2 and 3	previously sequenced at UKHSA
gas12871	M1UK	Swab (URT,skin, vagina, other)	2014	UK	ERR12370999	PRJEB68199	Dataset 1, 2 and 3	previously sequenced at UKHSA
gas12876	M1UK	Swab (URT,skin, vagina, other)	2014	UK	ERR12371000	PRJEB68199	Dataset 1, 2 and 3	previously sequenced at UKHSA
gas12886	M1UK	Swab (URT,skin, vagina, other)	2014	UK	ERR12371001	PRJEB68199	Dataset 1, 2 and 3	previously sequenced at UKHSA
gas12891	M1UK	Swab (URT,skin, vagina, other)	2014	UK	ERR12371002	PRJEB68199	Dataset 1, 2 and 3	previously sequenced at UKHSA
gas129448	M1UK	Blood	2015	UK	ERR12371003	PRJEB68199	Dataset 1, 2 and 3	previously sequenced at UKHSA
gas129458	M1Global	Blood	2015	UK	ERR12371004	PRJEB68199	Dataset 1 and 2	previously sequenced at UKHSA
gas129467	M1UK	Blood	2015	UK	ERR12371005	PRJEB68199	Dataset 1, 2 and 3	previously sequenced at UKHSA
gas129469	M1UK	Blood	2015	UK	ERR12371006	PRJEB68199	Dataset 1, 2 and 3	previously sequenced at UKHSA
gas136696	23 SNPs	Blood	2013	UK	ERR12371007	PRJEB68199	Dataset 1, 2 and 3	previously sequenced at UKHSA
gas138346	M1Global	Others	2014	UK	ERR12371008	PRJEB68199	Dataset 1 and 2	previously sequenced at UKHSA
gas18602	M1UK	Blood	2014	UK	ERR12372105	PRJEB68199	Dataset 1, 2 and 3	previously sequenced at UKHSA
gas18604	M1UK	Swab (URT,skin, vagina, other)	2014	UK	ERR12372106	PRJEB68199	Dataset 1, 2 and 3	previously sequenced at UKHSA
gas18617	M1UK	Swab (URT,skin, vagina, other)	2014	UK	ERR12372107	PRJEB68199	Dataset 1, 2 and 3	previously sequenced at UKHSA
gas18618	M1UK	Swab (URT,skin, vagina, other)	2014	UK	ERR12372108	PRJEB68199	Dataset 1, 2 and 3	previously sequenced at UKHSA
gas18883	M1UK	Blood	2014	UK	ERR12372109	PRJEB68199	Dataset 1, 2 and 3	previously sequenced at UKHSA
gas18884	M1Global	Swab (URT,skin, vagina, other)	2014	UK	ERR12372110	PRJEB68199	Dataset 1 and 2	previously sequenced at UKHSA
gas18890	M1UK	Others	2014	UK	ERR12372111	PRJEB68199	Dataset 1, 2 and 3	previously sequenced at UKHSA
gas18891	M1UK	Blood	2014	UK	ERR12372112	PRJEB68199	Dataset 1, 2 and 3	previously sequenced at UKHSA
gas18893	M1UK	Blood	2014	UK	ERR12372113	PRJEB68199	Dataset 1, 2 and 3	previously sequenced at UKHSA
gas18905	23 SNPs	Others	2014	UK	ERR12372114	PRJEB68199	Dataset 1, 2 and 3	previously sequenced at UKHSA
gas18911	23 SNPs	Others	2014	UK	ERR12372115	PRJEB68199	Dataset 1, 2 and 3	previously sequenced at UKHSA
gas18936	M1UK	Swab (URT,skin, vagina, other)	2014	UK	ERR12372116	PRJEB68199	Dataset 1, 2 and 3	previously sequenced at UKHSA
gas18940	M1UK	Swab (URT,skin, vagina, other)	2014	UK	ERR12372117	PRJEB68199	Dataset 1, 2 and 3	previously sequenced at UKHSA
gas18941	M1UK	Swab (URT,skin, vagina, other)	2014	UK	ERR12372118	PRJEB68199	Dataset 1, 2 and 3	previously sequenced at UKHSA
gas18951	M1UK	Swab (URT,skin, vagina, other)	2014	UK	ERR12372119	PRJEB68199	Dataset 1, 2 and 3	previously sequenced at UKHSA
gas18954	M1Global	Swab (URT,skin, vagina, other)	2014	UK	ERR12372120	PRJEB68199	Dataset 1 and 2	previously sequenced at UKHSA
gas24918	M1Global	Blood	2014	UK	ERR12372121	PRJEB68199	Dataset 1 and 2	previously sequenced at UKHSA
gas24923	M1UK	Swab (URT,skin, vagina, other)	2014	UK	ERR12372122	PRJEB68199	Dataset 1, 2 and 3	previously sequenced at UKHSA
gas24930	M1Global	Swab (URT,skin, vagina, other)	2014	UK	ERR12372123	PRJEB68199	Dataset 1 and 2	previously sequenced at UKHSA
gas24932	M1UK	Blood	2014	UK	ERR12372124	PRJEB68199	Dataset 1, 2 and 3	previously sequenced at UKHSA
gas24934	M1UK	Swab (URT,skin, vagina, other)	2014	UK	ERR12372125	PRJEB68199	Dataset 1, 2 and 3	previously sequenced at UKHSA
gas24939	M1UK	Others	2014	UK	ERR12372126	PRJEB68199	Dataset 1, 2 and 3	previously sequenced at UKHSA
gas24946	M1UK	Swab (URT,skin, vagina, other)	2014	UK	ERR12372127	PRJEB68199	Dataset 1, 2 and 3	previously sequenced at UKHSA
gas24968	M1Global	Blood	2014	UK	ERR12372128	PRJEB68199	Dataset 1 and 2	previously sequenced at UKHSA
gas24969	M1Global	Blood	2014	UK	ERR12372129	PRJEB68199	Dataset 1 and 2	previously sequenced at UKHSA
gas24975	M1UK	Blood	2014	UK	ERR12372130	PRJEB68199	Dataset 1, 2 and 3	previously sequenced at UKHSA
gas24977	M1UK	Swab (URT,skin, vagina, other)	2014	UK	ERR12372131	PRJEB68199	Dataset 1, 2 and 3	previously sequenced at UKHSA
gas25106	M1Global	Others	2014	UK	ERR12372132	PRJEB68199	Dataset 1 and 2	previously sequenced at UKHSA
gas25110	M1Global	Others	2014	UK	ERR12372133	PRJEB68199	Dataset 1 and 2	previously sequenced at UKHSA
gas25132	M1UK	Others	2014	UK	ERR12372134	PRJEB68199	Dataset 1, 2 and 3	previously sequenced at UKHSA
gas25138	23 SNPs	Others	2014	UK	ERR12372135	PRJEB68199	Dataset 1, 2 and 3	previously sequenced at UKHSA
gas25156	M1Global	Others	2014	UK	ERR12372136	PRJEB68199	Dataset 1 and 2	previously sequenced at UKHSA
gas25161	M1Global	Blood	2014	UK	ERR12372137	PRJEB68199	Dataset 1 and 2	previously sequenced at UKHSA
gas26020	M1UK	Blood	2014	UK	ERR12372138	PRJEB68199	Dataset 1, 2 and 3	previously sequenced at UKHSA
gas26040	M1UK	Swab (URT,skin, vagina, other)	2014	UK	ERR12372139	PRJEB68199	Dataset 1, 2 and 3	previously sequenced at UKHSA
gas26042	M1Global	Blood	2014	UK	ERR12372140	PRJEB68199	Dataset 1 and 2	previously sequenced at UKHSA
gas26063	M1Global	Blood	2014	UK	ERR12372141	PRJEB68199	Dataset 1 and 2	previously sequenced at UKHSA
gas27637	M1UK	Others	2014	UK	ERR12372142	PRJEB68199	Dataset 1, 2 and 3	previously sequenced at UKHSA
gas27639	M1Global	Others	2014	UK	ERR12372143	PRJEB68199	Dataset 1 and 2	previously sequenced at UKHSA
gas27643	M1Global	Swab (URT,skin, vagina, other)	2014	UK	ERR12372144	PRJEB68199	Dataset 1 and 2	previously sequenced at UKHSA
gas27644	M1UK	Swab (URT,skin, vagina, other)	2014	UK	ERR12372145	PRJEB68199	Dataset 1, 2 and 3	previously sequenced at UKHSA
gas27663	M1UK	Blood	2014	UK	ERR12372146	PRJEB68199	Dataset 1, 2 and 3	previously sequenced at UKHSA
gas27669	M1UK	Swab (URT,skin, vagina, other)	2014	UK	ERR12372147	PRJEB68199	Dataset 1, 2 and 3	previously sequenced at UKHSA
gas27672	M1UK	Blood	2014	UK	ERR12372148	PRJEB68199	Dataset 1, 2 and 3	previously sequenced at UKHSA
gas27675	M1Global	Swab (URT,skin, vagina, other)	2014	UK	ERR12372149	PRJEB68199	Dataset 1 and 2	previously sequenced at UKHSA
gas27677	M1Global	Blood	2014	UK	ERR12372150	PRJEB68199	Dataset 1 and 2	previously sequenced at UKHSA
gas27678	M1UK	Blood	2014	UK	ERR12372151	PRJEB68199	Dataset 1, 2 and 3	previously sequenced at UKHSA
gas27680	M1UK	Blood	2014	UK	ERR12372152	PRJEB68199	Dataset 1, 2 and 3	previously sequenced at UKHSA
gas27691	M1Global	Swab (URT,skin, vagina, other)	2014	UK	ERR12372153	PRJEB68199	Dataset 1 and 2	previously sequenced at UKHSA
gas27694	M1Global	Swab (URT,skin, vagina, other)	2014	UK	ERR12372154	PRJEB68199	Dataset 1 and 2	previously sequenced at UKHSA
gas27700	M1UK	Swab (URT,skin, vagina, other)	2014	UK	ERR12372155	PRJEB68199	Dataset 1, 2 and 3	previously sequenced at UKHSA
gas27703	M1Global	Swab (URT,skin, vagina, other)	2014	UK	ERR12372156	PRJEB68199	Dataset 1 and 2	previously sequenced at UKHSA
gas27704	M1UK	Swab (URT,skin, vagina, other)	2014	UK	ERR12372157	PRJEB68199	Dataset 1, 2 and 3	previously sequenced at UKHSA
gas27705	M1UK	Blood	2014	UK	ERR12372158	PRJEB68199	Dataset 1, 2 and 3	previously sequenced at UKHSA
gas27711	M1UK	Swab (URT,skin, vagina, other)	2014	UK	ERR12372159	PRJEB68199	Dataset 1, 2 and 3	previously sequenced at UKHSA
gas27719	M1Global	Blood	2014	UK	ERR12372160	PRJEB68199	Dataset 1 and 2	previously sequenced at UKHSA
gas30584	M1Global	Blood	2014	UK	ERR12372161	PRJEB68199	Dataset 1 and 2	previously sequenced at UKHSA
gas30593	M1Global	Blood	2014	UK	ERR12372162	PRJEB68199	Dataset 1 and 2	previously sequenced at UKHSA
gas30597	M1UK	Blood	2014	UK	ERR12372163	PRJEB68199	Dataset 1, 2 and 3	previously sequenced at UKHSA
gas30608	M1UK	Others	2014	UK	ERR12372164	PRJEB68199	Dataset 1, 2 and 3	previously sequenced at UKHSA
gas30629	23 SNPs	Swab (URT,skin, vagina, other)	2014	UK	ERR12372165	PRJEB68199	Dataset 1, 2 and 3	previously sequenced at UKHSA
gas30630	M1Global	Blood	2014	UK	ERR12372166	PRJEB68199	Dataset 1 and 2	previously sequenced at UKHSA
gas30631	M1UK	Blood	2014	UK	ERR12372167	PRJEB68199	Dataset 1, 2 and 3	previously sequenced at UKHSA
gas30632	M1Global	Blood	2014	UK	ERR12372168	PRJEB68199	Dataset 1 and 2	previously sequenced at UKHSA
gas30633	M1UK	Swab (URT,skin, vagina, other)	2014	UK	ERR12372169	PRJEB68199	Dataset 1, 2 and 3	previously sequenced at UKHSA
gas30637	M1UK	Blood	2014	UK	ERR12372170	PRJEB68199	Dataset 1, 2 and 3	previously sequenced at UKHSA
gas30644	M1UK	Blood	2014	UK	ERR12372171	PRJEB68199	Dataset 1, 2 and 3	previously sequenced at UKHSA
gas30648	M1UK	Blood	2014	UK	ERR12372172	PRJEB68199	Dataset 1, 2 and 3	previously sequenced at UKHSA
gas30653	M1UK	Blood	2014	UK	ERR12372173	PRJEB68199	Dataset 1, 2 and 3	previously sequenced at UKHSA
gas30660	M1Global	Blood	2014	UK	ERR12372174	PRJEB68199	Dataset 1 and 2	previously sequenced at UKHSA
gas30663	M1UK	Blood	2014	UK	ERR12372175	PRJEB68199	Dataset 1, 2 and 3	previously sequenced at UKHSA
gas30664	M1UK	Swab (URT,skin, vagina, other)	2014	UK	ERR12372176	PRJEB68199	Dataset 1, 2 and 3	previously sequenced at UKHSA
gas30665	M1UK	Blood	2014	UK	ERR12372177	PRJEB68199	Dataset 1, 2 and 3	previously sequenced at UKHSA
gas30668	M1UK	Blood	2014	UK	ERR12372178	PRJEB68199	Dataset 1, 2 and 3	previously sequenced at UKHSA
gas32234	M1UK	Swab (URT,skin, vagina, other)	2014	UK	ERR12372179	PRJEB68199	Dataset 1, 2 and 3	previously sequenced at UKHSA
gas32239	M1UK	Others	2014	UK	ERR12372180	PRJEB68199	Dataset 1, 2 and 3	previously sequenced at UKHSA
gas32244	M1UK	Blood	2014	UK	ERR12372181	PRJEB68199	Dataset 1, 2 and 3	previously sequenced at UKHSA
gas32249	M1UK	Blood	2014	UK	ERR12372182	PRJEB68199	Dataset 1, 2 and 3	previously sequenced at UKHSA
gas32250	M1UK	Blood	2014	UK	ERR12372183	PRJEB68199	Dataset 1, 2 and 3	previously sequenced at UKHSA
gas32256	M1UK	Blood	2014	UK	ERR12372184	PRJEB68199	Dataset 1, 2 and 3	previously sequenced at UKHSA
gas32262	M1UK	Swab (URT,skin, vagina, other)	2014	UK	ERR12372185	PRJEB68199	Dataset 1, 2 and 3	previously sequenced at UKHSA
gas32277	M1UK	Swab (URT,skin, vagina, other)	2014	UK	ERR12372186	PRJEB68199	Dataset 1, 2 and 3	previously sequenced at UKHSA
gas32279	M1UK	Blood	2014	UK	ERR12372187	PRJEB68199	Dataset 1, 2 and 3	previously sequenced at UKHSA
gas32289	M1UK	Others	2014	UK	ERR12372188	PRJEB68199	Dataset 1, 2 and 3	previously sequenced at UKHSA
gas32300	M1Global	Blood	2014	UK	ERR12372189	PRJEB68199	Dataset 1 and 2	previously sequenced at UKHSA
gas32302	M1UK	Blood	2014	UK	ERR12372190	PRJEB68199	Dataset 1, 2 and 3	previously sequenced at UKHSA
gas32306	M1Global	Blood	2014	UK	ERR12372191	PRJEB68199	Dataset 1 and 2	previously sequenced at UKHSA
gas32308	M1Global	Others	2014	UK	ERR12372192	PRJEB68199	Dataset 1 and 2	previously sequenced at UKHSA
gas32309	M1UK	Swab (URT,skin, vagina, other)	2014	UK	ERR12372193	PRJEB68199	Dataset 1, 2 and 3	previously sequenced at UKHSA
gas32310	M1Global	Blood	2014	UK	ERR12372194	PRJEB68199	Dataset 1 and 2	previously sequenced at UKHSA
gas32311	M1Global	Blood	2014	UK	ERR12372195	PRJEB68199	Dataset 1 and 2	previously sequenced at UKHSA
gas32312	M1UK	Swab (URT,skin, vagina, other)	2014	UK	ERR12372196	PRJEB68199	Dataset 1, 2 and 3	previously sequenced at UKHSA
gas33014	M1UK	Blood	2014	UK	ERR12372197	PRJEB68199	Dataset 1, 2 and 3	previously sequenced at UKHSA
gas33015	M1UK	Blood	2014	UK	ERR12372198	PRJEB68199	Dataset 1, 2 and 3	previously sequenced at UKHSA
gas33033	M1Global	Blood	2014	UK	ERR12372199	PRJEB68199	Dataset 1 and 2	previously sequenced at UKHSA
gas37600	M1Global	Blood	2014	UK	ERR12372209	PRJEB68199	Dataset 1 and 2	previously sequenced at UKHSA
gas37601	M1UK	Blood	2014	UK	ERR12372210	PRJEB68199	Dataset 1, 2 and 3	previously sequenced at UKHSA
gas37612	M1UK	Swab (URT,skin, vagina, other)	2014	UK	ERR12372211	PRJEB68199	Dataset 1, 2 and 3	previously sequenced at UKHSA
gas37616	M1UK	LRT (lower resp tract-not pleural)	2014	UK	ERR12372212	PRJEB68199	Dataset 1, 2 and 3	previously sequenced at UKHSA
gas37617	M1Global	Blood	2014	UK	ERR12372213	PRJEB68199	Dataset 1 and 2	previously sequenced at UKHSA
gas37623	M1UK	Blood	2014	UK	ERR12372214	PRJEB68199	Dataset 1, 2 and 3	previously sequenced at UKHSA
gas37626	M1UK	Blood	2014	UK	ERR12372215	PRJEB68199	Dataset 1, 2 and 3	previously sequenced at UKHSA
gas37628	M1UK	Swab (URT,skin, vagina, other)	2014	UK	ERR12372216	PRJEB68199	Dataset 1, 2 and 3	previously sequenced at UKHSA
gas37636	M1UK	Blood	2014	UK	ERR12372217	PRJEB68199	Dataset 1, 2 and 3	previously sequenced at UKHSA
gas37652	M1UK	Blood	2014	UK	ERR12372218	PRJEB68199	Dataset 1, 2 and 3	previously sequenced at UKHSA
gas37657	M1UK	LRT (lower resp tract-not pleural)	2014	UK	ERR12372219	PRJEB68199	Dataset 1, 2 and 3	previously sequenced at UKHSA
gas37661	M1UK	Blood	2014	UK	ERR12372220	PRJEB68199	Dataset 1, 2 and 3	previously sequenced at UKHSA
gas37667	M1UK	Swab (URT,skin, vagina, other)	2014	UK	ERR12372221	PRJEB68199	Dataset 1, 2 and 3	previously sequenced at UKHSA
gas37668	M1UK	Blood	2014	UK	ERR12372222	PRJEB68199	Dataset 1, 2 and 3	previously sequenced at UKHSA
gas37669	M1UK	Swab (URT,skin, vagina, other)	2014	UK	ERR12372223	PRJEB68199	Dataset 1, 2 and 3	previously sequenced at UKHSA
gas37671	M1UK	Swab (URT,skin, vagina, other)	2014	UK	ERR12372224	PRJEB68199	Dataset 1, 2 and 3	previously sequenced at UKHSA
gas37677	M1UK	Others	2014	UK	ERR12372225	PRJEB68199	Dataset 1, 2 and 3	previously sequenced at UKHSA
gas37684	M1UK	Blood	2014	UK	ERR12372226	PRJEB68199	Dataset 1, 2 and 3	previously sequenced at UKHSA
gas37689	M1UK	Blood	2014	UK	ERR12372227	PRJEB68199	Dataset 1, 2 and 3	previously sequenced at UKHSA
gas37696	M1UK	Blood	2014	UK	ERR12372228	PRJEB68199	Dataset 1, 2 and 3	previously sequenced at UKHSA
gas37702	M1UK	Others	2014	UK	ERR12372229	PRJEB68199	Dataset 1, 2 and 3	previously sequenced at UKHSA
gas37708	M1UK	Blood	2014	UK	ERR12372230	PRJEB68199	Dataset 1, 2 and 3	previously sequenced at UKHSA
gas37731	M1UK	Others	2014	UK	ERR12372231	PRJEB68199	Dataset 1, 2 and 3	previously sequenced at UKHSA
gas37737	M1Global	Blood	2014	UK	ERR12372232	PRJEB68199	Dataset 1 and 2	previously sequenced at UKHSA
gas37744	M1UK	Others	2014	UK	ERR12372233	PRJEB68199	Dataset 1, 2 and 3	previously sequenced at UKHSA
gas38788	M1UK	Others	2014	UK	ERR12372234	PRJEB68199	Dataset 1, 2 and 3	previously sequenced at UKHSA
gas38792	M1UK	Swab (URT,skin, vagina, other)	2014	UK	ERR12372235	PRJEB68199	Dataset 1, 2 and 3	previously sequenced at UKHSA
gas38798	M1UK	Swab (URT,skin, vagina, other)	2014	UK	ERR12372236	PRJEB68199	Dataset 1, 2 and 3	previously sequenced at UKHSA
gas38799	M1UK	Blood	2014	UK	ERR12372237	PRJEB68199	Dataset 1, 2 and 3	previously sequenced at UKHSA
gas38809	M1UK	Blood	2014	UK	ERR12372238	PRJEB68199	Dataset 1, 2 and 3	previously sequenced at UKHSA
gas38811	M1UK	Swab (URT,skin, vagina, other)	2014	UK	ERR12372239	PRJEB68199	Dataset 1, 2 and 3	previously sequenced at UKHSA
gas38819	M1UK	Blood	2014	UK	ERR12372240	PRJEB68199	Dataset 1, 2 and 3	previously sequenced at UKHSA
gas38823	M1UK	Others	2014	UK	ERR12372241	PRJEB68199	Dataset 1, 2 and 3	previously sequenced at UKHSA
gas38839	M1Global	Blood	2014	UK	ERR12372242	PRJEB68199	Dataset 1 and 2	previously sequenced at UKHSA
gas38845	13 SNPs	Blood	2014	UK	ERR12372243	PRJEB68199	Dataset 1, 2 and 3	previously sequenced at UKHSA
gas38846	M1UK	Blood	2014	UK	ERR12372244	PRJEB68199	Dataset 1, 2 and 3	previously sequenced at UKHSA
gas39593	M1Global	Swab (URT,skin, vagina, other)	2014	UK	ERR12372268	PRJEB68199	Dataset 1 and 2	previously sequenced at UKHSA
gas39600	13 SNPs	Pleural samples	2014	UK	ERR12372269	PRJEB68199	Dataset 1, 2 and 3	previously sequenced at UKHSA
gas39616	13 SNPs	Others	2014	UK	ERR12372270	PRJEB68199	Dataset 1, 2 and 3	previously sequenced at UKHSA
gas39619	M1UK	Blood	2014	UK	ERR12372271	PRJEB68199	Dataset 1, 2 and 3	previously sequenced at UKHSA
gas39621	M1UK	Swab (URT,skin, vagina, other)	2014	UK	ERR12372272	PRJEB68199	Dataset 1, 2 and 3	previously sequenced at UKHSA
gas39624	M1UK	Others	2014	UK	ERR12372273	PRJEB68199	Dataset 1, 2 and 3	previously sequenced at UKHSA
gas39638	M1Global	Blood	2014	UK	ERR12372274	PRJEB68199	Dataset 1 and 2	previously sequenced at UKHSA
gas39642	M1UK	Blood	2014	UK	ERR12372275	PRJEB68199	Dataset 1, 2 and 3	previously sequenced at UKHSA
gas39643	M1UK	Blood	2014	UK	ERR12372276	PRJEB68199	Dataset 1, 2 and 3	previously sequenced at UKHSA
gas39649	M1UK	Others	2014	UK	ERR12372277	PRJEB68199	Dataset 1, 2 and 3	previously sequenced at UKHSA
gas39653	M1UK	Blood	2014	UK	ERR12372278	PRJEB68199	Dataset 1, 2 and 3	previously sequenced at UKHSA
gas45752	M1UK	Swab (URT,skin, vagina, other)	2014	UK	ERR12372279	PRJEB68199	Dataset 1, 2 and 3	previously sequenced at UKHSA
gas45755	M1UK	Swab (URT,skin, vagina, other)	2014	UK	ERR12372280	PRJEB68199	Dataset 1, 2 and 3	previously sequenced at UKHSA
gas45770	M1UK	Swab (URT,skin, vagina, other)	2014	UK	ERR12372281	PRJEB68199	Dataset 1, 2 and 3	previously sequenced at UKHSA
gas45773	M1Global	Swab (URT,skin, vagina, other)	2014	UK	ERR12372282	PRJEB68199	Dataset 1 and 2	previously sequenced at UKHSA
gas45799	M1UK	Swab (URT,skin, vagina, other)	2014	UK	ERR12372283	PRJEB68199	Dataset 1, 2 and 3	previously sequenced at UKHSA
gas45805	M1Global	Swab (URT,skin, vagina, other)	2014	UK	ERR12372284	PRJEB68199	Dataset 1 and 2	previously sequenced at UKHSA
gas55067	M1UK	Swab (URT,skin, vagina, other)	2014	UK	ERR12372298	PRJEB68199	Dataset 1, 2 and 3	previously sequenced at UKHSA
gas55069	M1UK	Swab (URT,skin, vagina, other)	2014	UK	ERR12372299	PRJEB68199	Dataset 1, 2 and 3	previously sequenced at UKHSA
gas55070	M1UK	Others	2014	UK	ERR12372300	PRJEB68199	Dataset 1, 2 and 3	previously sequenced at UKHSA
gas55071	M1Global	Swab (URT,skin, vagina, other)	2014	UK	ERR12372301	PRJEB68199	Dataset 1 and 2	previously sequenced at UKHSA
gas55079	M1UK	Others	2014	UK	ERR12372302	PRJEB68199	Dataset 1, 2 and 3	previously sequenced at UKHSA
gas55081	M1Global	Swab (URT,skin, vagina, other)	2014	UK	ERR12372303	PRJEB68199	Dataset 1 and 2	previously sequenced at UKHSA
gas55082	M1UK	Swab (URT,skin, vagina, other)	2014	UK	ERR12372304	PRJEB68199	Dataset 1, 2 and 3	previously sequenced at UKHSA
gas55097	M1Global	Others	2014	UK	ERR12372305	PRJEB68199	Dataset 1 and 2	previously sequenced at UKHSA
gas55100	M1Global	Others	2014	UK	ERR12372306	PRJEB68199	Dataset 1 and 2	previously sequenced at UKHSA
gas55107	M1UK	Swab (URT,skin, vagina, other)	2014	UK	ERR12372307	PRJEB68199	Dataset 1, 2 and 3	previously sequenced at UKHSA
gas55112	M1UK	Swab (URT,skin, vagina, other)	2014	UK	ERR12372308	PRJEB68199	Dataset 1, 2 and 3	previously sequenced at UKHSA
gas55121	M1UK	Swab (URT,skin, vagina, other)	2014	UK	ERR12372309	PRJEB68199	Dataset 1, 2 and 3	previously sequenced at UKHSA
gas56049	M1Global	Blood	2014	UK	ERR12372310	PRJEB68199	Dataset 1 and 2	previously sequenced at UKHSA
gas56050	13 SNPs	Blood	2014	UK	ERR12372311	PRJEB68199	Dataset 1, 2 and 3	previously sequenced at UKHSA
gas56055	M1Global	Blood	2014	UK	ERR12372312	PRJEB68199	Dataset 1 and 2	previously sequenced at UKHSA
gas56063	M1UK	Others	2014	UK	ERR12372313	PRJEB68199	Dataset 1, 2 and 3	previously sequenced at UKHSA
gas56092	M1Global	Blood	2014	UK	ERR12372314	PRJEB68199	Dataset 1 and 2	previously sequenced at UKHSA
gas56096	M1Global	Others	2014	UK	ERR12372315	PRJEB68199	Dataset 1 and 2	previously sequenced at UKHSA
gas57686	M1Global	Others	2014	UK	ERR12372316	PRJEB68199	Dataset 1 and 2	previously sequenced at UKHSA
gas57696	M1UK	Blood	2014	UK	ERR12372317	PRJEB68199	Dataset 1, 2 and 3	previously sequenced at UKHSA
gas57704	M1Global	Blood	2014	UK	ERR12372318	PRJEB68199	Dataset 1 and 2	previously sequenced at UKHSA
gas57712	M1Global	Blood	2014	UK	ERR12372319	PRJEB68199	Dataset 1 and 2	previously sequenced at UKHSA
gas57713	M1UK	Blood	2014	UK	ERR12372320	PRJEB68199	Dataset 1, 2 and 3	previously sequenced at UKHSA
gas57717	M1UK	Blood	2014	UK	ERR12372321	PRJEB68199	Dataset 1, 2 and 3	previously sequenced at UKHSA
gas57722	M1Global	Swab (URT,skin, vagina, other)	2014	UK	ERR12372322	PRJEB68199	Dataset 1 and 2	previously sequenced at UKHSA
gas57730	M1UK	Blood	2014	UK	ERR12372323	PRJEB68199	Dataset 1, 2 and 3	previously sequenced at UKHSA
gas58264	M1UK	Blood	2014	UK	ERR12372324	PRJEB68199	Dataset 1, 2 and 3	previously sequenced at UKHSA
gas58268	M1Global	Blood	2014	UK	ERR12372325	PRJEB68199	Dataset 1 and 2	previously sequenced at UKHSA
gas58269	M1Global	Blood	2014	UK	ERR12372326	PRJEB68199	Dataset 1 and 2	previously sequenced at UKHSA
gas58279	M1UK	Swab (URT,skin, vagina, other)	2014	UK	ERR12372327	PRJEB68199	Dataset 1, 2 and 3	previously sequenced at UKHSA
gas58280	M1UK	Blood	2014	UK	ERR12372328	PRJEB68199	Dataset 1, 2 and 3	previously sequenced at UKHSA
gas58287	M1Global	Blood	2014	UK	ERR12372329	PRJEB68199	Dataset 1 and 2	previously sequenced at UKHSA
gas58291	M1UK	Others	2014	UK	ERR12372330	PRJEB68199	Dataset 1, 2 and 3	previously sequenced at UKHSA
gas60024	M1Global	Swab (URT,skin, vagina, other)	2014	UK	ERR12372345	PRJEB68199	Dataset 1 and 2	previously sequenced at UKHSA
gas60027	M1Global	Swab (URT,skin, vagina, other)	2014	UK	ERR12372346	PRJEB68199	Dataset 1 and 2	previously sequenced at UKHSA
gas60030	M1UK	LRT (lower resp tract-not pleural)	2014	UK	ERR12372347	PRJEB68199	Dataset 1, 2 and 3	previously sequenced at UKHSA
gas60039	M1Global	Others	2014	UK	ERR12372348	PRJEB68199	Dataset 1 and 2	previously sequenced at UKHSA
gas60428	M1UK	Swab (URT,skin, vagina, other)	2014	UK	ERR12372349	PRJEB68199	Dataset 1, 2 and 3	previously sequenced at UKHSA
gas62503	M1Global	Blood	2014	UK	ERR12372351	PRJEB68199	Dataset 1 and 2	previously sequenced at UKHSA
gas64999	M1UK	Others	2014	UK	ERR12372367	PRJEB68199	Dataset 1, 2 and 3	previously sequenced at UKHSA
gas65087	M1Global	Blood	2014	UK	ERR12372368	PRJEB68199	Dataset 1 and 2	previously sequenced at UKHSA
gas65095	M1UK	Swab (URT,skin, vagina, other)	2014	UK	ERR12372369	PRJEB68199	Dataset 1, 2 and 3	previously sequenced at UKHSA
gas67458	M1UK	Blood	2013	UK	ERR12372371	PRJEB68199	Dataset 1, 2 and 3	previously sequenced at UKHSA
gas67467	M1UK	Swab (URT,skin, vagina, other)	2014	UK	ERR12372372	PRJEB68199	Dataset 1, 2 and 3	previously sequenced at UKHSA
gas67478	M1Global	Blood	2014	UK	ERR12372373	PRJEB68199	Dataset 1 and 2	previously sequenced at UKHSA
gas67479	13 SNPs	Blood	2014	UK	ERR12372374	PRJEB68199	Dataset 1, 2 and 3	previously sequenced at UKHSA
gas67481	M1UK	Blood	2014	UK	ERR12372375	PRJEB68199	Dataset 1, 2 and 3	previously sequenced at UKHSA
gas67489	M1Global	Blood	2014	UK	ERR12372376	PRJEB68199	Dataset 1 and 2	previously sequenced at UKHSA
gas67497	M1UK	Blood	2014	UK	ERR12372377	PRJEB68199	Dataset 1, 2 and 3	previously sequenced at UKHSA
gas67498	M1UK	Blood	2014	UK	ERR12372378	PRJEB68199	Dataset 1, 2 and 3	previously sequenced at UKHSA
gas67693	M1UK	Blood	2014	UK	ERR12372379	PRJEB68199	Dataset 1, 2 and 3	previously sequenced at UKHSA
gas67701	M1Global	Blood	2014	UK	ERR12372380	PRJEB68199	Dataset 1 and 2	previously sequenced at UKHSA
gas67741	M1UK	Blood	2014	UK	ERR12372381	PRJEB68199	Dataset 1, 2 and 3	previously sequenced at UKHSA
gas68910	23 SNPs	Others	2014	UK	ERR12372382	PRJEB68199	Dataset 1, 2 and 3	previously sequenced at UKHSA
gas68918	M1UK	Blood	2014	UK	ERR12372383	PRJEB68199	Dataset 1, 2 and 3	previously sequenced at UKHSA
gas68924	M1UK	Blood	2014	UK	ERR12372384	PRJEB68199	Dataset 1, 2 and 3	previously sequenced at UKHSA
gas68926	M1UK	Swab (URT,skin, vagina, other)	2014	UK	ERR12372385	PRJEB68199	Dataset 1, 2 and 3	previously sequenced at UKHSA
gas68927	M1UK	Blood	2014	UK	ERR12372386	PRJEB68199	Dataset 1, 2 and 3	previously sequenced at UKHSA
gas68933	M1UK	LRT (lower resp tract-not pleural)	2014	UK	ERR12372387	PRJEB68199	Dataset 1, 2 and 3	previously sequenced at UKHSA
gas68938	M1Global	Others	2014	UK	ERR12372388	PRJEB68199	Dataset 1 and 2	previously sequenced at UKHSA
gas68939	M1UK	Others	2014	UK	ERR12372389	PRJEB68199	Dataset 1, 2 and 3	previously sequenced at UKHSA
gas68952	M1UK	Others	2014	UK	ERR12372390	PRJEB68199	Dataset 1, 2 and 3	previously sequenced at UKHSA
gas69137	M1Global	Blood	2014	UK	ERR12372391	PRJEB68199	Dataset 1 and 2	previously sequenced at UKHSA
gas69147	M1UK	Swab (URT,skin, vagina, other)	2014	UK	ERR12372392	PRJEB68199	Dataset 1, 2 and 3	previously sequenced at UKHSA
gas70027	M1UK	Blood	2014	UK	ERR12372393	PRJEB68199	Dataset 1, 2 and 3	previously sequenced at UKHSA
gas70028	M1UK	Others	2014	UK	ERR12372394	PRJEB68199	Dataset 1, 2 and 3	previously sequenced at UKHSA
gas71781	M1UK	Blood	2014	UK	ERR12372403	PRJEB68199	Dataset 1, 2 and 3	previously sequenced at UKHSA
gas71795	M1UK	Blood	2014	UK	ERR12372404	PRJEB68199	Dataset 1, 2 and 3	previously sequenced at UKHSA
gas73054	M1UK	Blood	2014	UK	ERR12372405	PRJEB68199	Dataset 1, 2 and 3	previously sequenced at UKHSA
gas73057	M1Global	Blood	2014	UK	ERR12372406	PRJEB68199	Dataset 1 and 2	previously sequenced at UKHSA
gas73072	M1UK	Blood	2014	UK	ERR12372407	PRJEB68199	Dataset 1, 2 and 3	previously sequenced at UKHSA
gas73073	M1Global	Blood	2014	UK	ERR12372408	PRJEB68199	Dataset 1 and 2	previously sequenced at UKHSA
gas73077	M1Global	Blood	2014	UK	ERR12372409	PRJEB68199	Dataset 1 and 2	previously sequenced at UKHSA
gas73081	M1UK	Blood	2014	UK	ERR12372410	PRJEB68199	Dataset 1, 2 and 3	previously sequenced at UKHSA
gas73086	M1Global	LRT (lower resp tract-not pleural)	2014	UK	ERR12372411	PRJEB68199	Dataset 1 and 2	previously sequenced at UKHSA
gas75610	M1UK	Others	2014	UK	ERR12372412	PRJEB68199	Dataset 1, 2 and 3	previously sequenced at UKHSA
gas75618	M1UK	Others	2014	UK	ERR12372413	PRJEB68199	Dataset 1, 2 and 3	previously sequenced at UKHSA
gas75625	M1UK	Swab (URT,skin, vagina, other)	2014	UK	ERR12372414	PRJEB68199	Dataset 1, 2 and 3	previously sequenced at UKHSA
gas75631	M1UK	Blood	2014	UK	ERR12372415	PRJEB68199	Dataset 1, 2 and 3	previously sequenced at UKHSA
gas75635	M1UK	Blood	2014	UK	ERR12372416	PRJEB68199	Dataset 1, 2 and 3	previously sequenced at UKHSA
gas75638	M1UK	Blood	2014	UK	ERR12372417	PRJEB68199	Dataset 1, 2 and 3	previously sequenced at UKHSA
gas75642	M1Global	Swab (URT,skin, vagina, other)	2014	UK	ERR12372418	PRJEB68199	Dataset 1 and 2	previously sequenced at UKHSA
gas75658	M1Global	Blood	2014	UK	ERR12372419	PRJEB68199	Dataset 1 and 2	previously sequenced at UKHSA
gas77217	M1UK	Swab (URT,skin, vagina, other)	2014	UK	ERR12372420	PRJEB68199	Dataset 1, 2 and 3	previously sequenced at UKHSA
gas77248	M1Global	Others	2014	UK	ERR12372421	PRJEB68199	Dataset 1 and 2	previously sequenced at UKHSA
gas77257	M1UK	Pleural samples	2014	UK	ERR12372422	PRJEB68199	Dataset 1, 2 and 3	previously sequenced at UKHSA
gas77274	M1UK	Blood	2014	UK	ERR12372423	PRJEB68199	Dataset 1, 2 and 3	previously sequenced at UKHSA
gas78963	23 SNPs	Blood	2014	UK	ERR12372424	PRJEB68199	Dataset 1, 2 and 3	previously sequenced at UKHSA
gas79000	M1UK	Swab (URT,skin, vagina, other)	2015	UK	ERR12372425	PRJEB68199	Dataset 1, 2 and 3	previously sequenced at UKHSA
gas79013	M1UK	Blood	2015	UK	ERR12372426	PRJEB68199	Dataset 1, 2 and 3	previously sequenced at UKHSA
gas79016	M1UK	Blood	2014	UK	ERR12372427	PRJEB68199	Dataset 1, 2 and 3	previously sequenced at UKHSA
gas79020	M1Global	Blood	2014	UK	ERR12372428	PRJEB68199	Dataset 1 and 2	previously sequenced at UKHSA
gas79024	M1UK	Others	2014	UK	ERR12372429	PRJEB68199	Dataset 1, 2 and 3	previously sequenced at UKHSA
gas81099	M1UK	Blood	2014	UK	ERR12372430	PRJEB68199	Dataset 1, 2 and 3	previously sequenced at UKHSA
gas81102	M1UK	Swab (URT,skin, vagina, other)	2014	UK	ERR12372431	PRJEB68199	Dataset 1, 2 and 3	previously sequenced at UKHSA
gas81105	M1Global	Blood	2014	UK	ERR12372432	PRJEB68199	Dataset 1 and 2	previously sequenced at UKHSA
gas81114	M1UK	Blood	2014	UK	ERR12372433	PRJEB68199	Dataset 1, 2 and 3	previously sequenced at UKHSA
gas81121	M1UK	Blood	2014	UK	ERR12372434	PRJEB68199	Dataset 1, 2 and 3	previously sequenced at UKHSA
gas81133	M1UK	Blood	2014	UK	ERR12372435	PRJEB68199	Dataset 1, 2 and 3	previously sequenced at UKHSA
gas81136	M1UK	Pleural samples	2014	UK	ERR12372436	PRJEB68199	Dataset 1, 2 and 3	previously sequenced at UKHSA
gas81138	M1UK	Blood	2014	UK	ERR12372437	PRJEB68199	Dataset 1, 2 and 3	previously sequenced at UKHSA
gas81151	M1Global	Blood	2014	UK	ERR12372438	PRJEB68199	Dataset 1 and 2	previously sequenced at UKHSA
gas81155	M1UK	Blood	2014	UK	ERR12372439	PRJEB68199	Dataset 1, 2 and 3	previously sequenced at UKHSA
gas81578	M1Global	Blood	2014	UK	ERR12372440	PRJEB68199	Dataset 1 and 2	previously sequenced at UKHSA
gas81579	M1UK	Blood	2015	UK	ERR12372441	PRJEB68199	Dataset 1, 2 and 3	previously sequenced at UKHSA
gas81585	M1UK	Blood	2015	UK	ERR12372442	PRJEB68199	Dataset 1, 2 and 3	previously sequenced at UKHSA
gas81587	M1UK	Blood	2015	UK	ERR12372443	PRJEB68199	Dataset 1, 2 and 3	previously sequenced at UKHSA
gas81592	M1Global	Blood	2015	UK	ERR12372444	PRJEB68199	Dataset 1 and 2	previously sequenced at UKHSA
gas81593	M1UK	Blood	2015	UK	ERR12372445	PRJEB68199	Dataset 1, 2 and 3	previously sequenced at UKHSA
gas81595	M1Global	Blood	2015	UK	ERR12372446	PRJEB68199	Dataset 1 and 2	previously sequenced at UKHSA
gas81597	M1Global	Blood	2014	UK	ERR12372447	PRJEB68199	Dataset 1 and 2	previously sequenced at UKHSA
gas81599	M1UK	Pleural samples	2014	UK	ERR12372448	PRJEB68199	Dataset 1, 2 and 3	previously sequenced at UKHSA
gas81603	M1Global	Blood	2015	UK	ERR12372449	PRJEB68199	Dataset 1 and 2	previously sequenced at UKHSA
gas81621	M1UK	Others	2015	UK	ERR12372450	PRJEB68199	Dataset 1, 2 and 3	previously sequenced at UKHSA
gas83604	M1UK	Blood	2015	UK	ERR12372451	PRJEB68199	Dataset 1, 2 and 3	previously sequenced at UKHSA
gas83608	M1UK	Blood	2015	UK	ERR12372452	PRJEB68199	Dataset 1, 2 and 3	previously sequenced at UKHSA
gas83609	M1Global	Blood	2015	UK	ERR12372453	PRJEB68199	Dataset 1 and 2	previously sequenced at UKHSA
gas83610	M1Global	Others	2015	UK	ERR12372454	PRJEB68199	Dataset 1 and 2	previously sequenced at UKHSA
gas83622	M1UK	Blood	2014	UK	ERR12372455	PRJEB68199	Dataset 1, 2 and 3	previously sequenced at UKHSA
gas83625	13 SNPs	Blood	2015	UK	ERR12372456	PRJEB68199	Dataset 1, 2 and 3	previously sequenced at UKHSA
gas83635	M1Global	Blood	2015	UK	ERR12372457	PRJEB68199	Dataset 1 and 2	previously sequenced at UKHSA
gas83639	M1UK	Blood	2015	UK	ERR12372458	PRJEB68199	Dataset 1, 2 and 3	previously sequenced at UKHSA
gas83640	M1Global	Blood	2015	UK	ERR12372459	PRJEB68199	Dataset 1 and 2	previously sequenced at UKHSA
gas83645	M1Global	Blood	2015	UK	ERR12372460	PRJEB68199	Dataset 1 and 2	previously sequenced at UKHSA
gas83648	M1UK	Blood	2015	UK	ERR12372461	PRJEB68199	Dataset 1, 2 and 3	previously sequenced at UKHSA
gas83654	M1UK	Blood	2015	UK	ERR12372462	PRJEB68199	Dataset 1, 2 and 3	previously sequenced at UKHSA
gas83655	M1UK	Swab (URT,skin, vagina, other)	2015	UK	ERR12372463	PRJEB68199	Dataset 1, 2 and 3	previously sequenced at UKHSA
gas87968	M1Global	Blood	2014	UK	ERR12372464	PRJEB68199	Dataset 1 and 2	previously sequenced at UKHSA
gas87979	M1UK	Blood	2014	UK	ERR12372465	PRJEB68199	Dataset 1, 2 and 3	previously sequenced at UKHSA
gas87983	M1Global	Swab (URT,skin, vagina, other)	2014	UK	ERR12372466	PRJEB68199	Dataset 1 and 2	previously sequenced at UKHSA
gas87987	M1UK	Pleural samples	2014	UK	ERR12372467	PRJEB68199	Dataset 1, 2 and 3	previously sequenced at UKHSA
gas87997	M1UK	Blood	2014	UK	ERR12372468	PRJEB68199	Dataset 1, 2 and 3	previously sequenced at UKHSA
gas88011	M1UK	Others	2014	UK	ERR12372469	PRJEB68199	Dataset 1, 2 and 3	previously sequenced at UKHSA
gas88013	M1UK	LRT (lower resp tract-not pleural)	2014	UK	ERR12372470	PRJEB68199	Dataset 1, 2 and 3	previously sequenced at UKHSA
gas89036	M1Global	Blood	2015	UK	ERR12372471	PRJEB68199	Dataset 1 and 2	previously sequenced at UKHSA
gas89046	M1UK	Blood	2015	UK	ERR12372472	PRJEB68199	Dataset 1, 2 and 3	previously sequenced at UKHSA
gas89050	M1Global	Blood	2015	UK	ERR12372473	PRJEB68199	Dataset 1 and 2	previously sequenced at UKHSA
gas89053	M1UK	Blood	2015	UK	ERR12372474	PRJEB68199	Dataset 1, 2 and 3	previously sequenced at UKHSA
gas89054	M1Global	Others	2015	UK	ERR12372475	PRJEB68199	Dataset 1 and 2	previously sequenced at UKHSA
gas89056	M1UK	Blood	2015	UK	ERR12372476	PRJEB68199	Dataset 1, 2 and 3	previously sequenced at UKHSA
gas89067	M1Global	Blood	2015	UK	ERR12372477	PRJEB68199	Dataset 1 and 2	previously sequenced at UKHSA
gas89072	M1UK	Blood	2015	UK	ERR12372478	PRJEB68199	Dataset 1, 2 and 3	previously sequenced at UKHSA
gas89073	M1UK	Blood	2015	UK	ERR12372479	PRJEB68199	Dataset 1, 2 and 3	previously sequenced at UKHSA
gas89074	M1Global	Blood	2015	UK	ERR12372480	PRJEB68199	Dataset 1 and 2	previously sequenced at UKHSA
gas90109	M1UK	Blood	2015	UK	ERR12372481	PRJEB68199	Dataset 1, 2 and 3	previously sequenced at UKHSA
gas90115	13 SNPs	Others	2015	UK	ERR12372482	PRJEB68199	Dataset 1, 2 and 3	previously sequenced at UKHSA
gas90119	M1UK	Blood	2015	UK	ERR12372483	PRJEB68199	Dataset 1, 2 and 3	previously sequenced at UKHSA
gas90124	M1UK	Blood	2015	UK	ERR12372484	PRJEB68199	Dataset 1, 2 and 3	previously sequenced at UKHSA
gas90130	M1UK	Swab (URT,skin, vagina, other)	2015	UK	ERR12372485	PRJEB68199	Dataset 1, 2 and 3	previously sequenced at UKHSA
gas90131	M1UK	Others	2015	UK	ERR12372486	PRJEB68199	Dataset 1, 2 and 3	previously sequenced at UKHSA
gas90140	M1Global	Blood	2015	UK	ERR12372487	PRJEB68199	Dataset 1 and 2	previously sequenced at UKHSA
gas90141	M1UK	Blood	2015	UK	ERR12372488	PRJEB68199	Dataset 1, 2 and 3	previously sequenced at UKHSA
gas90144	M1UK	Blood	2015	UK	ERR12372489	PRJEB68199	Dataset 1, 2 and 3	previously sequenced at UKHSA
gas90153	M1UK	Blood	2015	UK	ERR12372490	PRJEB68199	Dataset 1, 2 and 3	previously sequenced at UKHSA
gas90154	M1UK	Blood	2015	UK	ERR12372491	PRJEB68199	Dataset 1, 2 and 3	previously sequenced at UKHSA
gas90162	M1UK	Blood	2015	UK	ERR12372492	PRJEB68199	Dataset 1, 2 and 3	previously sequenced at UKHSA
gas91910	M1UK	Others	2015	UK	ERR12372493	PRJEB68199	Dataset 1, 2 and 3	previously sequenced at UKHSA
gas91913	M1UK	Blood	2015	UK	ERR12372494	PRJEB68199	Dataset 1, 2 and 3	previously sequenced at UKHSA
gas91916	23 SNPs	Blood	2015	UK	ERR12372495	PRJEB68199	Dataset 1, 2 and 3	previously sequenced at UKHSA
gas91922	M1UK	Others	2015	UK	ERR12372496	PRJEB68199	Dataset 1, 2 and 3	previously sequenced at UKHSA
gas91924	M1UK	Blood	2015	UK	ERR12372497	PRJEB68199	Dataset 1, 2 and 3	previously sequenced at UKHSA
gas91946	M1UK	Blood	2015	UK	ERR12372498	PRJEB68199	Dataset 1, 2 and 3	previously sequenced at UKHSA
gas91957	M1UK	Blood	2015	UK	ERR12372499	PRJEB68199	Dataset 1, 2 and 3	previously sequenced at UKHSA
gas91959	M1UK	Others	2015	UK	ERR12372500	PRJEB68199	Dataset 1, 2 and 3	previously sequenced at UKHSA
gas92936	M1UK	Others	2015	UK	ERR12372501	PRJEB68199	Dataset 1, 2 and 3	previously sequenced at UKHSA
gas92943	M1UK	Others	2015	UK	ERR12372502	PRJEB68199	Dataset 1, 2 and 3	previously sequenced at UKHSA
gas92954	M1UK	LRT (lower resp tract-not pleural)	2015	UK	ERR12372503	PRJEB68199	Dataset 1, 2 and 3	previously sequenced at UKHSA
gas92960	M1UK	Blood	2015	UK	ERR12372504	PRJEB68199	Dataset 1, 2 and 3	previously sequenced at UKHSA
gas92966	M1UK	Pleural samples	2015	UK	ERR12372505	PRJEB68199	Dataset 1, 2 and 3	previously sequenced at UKHSA
gas92989	M1Global	Blood	2015	UK	ERR12372506	PRJEB68199	Dataset 1 and 2	previously sequenced at UKHSA
gas92991	M1UK	Blood	2015	UK	ERR12372507	PRJEB68199	Dataset 1, 2 and 3	previously sequenced at UKHSA
gas96071	M1Global	Others	2015	UK	ERR12372533	PRJEB68199	Dataset 1 and 2	previously sequenced at UKHSA
gas96072	M1UK	Blood	2015	UK	ERR12372534	PRJEB68199	Dataset 1, 2 and 3	previously sequenced at UKHSA
gas96073	M1UK	Blood	2015	UK	ERR12372535	PRJEB68199	Dataset 1, 2 and 3	previously sequenced at UKHSA
gas96086	M1UK	LRT (lower resp tract-not pleural)	2015	UK	ERR12372536	PRJEB68199	Dataset 1, 2 and 3	previously sequenced at UKHSA
gas96092	M1UK	Blood	2015	UK	ERR12372537	PRJEB68199	Dataset 1, 2 and 3	previously sequenced at UKHSA
gas96099	13 SNPs	Blood	2015	UK	ERR12372538	PRJEB68199	Dataset 1, 2 and 3	previously sequenced at UKHSA
gas96128	M1UK	Others	2015	UK	ERR12372539	PRJEB68199	Dataset 1, 2 and 3	previously sequenced at UKHSA
gas96131	M1UK	Blood	2015	UK	ERR12372540	PRJEB68199	Dataset 1, 2 and 3	previously sequenced at UKHSA
gas96136	M1UK	Blood	2015	UK	ERR12372541	PRJEB68199	Dataset 1, 2 and 3	previously sequenced at UKHSA
gas96137	M1UK	Blood	2015	UK	ERR12372542	PRJEB68199	Dataset 1, 2 and 3	previously sequenced at UKHSA
gas96138	M1UK	Blood	2015	UK	ERR12372543	PRJEB68199	Dataset 1, 2 and 3	previously sequenced at UKHSA
gas96139	M1UK	Blood	2015	UK	ERR12372544	PRJEB68199	Dataset 1, 2 and 3	previously sequenced at UKHSA
gas96140	M1UK	Blood	2015	UK	ERR12372545	PRJEB68199	Dataset 1, 2 and 3	previously sequenced at UKHSA
gas96144	M1UK	Blood	2015	UK	ERR12372546	PRJEB68199	Dataset 1, 2 and 3	previously sequenced at UKHSA
gas96152	M1UK	Blood	2015	UK	ERR12372547	PRJEB68199	Dataset 1, 2 and 3	previously sequenced at UKHSA
gas96158	M1UK	Blood	2015	UK	ERR12372548	PRJEB68199	Dataset 1, 2 and 3	previously sequenced at UKHSA
gas96160	M1UK	Blood	2015	UK	ERR12372549	PRJEB68199	Dataset 1, 2 and 3	previously sequenced at UKHSA
gas96161	M1UK	Blood	2015	UK	ERR12372550	PRJEB68199	Dataset 1, 2 and 3	previously sequenced at UKHSA
gas96162	M1UK	Others	2015	UK	ERR12372551	PRJEB68199	Dataset 1, 2 and 3	previously sequenced at UKHSA
gas96164	M1Global	Swab (URT,skin, vagina, other)	2015	UK	ERR12372552	PRJEB68199	Dataset 1 and 2	previously sequenced at UKHSA
gas96176	M1UK	Blood	2015	UK	ERR12372553	PRJEB68199	Dataset 1, 2 and 3	previously sequenced at UKHSA
gas96182	M1UK	Blood	2015	UK	ERR12372554	PRJEB68199	Dataset 1, 2 and 3	previously sequenced at UKHSA
gas96184	M1UK	Blood	2015	UK	ERR12372555	PRJEB68199	Dataset 1, 2 and 3	previously sequenced at UKHSA
gas96189	M1UK	Blood	2015	UK	ERR12372556	PRJEB68199	Dataset 1, 2 and 3	previously sequenced at UKHSA
gas96193	26 SNPs	Blood	2015	UK	ERR12372557	PRJEB68199	Dataset 1, 2 and 3	previously sequenced at UKHSA
gas96197	M1UK	Blood	2015	UK	ERR12372558	PRJEB68199	Dataset 1, 2 and 3	previously sequenced at UKHSA
gas97733	M1UK	Blood	2015	UK	ERR12372559	PRJEB68199	Dataset 1, 2 and 3	previously sequenced at UKHSA
gas97735	M1UK	Blood	2015	UK	ERR12372560	PRJEB68199	Dataset 1, 2 and 3	previously sequenced at UKHSA
gas97736	M1UK	Blood	2015	UK	ERR12372561	PRJEB68199	Dataset 1, 2 and 3	previously sequenced at UKHSA
gas97738	M1UK	Blood	2015	UK	ERR12372562	PRJEB68199	Dataset 1, 2 and 3	previously sequenced at UKHSA
gas97744	M1Global	Blood	2015	UK	ERR12372563	PRJEB68199	Dataset 1 and 2	previously sequenced at UKHSA
gas97746	M1UK	Blood	2015	UK	ERR12372564	PRJEB68199	Dataset 1, 2 and 3	previously sequenced at UKHSA
gas97754	M1UK	Blood	2015	UK	ERR12372565	PRJEB68199	Dataset 1, 2 and 3	previously sequenced at UKHSA
gas97755	M1UK	Swab (URT,skin, vagina, other)	2015	UK	ERR12372566	PRJEB68199	Dataset 1, 2 and 3	previously sequenced at UKHSA
gas97761	M1UK	Blood	2015	UK	ERR12372567	PRJEB68199	Dataset 1, 2 and 3	previously sequenced at UKHSA
gas97762	M1UK	Blood	2015	UK	ERR12372568	PRJEB68199	Dataset 1, 2 and 3	previously sequenced at UKHSA
gas97763	M1UK	Others	2015	UK	ERR12372569	PRJEB68199	Dataset 1, 2 and 3	previously sequenced at UKHSA
gas97766	M1UK	Others	2015	UK	ERR12372570	PRJEB68199	Dataset 1, 2 and 3	previously sequenced at UKHSA
gas97771	M1UK	Blood	2015	UK	ERR12372571	PRJEB68199	Dataset 1, 2 and 3	previously sequenced at UKHSA
gas97776	M1UK	Blood	2015	UK	ERR12372572	PRJEB68199	Dataset 1, 2 and 3	previously sequenced at UKHSA
gas97779	M1UK	Blood	2015	UK	ERR12372573	PRJEB68199	Dataset 1, 2 and 3	previously sequenced at UKHSA
gas97782	M1UK	Blood	2015	UK	ERR12372574	PRJEB68199	Dataset 1, 2 and 3	previously sequenced at UKHSA
gas97788	M1UK	Blood	2015	UK	ERR12372575	PRJEB68199	Dataset 1, 2 and 3	previously sequenced at UKHSA
gas97794	M1UK	Blood	2015	UK	ERR12372576	PRJEB68199	Dataset 1, 2 and 3	previously sequenced at UKHSA
gas97801	M1UK	Blood	2015	UK	ERR12372577	PRJEB68199	Dataset 1, 2 and 3	previously sequenced at UKHSA
gas97802	M1UK	Blood	2015	UK	ERR12372578	PRJEB68199	Dataset 1, 2 and 3	previously sequenced at UKHSA
gas1275927	M1UK	Blood	2020	UK	ERR12370892	PRJEB68199	Dataset 1, 2 and 3	Intermittently sequenced as part of UKHSA service delivery
gas1275928	M1UK	Others	2020	UK	ERR12370893	PRJEB68199	Dataset 1, 2 and 3	Intermittently sequenced as part of UKHSA service delivery
gas1275929	M1UK	Blood	2020	UK	ERR12370894	PRJEB68199	Dataset 1, 2 and 3	Intermittently sequenced as part of UKHSA service delivery
gas1275930	M1UK	Blood	2020	UK	ERR12370895	PRJEB68199	Dataset 1, 2 and 3	Intermittently sequenced as part of UKHSA service delivery
gas1275931	M1UK	Blood	2020	UK	ERR12370896	PRJEB68199	Dataset 1, 2 and 3	Intermittently sequenced as part of UKHSA service delivery
gas1275932	M1UK	Blood	2020	UK	ERR12370897	PRJEB68199	Dataset 1, 2 and 3	Intermittently sequenced as part of UKHSA service delivery
gas1275933	M1UK	Blood	2020	UK	ERR12370898	PRJEB68199	Dataset 1, 2 and 3	Intermittently sequenced as part of UKHSA service delivery
gas1275934	M1UK	Blood	2020	UK	ERR12370899	PRJEB68199	Dataset 1, 2 and 3	Intermittently sequenced as part of UKHSA service delivery
gas1275935	M1UK	Blood	2020	UK	ERR12370900	PRJEB68199	Dataset 1, 2 and 3	Intermittently sequenced as part of UKHSA service delivery
gas1275936	M1UK	Blood	2021	UK	ERR12370901	PRJEB68199	Dataset 1, 2 and 3	Intermittently sequenced as part of UKHSA service delivery
gas1275937	M1UK	Blood	2020	UK	ERR12370902	PRJEB68199	Dataset 1, 2 and 3	Intermittently sequenced as part of UKHSA service delivery
gas1275938	M1UK	Blood	2021	UK	ERR12370903	PRJEB68199	Dataset 1, 2 and 3	Intermittently sequenced as part of UKHSA service delivery
gas1275939	M1UK	Blood	2020	UK	ERR12370904	PRJEB68199	Dataset 1, 2 and 3	Intermittently sequenced as part of UKHSA service delivery
gas1275940	M1UK	Swab (URT,skin, vagina, other)	2021	UK	ERR12370905	PRJEB68199	Dataset 1, 2 and 3	Intermittently sequenced as part of UKHSA service delivery
gas1275941	M1UK	Blood	2020	UK	ERR12370906	PRJEB68199	Dataset 1, 2 and 3	Intermittently sequenced as part of UKHSA service delivery
gas1275942	M1UK	Blood	2020	UK	ERR12370907	PRJEB68199	Dataset 1, 2 and 3	Intermittently sequenced as part of UKHSA service delivery
gas1275943	M1UK	Blood	2020	UK	ERR12370908	PRJEB68199	Dataset 1, 2 and 3	Intermittently sequenced as part of UKHSA service delivery
gas1275944	M1UK	Blood	2020	UK	ERR12370909	PRJEB68199	Dataset 1, 2 and 3	Intermittently sequenced as part of UKHSA service delivery
gas1275945	M1UK	Blood	2020	UK	ERR12370910	PRJEB68199	Dataset 1, 2 and 3	Intermittently sequenced as part of UKHSA service delivery
gas1275946	M1UK	Blood	2020	UK	ERR12370911	PRJEB68199	Dataset 1, 2 and 3	Intermittently sequenced as part of UKHSA service delivery
gas1275947	M1Global	Blood	2020	UK	ERR12370912	PRJEB68199	Dataset 1 and 2	Intermittently sequenced as part of UKHSA service delivery
gas1275948	M1Global	Blood	2021	UK	ERR12370913	PRJEB68199	Dataset 1 and 2	Intermittently sequenced as part of UKHSA service delivery
gas1275949	M1UK	Others	2020	UK	ERR12370914	PRJEB68199	Dataset 1, 2 and 3	Intermittently sequenced as part of UKHSA service delivery
gas1275950	M1Global	Blood	2020	UK	ERR12370915	PRJEB68199	Dataset 1 and 2	Intermittently sequenced as part of UKHSA service delivery
gas1275951	M1Global	Blood	2020	UK	ERR12370916	PRJEB68199	Dataset 1 and 2	Intermittently sequenced as part of UKHSA service delivery
gas1275952	M1UK	Pleural samples	2020	UK	ERR12370917	PRJEB68199	Dataset 1, 2 and 3	Intermittently sequenced as part of UKHSA service delivery
gas1275953	M1UK	Pleural samples	2020	UK	ERR12370918	PRJEB68199	Dataset 1, 2 and 3	Intermittently sequenced as part of UKHSA service delivery
gas1275954	M1UK	Blood	2020	UK	ERR12370919	PRJEB68199	Dataset 1, 2 and 3	Intermittently sequenced as part of UKHSA service delivery
gas1275955	M1UK	LRT (lower resp tract-not pleural)	2020	UK	ERR12370920	PRJEB68199	Dataset 1, 2 and 3	Intermittently sequenced as part of UKHSA service delivery
gas1275956	M1UK	Blood	2021	UK	ERR12370921	PRJEB68199	Dataset 1, 2 and 3	Intermittently sequenced as part of UKHSA service delivery
gas1275957	M1UK	Blood	2020	UK	ERR12370922	PRJEB68199	Dataset 1, 2 and 3	Intermittently sequenced as part of UKHSA service delivery
gas1275958	M1UK	Blood	2020	UK	ERR12370923	PRJEB68199	Dataset 1, 2 and 3	Intermittently sequenced as part of UKHSA service delivery
gas1275959	M1UK	Blood	2020	UK	ERR12370924	PRJEB68199	Dataset 1, 2 and 3	Intermittently sequenced as part of UKHSA service delivery
gas1275960	M1UK	Blood	2020	UK	ERR12370925	PRJEB68199	Dataset 1, 2 and 3	Intermittently sequenced as part of UKHSA service delivery
gas1275961	M1UK	Blood	2020	UK	ERR12370926	PRJEB68199	Dataset 1, 2 and 3	Intermittently sequenced as part of UKHSA service delivery
gas1275962	M1UK	Blood	2020	UK	ERR12370927	PRJEB68199	Dataset 1, 2 and 3	Intermittently sequenced as part of UKHSA service delivery
gas1275963	M1UK	Blood	2020	UK	ERR12370928	PRJEB68199	Dataset 1, 2 and 3	Intermittently sequenced as part of UKHSA service delivery
gas1275964	M1UK	Blood	2020	UK	ERR12370929	PRJEB68199	Dataset 1, 2 and 3	Intermittently sequenced as part of UKHSA service delivery
gas1275965	M1UK	Blood	2020	UK	ERR12370930	PRJEB68199	Dataset 1, 2 and 3	Intermittently sequenced as part of UKHSA service delivery
gas1275966	M1UK	Swab (URT,skin, vagina, other)	2020	UK	ERR12370931	PRJEB68199	Dataset 1, 2 and 3	Intermittently sequenced as part of UKHSA service delivery
gas1275967	M1UK	Blood	2020	UK	ERR12370932	PRJEB68199	Dataset 1, 2 and 3	Intermittently sequenced as part of UKHSA service delivery
gas1275968	M1UK	Blood	2020	UK	ERR12370933	PRJEB68199	Dataset 1, 2 and 3	Intermittently sequenced as part of UKHSA service delivery
gas1275969	M1UK	Others	2020	UK	ERR12370934	PRJEB68199	Dataset 1, 2 and 3	Intermittently sequenced as part of UKHSA service delivery
gas1275970	M1UK	Blood	2020	UK	ERR12370935	PRJEB68199	Dataset 1, 2 and 3	Intermittently sequenced as part of UKHSA service delivery
gas1275971	M1UK	Blood	2020	UK	ERR12370936	PRJEB68199	Dataset 1, 2 and 3	Intermittently sequenced as part of UKHSA service delivery
gas1275972	M1UK	Blood	2020	UK	ERR12370937	PRJEB68199	Dataset 1, 2 and 3	Intermittently sequenced as part of UKHSA service delivery
gas1275973	M1UK	Blood	2020	UK	ERR12370938	PRJEB68199	Dataset 1, 2 and 3	Intermittently sequenced as part of UKHSA service delivery
gas1275974	M1UK	Blood	2020	UK	ERR12370939	PRJEB68199	Dataset 1, 2 and 3	Intermittently sequenced as part of UKHSA service delivery
gas1275975	M1UK	Swab (URT,skin, vagina, other)	2020	UK	ERR12370940	PRJEB68199	Dataset 1, 2 and 3	Intermittently sequenced as part of UKHSA service delivery
gas1275976	M1UK	Blood	2020	UK	ERR12370941	PRJEB68199	Dataset 1, 2 and 3	Intermittently sequenced as part of UKHSA service delivery
gas1275977	M1UK	Blood	2020	UK	ERR12370942	PRJEB68199	Dataset 1, 2 and 3	Intermittently sequenced as part of UKHSA service delivery
gas1275978	M1UK	Blood	2021	UK	ERR12370943	PRJEB68199	Dataset 1, 2 and 3	Intermittently sequenced as part of UKHSA service delivery
gas1275979	M1UK	Swab (URT,skin, vagina, other)	2020	UK	ERR12370944	PRJEB68199	Dataset 1, 2 and 3	Intermittently sequenced as part of UKHSA service delivery
gas1275980	M1UK	Blood	2020	UK	ERR12370945	PRJEB68199	Dataset 1, 2 and 3	Intermittently sequenced as part of UKHSA service delivery
gas1275981	M1UK	Blood	2020	UK	ERR12370946	PRJEB68199	Dataset 1, 2 and 3	Intermittently sequenced as part of UKHSA service delivery
gas1275982	M1UK	Blood	2020	UK	ERR12370947	PRJEB68199	Dataset 1, 2 and 3	Intermittently sequenced as part of UKHSA service delivery
gas1275983	M1UK	Blood	2020	UK	ERR12370948	PRJEB68199	Dataset 1, 2 and 3	Intermittently sequenced as part of UKHSA service delivery
gas1275984	M1UK	Others	2020	UK	ERR12370949	PRJEB68199	Dataset 1, 2 and 3	Intermittently sequenced as part of UKHSA service delivery
gas1275985	M1UK	Blood	2020	UK	ERR12370950	PRJEB68199	Dataset 1, 2 and 3	Intermittently sequenced as part of UKHSA service delivery
gas1275986	M1UK	Blood	2020	UK	ERR12370951	PRJEB68199	Dataset 1, 2 and 3	Intermittently sequenced as part of UKHSA service delivery
gas1275987	M1Global	Blood	2020	UK	ERR12370952	PRJEB68199	Dataset 1 and 2	Intermittently sequenced as part of UKHSA service delivery
gas1275988	M1UK	Blood	2020	UK	ERR12370953	PRJEB68199	Dataset 1, 2 and 3	Intermittently sequenced as part of UKHSA service delivery
gas1275989	M1UK	Blood	2020	UK	ERR12370954	PRJEB68199	Dataset 1, 2 and 3	Intermittently sequenced as part of UKHSA service delivery
gas1275990	M1UK	Blood	2020	UK	ERR12370955	PRJEB68199	Dataset 1, 2 and 3	Intermittently sequenced as part of UKHSA service delivery
gas1275991	M1UK	Blood	2020	UK	ERR12370956	PRJEB68199	Dataset 1, 2 and 3	Intermittently sequenced as part of UKHSA service delivery
gas1275992	M1UK	Pleural samples	2020	UK	ERR12370957	PRJEB68199	Dataset 1, 2 and 3	Intermittently sequenced as part of UKHSA service delivery
gas1275993	M1UK	Blood	2020	UK	ERR12370958	PRJEB68199	Dataset 1, 2 and 3	Intermittently sequenced as part of UKHSA service delivery
gas1275994	M1UK	Blood	2020	UK	ERR12370959	PRJEB68199	Dataset 1, 2 and 3	Intermittently sequenced as part of UKHSA service delivery
gas1275995	M1UK	Blood	2020	UK	ERR12370960	PRJEB68199	Dataset 1, 2 and 3	Intermittently sequenced as part of UKHSA service delivery
gas1275996	M1UK	Blood	2020	UK	ERR12370961	PRJEB68199	Dataset 1, 2 and 3	Intermittently sequenced as part of UKHSA service delivery
gas1275997	M1UK	Blood	2020	UK	ERR12370962	PRJEB68199	Dataset 1, 2 and 3	Intermittently sequenced as part of UKHSA service delivery
gas1275998	M1UK	Blood	2021	UK	ERR12370963	PRJEB68199	Dataset 1, 2 and 3	Intermittently sequenced as part of UKHSA service delivery
gas1275999	M1UK	Blood	2021	UK	ERR12370964	PRJEB68199	Dataset 1, 2 and 3	Intermittently sequenced as part of UKHSA service delivery
gas1276000	M1UK	Blood	2020	UK	ERR12370965	PRJEB68199	Dataset 1, 2 and 3	Intermittently sequenced as part of UKHSA service delivery
gas1276001	26 SNPs	Blood	2021	UK	ERR12370966	PRJEB68199	Dataset 1, 2 and 3	Intermittently sequenced as part of UKHSA service delivery
gas1276002	M1UK	Swab (URT,skin, vagina, other)	2020	UK	ERR12370967	PRJEB68199	Dataset 1, 2 and 3	Intermittently sequenced as part of UKHSA service delivery
gas1276003	M1UK	Blood	2020	UK	ERR12370968	PRJEB68199	Dataset 1, 2 and 3	Intermittently sequenced as part of UKHSA service delivery
gas1276004	M1Global	Blood	2020	UK	ERR12370969	PRJEB68199	Dataset 1 and 2	Intermittently sequenced as part of UKHSA service delivery
gas1276005	M1UK	Blood	2020	UK	ERR12370970	PRJEB68199	Dataset 1, 2 and 3	Intermittently sequenced as part of UKHSA service delivery
gas1276006	M1UK	Blood	2020	UK	ERR12370971	PRJEB68199	Dataset 1, 2 and 3	Intermittently sequenced as part of UKHSA service delivery
gas1276007	M1UK	Blood	2020	UK	ERR12370972	PRJEB68199	Dataset 1, 2 and 3	Intermittently sequenced as part of UKHSA service delivery
gas1276009	M1UK	Blood	2020	UK	ERR12370973	PRJEB68199	Dataset 1, 2 and 3	Intermittently sequenced as part of UKHSA service delivery
gas1276010	M1UK	Blood	2020	UK	ERR12370974	PRJEB68199	Dataset 1, 2 and 3	Intermittently sequenced as part of UKHSA service delivery
gas1276011	M1Global	Blood	2020	UK	ERR12370975	PRJEB68199	Dataset 1 and 2	Intermittently sequenced as part of UKHSA service delivery
gas1276012	M1UK	Swab (URT,skin, vagina, other)	2020	UK	ERR12370976	PRJEB68199	Dataset 1, 2 and 3	Intermittently sequenced as part of UKHSA service delivery
gas1276013	M1UK	Blood	2020	UK	ERR12370977	PRJEB68199	Dataset 1, 2 and 3	Intermittently sequenced as part of UKHSA service delivery
gas1276014	M1UK	Blood	2020	UK	ERR12370978	PRJEB68199	Dataset 1, 2 and 3	Intermittently sequenced as part of UKHSA service delivery
gas1276015	M1UK	Blood	2021	UK	ERR12370979	PRJEB68199	Dataset 1, 2 and 3	Intermittently sequenced as part of UKHSA service delivery
gas1276016	M1UK	Blood	2021	UK	ERR12370980	PRJEB68199	Dataset 1, 2 and 3	Intermittently sequenced as part of UKHSA service delivery
gas1276017	M1UK	Blood	2020	UK	ERR12370981	PRJEB68199	Dataset 1, 2 and 3	Intermittently sequenced as part of UKHSA service delivery
gas1276018	M1UK	Blood	2020	UK	ERR12370982	PRJEB68199	Dataset 1, 2 and 3	Intermittently sequenced as part of UKHSA service delivery
gas1276020	M1UK	Blood	2020	UK	ERR12370983	PRJEB68199	Dataset 1, 2 and 3	Intermittently sequenced as part of UKHSA service delivery
gas1276021	M1UK	Swab (URT,skin, vagina, other)	2021	UK	ERR12370984	PRJEB68199	Dataset 1, 2 and 3	Intermittently sequenced as part of UKHSA service delivery
gas1276022	M1UK	Blood	2020	UK	ERR12370985	PRJEB68199	Dataset 1, 2 and 3	Intermittently sequenced as part of UKHSA service delivery
gas1560505v1	M1UK	Blood	2021	UK	ERR12371009	PRJEB68199	Dataset 1, 2 and 3	Intermittently sequenced as part of UKHSA service delivery
gas1561252v1	M1UK	Swab (URT,skin, vagina, other)	2021	UK	ERR12371010	PRJEB68199	Dataset 1, 2 and 3	Intermittently sequenced as part of UKHSA service delivery
gas1686021	M1UK	Blood	2021	UK	ERR12371020	PRJEB68199	Dataset 1, 2 and 3	Intermittently sequenced as part of UKHSA service delivery
gas1686025	M1UK	Pleural samples	2021	UK	ERR12371021	PRJEB68199	Dataset 1, 2 and 3	Intermittently sequenced as part of UKHSA service delivery
gas364064	M1UK	Blood	2016	UK	ERR12372200	PRJEB68199	Dataset 1, 2 and 3	Intermittently sequenced as part of UKHSA service delivery
gas364065	M1Global	Blood	2016	UK	ERR12372201	PRJEB68199	Dataset 1 and 2	Intermittently sequenced as part of UKHSA service delivery
gas364066	M1UK	Others	2017	UK	ERR12372202	PRJEB68199	Dataset 1, 2 and 3	Intermittently sequenced as part of UKHSA service delivery
gas364067	M1Global	Blood	2017	UK	ERR12372203	PRJEB68199	Dataset 1 and 2	Intermittently sequenced as part of UKHSA service delivery
gas364068	M1Global	Blood	2017	UK	ERR12372204	PRJEB68199	Dataset 1 and 2	Intermittently sequenced as part of UKHSA service delivery
gas364069	M1UK	Others	2017	UK	ERR12372205	PRJEB68199	Dataset 1, 2 and 3	Intermittently sequenced as part of UKHSA service delivery
gas364070	M1UK	Swab (URT,skin, vagina, other)	2017	UK	ERR12372206	PRJEB68199	Dataset 1, 2 and 3	Intermittently sequenced as part of UKHSA service delivery
gas364071	M1UK	Swab (URT,skin, vagina, other)	2017	UK	ERR12372207	PRJEB68199	Dataset 1, 2 and 3	Intermittently sequenced as part of UKHSA service delivery
gas364072	M1UK	Swab (URT,skin, vagina, other)	2017	UK	ERR12372208	PRJEB68199	Dataset 1, 2 and 3	Intermittently sequenced as part of UKHSA service delivery
gas392684	M1Global	Blood	2016	UK	ERR12372245	PRJEB68199	Dataset 1 and 2	Intermittently sequenced as part of UKHSA service delivery
gas392685	M1UK	Blood	2017	UK	ERR12372246	PRJEB68199	Dataset 1, 2 and 3	Intermittently sequenced as part of UKHSA service delivery
gas392686	M1Global	Blood	2017	UK	ERR12372247	PRJEB68199	Dataset 1 and 2	Intermittently sequenced as part of UKHSA service delivery
gas392687	M1UK	Blood	2017	UK	ERR12372248	PRJEB68199	Dataset 1, 2 and 3	Intermittently sequenced as part of UKHSA service delivery
gas392688	M1UK	Blood	2017	UK	ERR12372249	PRJEB68199	Dataset 1, 2 and 3	Intermittently sequenced as part of UKHSA service delivery
gas392689	M1UK	Blood	2017	UK	ERR12372250	PRJEB68199	Dataset 1, 2 and 3	Intermittently sequenced as part of UKHSA service delivery
gas392690	M1Global	Blood	2017	UK	ERR12372251	PRJEB68199	Dataset 1 and 2	Intermittently sequenced as part of UKHSA service delivery
gas392691	M1UK	Blood	2017	UK	ERR12372252	PRJEB68199	Dataset 1, 2 and 3	Intermittently sequenced as part of UKHSA service delivery
gas392692	M1UK	Blood	2017	UK	ERR12372253	PRJEB68199	Dataset 1, 2 and 3	Intermittently sequenced as part of UKHSA service delivery
gas392693	M1UK	Blood	2017	UK	ERR12372254	PRJEB68199	Dataset 1, 2 and 3	Intermittently sequenced as part of UKHSA service delivery
gas392694	M1UK	Blood	2017	UK	ERR12372255	PRJEB68199	Dataset 1, 2 and 3	Intermittently sequenced as part of UKHSA service delivery
gas392695	M1UK	Blood	2017	UK	ERR12372256	PRJEB68199	Dataset 1, 2 and 3	Intermittently sequenced as part of UKHSA service delivery
gas392696	M1Global	Blood	2017	UK	ERR12372257	PRJEB68199	Dataset 1 and 2	Intermittently sequenced as part of UKHSA service delivery
gas392697	M1UK	Blood	2017	UK	ERR12372258	PRJEB68199	Dataset 1, 2 and 3	Intermittently sequenced as part of UKHSA service delivery
gas392698	M1UK	Blood	2017	UK	ERR12372259	PRJEB68199	Dataset 1, 2 and 3	Intermittently sequenced as part of UKHSA service delivery
gas392699	M1UK	Blood	2017	UK	ERR12372260	PRJEB68199	Dataset 1, 2 and 3	Intermittently sequenced as part of UKHSA service delivery
gas392700	M1UK	Blood	2017	UK	ERR12372261	PRJEB68199	Dataset 1, 2 and 3	Intermittently sequenced as part of UKHSA service delivery
gas392701	23 SNPs	Blood	2017	UK	ERR12372262	PRJEB68199	Dataset 1, 2 and 3	Intermittently sequenced as part of UKHSA service delivery
gas392702	23 SNPs	Swab (URT,skin, vagina, other)	2017	UK	ERR12372263	PRJEB68199	Dataset 1, 2 and 3	Intermittently sequenced as part of UKHSA service delivery
gas392703	23 SNPs	Swab (URT,skin, vagina, other)	2017	UK	ERR12372264	PRJEB68199	Dataset 1, 2 and 3	Intermittently sequenced as part of UKHSA service delivery
gas392704	23 SNPs	Swab (URT,skin, vagina, other)	2017	UK	ERR12372265	PRJEB68199	Dataset 1, 2 and 3	Intermittently sequenced as part of UKHSA service delivery
gas392705	23 SNPs	Swab (URT,skin, vagina, other)	2017	UK	ERR12372266	PRJEB68199	Dataset 1, 2 and 3	Intermittently sequenced as part of UKHSA service delivery
gas392706	23 SNPs	Swab (URT,skin, vagina, other)	2017	UK	ERR12372267	PRJEB68199	Dataset 1, 2 and 3	Intermittently sequenced as part of UKHSA service delivery
gas491303	M1Global	Blood	2017	UK	ERR12372285	PRJEB68199	Dataset 1 and 2	Intermittently sequenced as part of UKHSA service delivery
gas491304	M1Global	Blood	2017	UK	ERR12372286	PRJEB68199	Dataset 1 and 2	Intermittently sequenced as part of UKHSA service delivery
gas491305	M1UK	Swab (URT,skin, vagina, other)	2017	UK	ERR12372287	PRJEB68199	Dataset 1, 2 and 3	Intermittently sequenced as part of UKHSA service delivery
gas491306	M1UK	Blood	2017	UK	ERR12372288	PRJEB68199	Dataset 1, 2 and 3	Intermittently sequenced as part of UKHSA service delivery
gas491307	M1UK	Blood	2017	UK	ERR12372289	PRJEB68199	Dataset 1, 2 and 3	Intermittently sequenced as part of UKHSA service delivery
gas491309	M1UK	Others	2018	UK	ERR12372290	PRJEB68199	Dataset 1, 2 and 3	Intermittently sequenced as part of UKHSA service delivery
gas491310	M1Global	Blood	2018	UK	ERR12372291	PRJEB68199	Dataset 1 and 2	Intermittently sequenced as part of UKHSA service delivery
gas498837	M1UK	Blood	2018	UK	ERR12372292	PRJEB68199	Dataset 1, 2 and 3	Intermittently sequenced as part of UKHSA service delivery
gas498838	M1UK	Swab (URT,skin, vagina, other)	2018	UK	ERR12372293	PRJEB68199	Dataset 1, 2 and 3	Intermittently sequenced as part of UKHSA service delivery
gas526216	M1UK	Blood	2018	UK	ERR12372294	PRJEB68199	Dataset 1, 2 and 3	Intermittently sequenced as part of UKHSA service delivery
gas526218	M1UK	Blood	2018	UK	ERR12372295	PRJEB68199	Dataset 1, 2 and 3	Intermittently sequenced as part of UKHSA service delivery
gas536981	M1UK	Blood	2018	UK	ERR12372296	PRJEB68199	Dataset 1, 2 and 3	Intermittently sequenced as part of UKHSA service delivery
gas536988	M1UK	Swab (URT,skin, vagina, other)	2018	UK	ERR12372297	PRJEB68199	Dataset 1, 2 and 3	Intermittently sequenced as part of UKHSA service delivery
gas584561	M1UK	Blood	2018	UK	ERR12372331	PRJEB68199	Dataset 1, 2 and 3	Intermittently sequenced as part of UKHSA service delivery
gas584562	M1UK	Blood	2018	UK	ERR12372332	PRJEB68199	Dataset 1, 2 and 3	Intermittently sequenced as part of UKHSA service delivery
gas584563	M1Global	Blood	2018	UK	ERR12372333	PRJEB68199	Dataset 1 and 2	Intermittently sequenced as part of UKHSA service delivery
gas584564	M1UK	LRT (lower resp tract-not pleural)	2018	UK	ERR12372334	PRJEB68199	Dataset 1, 2 and 3	Intermittently sequenced as part of UKHSA service delivery
gas584565	M1UK	Blood	2018	UK	ERR12372335	PRJEB68199	Dataset 1, 2 and 3	Intermittently sequenced as part of UKHSA service delivery
gas584567	M1UK	Blood	2018	UK	ERR12372336	PRJEB68199	Dataset 1, 2 and 3	Intermittently sequenced as part of UKHSA service delivery
gas584571	M1UK	Others	2018	UK	ERR12372337	PRJEB68199	Dataset 1, 2 and 3	Intermittently sequenced as part of UKHSA service delivery
gas584594	M1UK	Blood	2018	UK	ERR12372338	PRJEB68199	Dataset 1, 2 and 3	Intermittently sequenced as part of UKHSA service delivery
gas584602	M1UK	Blood	2018	UK	ERR12372339	PRJEB68199	Dataset 1, 2 and 3	Intermittently sequenced as part of UKHSA service delivery
gas584604	M1UK	Blood	2018	UK	ERR12372340	PRJEB68199	Dataset 1, 2 and 3	Intermittently sequenced as part of UKHSA service delivery
gas584608	M1Global	Blood	2018	UK	ERR12372341	PRJEB68199	Dataset 1 and 2	Intermittently sequenced as part of UKHSA service delivery
gas584610	M1UK	Others	2018	UK	ERR12372342	PRJEB68199	Dataset 1, 2 and 3	Intermittently sequenced as part of UKHSA service delivery
gas584612	M1UK	Blood	2018	UK	ERR12372343	PRJEB68199	Dataset 1, 2 and 3	Intermittently sequenced as part of UKHSA service delivery
gas584616	M1UK	Others	2018	UK	ERR12372344	PRJEB68199	Dataset 1, 2 and 3	Intermittently sequenced as part of UKHSA service delivery
gas605819	M1UK	Blood	2018	UK	ERR12372350	PRJEB68199	Dataset 1, 2 and 3	Intermittently sequenced as part of UKHSA service delivery
gas646155	M1UK	Blood	2018	UK	ERR12372352	PRJEB68199	Dataset 1, 2 and 3	Intermittently sequenced as part of UKHSA service delivery
gas646156	M1UK	Blood	2018	UK	ERR12372353	PRJEB68199	Dataset 1, 2 and 3	Intermittently sequenced as part of UKHSA service delivery
gas646157	M1UK	Blood	2018	UK	ERR12372354	PRJEB68199	Dataset 1, 2 and 3	Intermittently sequenced as part of UKHSA service delivery
gas646158	M1UK	Blood	2018	UK	ERR12372355	PRJEB68199	Dataset 1, 2 and 3	Intermittently sequenced as part of UKHSA service delivery
gas646159	M1UK	Blood	2018	UK	ERR12372356	PRJEB68199	Dataset 1, 2 and 3	Intermittently sequenced as part of UKHSA service delivery
gas646161	M1UK	Blood	2018	UK	ERR12372357	PRJEB68199	Dataset 1, 2 and 3	Intermittently sequenced as part of UKHSA service delivery
gas646162	M1UK	Blood	2018	UK	ERR12372358	PRJEB68199	Dataset 1, 2 and 3	Intermittently sequenced as part of UKHSA service delivery
gas646163	M1UK	Blood	2018	UK	ERR12372359	PRJEB68199	Dataset 1, 2 and 3	Intermittently sequenced as part of UKHSA service delivery
gas646164	M1UK	Blood	2018	UK	ERR12372360	PRJEB68199	Dataset 1, 2 and 3	Intermittently sequenced as part of UKHSA service delivery
gas646165	M1UK	Blood	2018	UK	ERR12372361	PRJEB68199	Dataset 1, 2 and 3	Intermittently sequenced as part of UKHSA service delivery
gas646166	M1Global	Blood	2018	UK	ERR12372362	PRJEB68199	Dataset 1 and 2	Intermittently sequenced as part of UKHSA service delivery
gas646167	M1UK	Blood	2018	UK	ERR12372363	PRJEB68199	Dataset 1, 2 and 3	Intermittently sequenced as part of UKHSA service delivery
gas646168	M1UK	Blood	2018	UK	ERR12372364	PRJEB68199	Dataset 1, 2 and 3	Intermittently sequenced as part of UKHSA service delivery
gas646169	M1UK	Blood	2018	UK	ERR12372365	PRJEB68199	Dataset 1, 2 and 3	Intermittently sequenced as part of UKHSA service delivery
gas646170	M1UK	Blood	2018	UK	ERR12372366	PRJEB68199	Dataset 1, 2 and 3	Intermittently sequenced as part of UKHSA service delivery
gas655341	M1UK	Swab (URT,skin, vagina, other)	2018	UK	ERR12372370	PRJEB68199	Dataset 1, 2 and 3	Intermittently sequenced as part of UKHSA service delivery
gas705155v2	M1UK	Blood	2017	UK	ERR12372395	PRJEB68199	Dataset 1, 2 and 3	Intermittently sequenced as part of UKHSA service delivery
gas705157v2	M1UK	Blood	2017	UK	ERR12372396	PRJEB68199	Dataset 1, 2 and 3	Intermittently sequenced as part of UKHSA service delivery
gas705162v2	M1UK	Blood	2018	UK	ERR12372397	PRJEB68199	Dataset 1, 2 and 3	Intermittently sequenced as part of UKHSA service delivery
gas705164v2	M1UK	Blood	2018	UK	ERR12372398	PRJEB68199	Dataset 1, 2 and 3	Intermittently sequenced as part of UKHSA service delivery
gas705167v2	M1UK	Blood	2018	UK	ERR12372399	PRJEB68199	Dataset 1, 2 and 3	Intermittently sequenced as part of UKHSA service delivery
gas705172v2	M1UK	Blood	2018	UK	ERR12372400	PRJEB68199	Dataset 1, 2 and 3	Intermittently sequenced as part of UKHSA service delivery
gas705177v2	M1Global	Blood	2018	UK	ERR12372401	PRJEB68199	Dataset 1 and 2	Intermittently sequenced as part of UKHSA service delivery
gas705276v2	M1UK	Blood	2019	UK	ERR12372402	PRJEB68199	Dataset 1, 2 and 3	Intermittently sequenced as part of UKHSA service delivery
gas956148v2	M1UK	Blood	2019	UK	ERR12372508	PRJEB68199	Dataset 1, 2 and 3	Intermittently sequenced as part of UKHSA service delivery
gas956150v2	M1Global	Blood	2019	UK	ERR12372509	PRJEB68199	Dataset 1 and 2	Intermittently sequenced as part of UKHSA service delivery
gas956153v2	M1UK	Blood	2019	UK	ERR12372510	PRJEB68199	Dataset 1, 2 and 3	Intermittently sequenced as part of UKHSA service delivery
gas956156v2	M1UK	Blood	2019	UK	ERR12372511	PRJEB68199	Dataset 1, 2 and 3	Intermittently sequenced as part of UKHSA service delivery
gas956157v2	M1UK	Blood	2019	UK	ERR12372512	PRJEB68199	Dataset 1, 2 and 3	Intermittently sequenced as part of UKHSA service delivery
gas956160v2	M1Global	Blood	2019	UK	ERR12372513	PRJEB68199	Dataset 1 and 2	Intermittently sequenced as part of UKHSA service delivery
gas956162v2	M1UK	Blood	2019	UK	ERR12372514	PRJEB68199	Dataset 1, 2 and 3	Intermittently sequenced as part of UKHSA service delivery
gas956169v2	M1UK	Blood	2019	UK	ERR12372515	PRJEB68199	Dataset 1, 2 and 3	Intermittently sequenced as part of UKHSA service delivery
gas956171v2	M1UK	Blood	2019	UK	ERR12372516	PRJEB68199	Dataset 1, 2 and 3	Intermittently sequenced as part of UKHSA service delivery
gas956172v1	M1Global	Blood	2019	UK	ERR12372517	PRJEB68199	Dataset 1 and 2	Intermittently sequenced as part of UKHSA service delivery
gas956173v2	M1UK	Blood	2019	UK	ERR12372518	PRJEB68199	Dataset 1, 2 and 3	Intermittently sequenced as part of UKHSA service delivery
gas956174v1	M1Global	Blood	2019	UK	ERR12372519	PRJEB68199	Dataset 1 and 2	Intermittently sequenced as part of UKHSA service delivery
gas956178v2	M1UK	Blood	2019	UK	ERR12372520	PRJEB68199	Dataset 1, 2 and 3	Intermittently sequenced as part of UKHSA service delivery
gas956180v2	M1UK	Blood	2019	UK	ERR12372521	PRJEB68199	Dataset 1, 2 and 3	Intermittently sequenced as part of UKHSA service delivery
gas956181v2	M1UK	Blood	2019	UK	ERR12372522	PRJEB68199	Dataset 1, 2 and 3	Intermittently sequenced as part of UKHSA service delivery
gas956185v2	M1UK	Blood	2019	UK	ERR12372523	PRJEB68199	Dataset 1, 2 and 3	Intermittently sequenced as part of UKHSA service delivery
gas956187v2	M1UK	Blood	2019	UK	ERR12372524	PRJEB68199	Dataset 1, 2 and 3	Intermittently sequenced as part of UKHSA service delivery
gas956189v2	M1UK	Blood	2019	UK	ERR12372525	PRJEB68199	Dataset 1, 2 and 3	Intermittently sequenced as part of UKHSA service delivery
gas956198v2	M1UK	Blood	2019	UK	ERR12372526	PRJEB68199	Dataset 1, 2 and 3	Intermittently sequenced as part of UKHSA service delivery
gas956204v2	M1UK	Blood	2019	UK	ERR12372527	PRJEB68199	Dataset 1, 2 and 3	Intermittently sequenced as part of UKHSA service delivery
gas956206v2	M1UK	Others	2019	UK	ERR12372528	PRJEB68199	Dataset 1, 2 and 3	Intermittently sequenced as part of UKHSA service delivery
gas956213v2	M1UK	Blood	2019	UK	ERR12372529	PRJEB68199	Dataset 1, 2 and 3	Intermittently sequenced as part of UKHSA service delivery
gas956217v2	M1UK	Blood	2019	UK	ERR12372530	PRJEB68199	Dataset 1, 2 and 3	Intermittently sequenced as part of UKHSA service delivery
gas956220v2	M1UK	Blood	2019	UK	ERR12372531	PRJEB68199	Dataset 1, 2 and 3	Intermittently sequenced as part of UKHSA service delivery
gas956235v2	M1UK	Blood	2019	UK	ERR12372532	PRJEB68199	Dataset 1, 2 and 3	Intermittently sequenced as part of UKHSA service delivery
gas1644917	M1UK	Pleural samples	2022	UK	ERR12371011	PRJEB68199	Dataset 1, 2 and 3	This study
gas1644938	M1UK	Blood	2022	UK	ERR12371012	PRJEB68199	Dataset 1, 2 and 3	This study
gas1644992	M1UK	Others	2022	UK	ERR12371013	PRJEB68199	Dataset 1, 2 and 3	This study
gas1669979	26 SNPs	Swab (URT,skin, vagina, other)	2022	UK	ERR12371014	PRJEB68199	Dataset 1, 2 and 3	This study
gas1669987	26 SNPs	Blood	2022	UK	ERR12371015	PRJEB68199	Dataset 1, 2 and 3	This study
gas1675216	26 SNPs	Swab (URT,skin, vagina, other)	2022	UK	ERR12371016	PRJEB68199	Dataset 1, 2 and 3	This study
gas1675222	26 SNPs	Swab (URT,skin, vagina, other)	2022	UK	ERR12371017	PRJEB68199	Dataset 1, 2 and 3	This study
gas1675229	26 SNPs	Swab (URT,skin, vagina, other)	2022	UK	ERR12371018	PRJEB68199	Dataset 1, 2 and 3	This study
gas1675239	26 SNPs	Swab (URT,skin, vagina, other)	2022	UK	ERR12371019	PRJEB68199	Dataset 1, 2 and 3	This study
gas1686027	26 SNPs	Others	2022	UK	ERR12371022	PRJEB68199	Dataset 1, 2 and 3	This study
gas1686029	M1UK	Blood	2022	UK	ERR12371023	PRJEB68199	Dataset 1, 2 and 3	This study
gas1686031	M1UK	Blood	2022	UK	ERR12371024	PRJEB68199	Dataset 1, 2 and 3	This study
gas1686039	M1UK	Blood	2022	UK	ERR12371025	PRJEB68199	Dataset 1, 2 and 3	This study
gas1686040	M1UK	Blood	2022	UK	ERR12371026	PRJEB68199	Dataset 1, 2 and 3	This study
gas1686042	M1UK	Blood	2022	UK	ERR12371027	PRJEB68199	Dataset 1, 2 and 3	This study
gas1686049	M1UK	Others	2022	UK	ERR12371028	PRJEB68199	Dataset 1, 2 and 3	This study
gas1686052	26 SNPs	Blood	2022	UK	ERR12371029	PRJEB68199	Dataset 1, 2 and 3	This study
gas1686055	M1UK	Blood	2022	UK	ERR12371030	PRJEB68199	Dataset 1, 2 and 3	This study
gas1686057	M1UK	Blood	2022	UK	ERR12371031	PRJEB68199	Dataset 1, 2 and 3	This study
gas1686058	M1UK	Blood	2022	UK	ERR12371032	PRJEB68199	Dataset 1, 2 and 3	This study
gas1686068	M1UK	Blood	2022	UK	ERR12371033	PRJEB68199	Dataset 1, 2 and 3	This study
gas1686069	M1UK	Blood	2022	UK	ERR12371034	PRJEB68199	Dataset 1, 2 and 3	This study
gas1686071	M1UK	Blood	2022	UK	ERR12371035	PRJEB68199	Dataset 1, 2 and 3	This study
gas1686072	M1UK	Blood	2022	UK	ERR12371036	PRJEB68199	Dataset 1, 2 and 3	This study
gas1686073	M1UK	Pleural samples	2022	UK	ERR12371037	PRJEB68199	Dataset 1, 2 and 3	This study
gas1686076	M1UK	Blood	2022	UK	ERR12371038	PRJEB68199	Dataset 1, 2 and 3	This study
gas1686083	M1UK	Blood	2022	UK	ERR12371039	PRJEB68199	Dataset 1, 2 and 3	This study
gas1686087	M1UK	Blood	2022	UK	ERR12371040	PRJEB68199	Dataset 1, 2 and 3	This study
gas1692217	M1Global	Blood	2022	UK	ERR12371041	PRJEB68199	Dataset 1 and 2	This study
gas1692221	M1UK	Blood	2022	UK	ERR12371042	PRJEB68199	Dataset 1, 2 and 3	This study
gas1692223	M1UK	Blood	2022	UK	ERR12371043	PRJEB68199	Dataset 1, 2 and 3	This study
gas1692229	M1UK	Blood	2022	UK	ERR12371044	PRJEB68199	Dataset 1, 2 and 3	This study
gas1692230	M1UK	Blood	2022	UK	ERR12371045	PRJEB68199	Dataset 1, 2 and 3	This study
gas1692234	M1UK	Blood	2022	UK	ERR12371046	PRJEB68199	Dataset 1, 2 and 3	This study
gas1692235	M1UK	Blood	2022	UK	ERR12371047	PRJEB68199	Dataset 1, 2 and 3	This study
gas1692242	M1UK	Blood	2022	UK	ERR12371048	PRJEB68199	Dataset 1, 2 and 3	This study
gas1692246	M1UK	Blood	2022	UK	ERR12371049	PRJEB68199	Dataset 1, 2 and 3	This study
gas1692250	M1UK	Blood	2022	UK	ERR12371050	PRJEB68199	Dataset 1, 2 and 3	This study
gas1692251	M1UK	Pleural samples	2022	UK	ERR12371051	PRJEB68199	Dataset 1, 2 and 3	This study
gas1692252	M1UK	Blood	2022	UK	ERR12371052	PRJEB68199	Dataset 1, 2 and 3	This study
gas1692253	M1UK	Blood	2022	UK	ERR12371053	PRJEB68199	Dataset 1, 2 and 3	This study
gas1692255	M1UK	Blood	2022	UK	ERR12371054	PRJEB68199	Dataset 1, 2 and 3	This study
gas1692256	M1UK	Blood	2022	UK	ERR12371055	PRJEB68199	Dataset 1, 2 and 3	This study
gas1692258	M1UK	Blood	2022	UK	ERR12371056	PRJEB68199	Dataset 1, 2 and 3	This study
gas1692259	M1UK	Others	2022	UK	ERR12371057	PRJEB68199	Dataset 1, 2 and 3	This study
gas1692261	M1UK	Others	2022	UK	ERR12371058	PRJEB68199	Dataset 1, 2 and 3	This study
gas1692262	M1UK	Blood	2022	UK	ERR12371059	PRJEB68199	Dataset 1, 2 and 3	This study
gas1692264	M1Global	Blood	2022	UK	ERR12371060	PRJEB68199	Dataset 1 and 2	This study
gas1692266	M1UK	Pleural samples	2022	UK	ERR12371061	PRJEB68199	Dataset 1, 2 and 3	This study
gas1692269	M1UK	Blood	2022	UK	ERR12371062	PRJEB68199	Dataset 1, 2 and 3	This study
gas1692273	M1UK	Others	2022	UK	ERR12371063	PRJEB68199	Dataset 1, 2 and 3	This study
gas1692279	M1UK	Blood	2022	UK	ERR12371064	PRJEB68199	Dataset 1, 2 and 3	This study
gas1692283	M1UK	Blood	2022	UK	ERR12371065	PRJEB68199	Dataset 1, 2 and 3	This study
gas1692286	M1UK	Blood	2022	UK	ERR12371066	PRJEB68199	Dataset 1, 2 and 3	This study
gas1692287	M1UK	Pleural samples	2022	UK	ERR12371067	PRJEB68199	Dataset 1, 2 and 3	This study
gas1696140	M1UK	Blood	2022	UK	ERR12371068	PRJEB68199	Dataset 1, 2 and 3	This study
gas1696144	M1UK	Blood	2022	UK	ERR12371069	PRJEB68199	Dataset 1, 2 and 3	This study
gas1696147	M1UK	Blood	2022	UK	ERR12371070	PRJEB68199	Dataset 1, 2 and 3	This study
gas1696150	M1UK	Blood	2022	UK	ERR12371071	PRJEB68199	Dataset 1, 2 and 3	This study
gas1696152	M1UK	Blood	2022	UK	ERR12371072	PRJEB68199	Dataset 1, 2 and 3	This study
gas1696160	M1UK	Blood	2022	UK	ERR12371073	PRJEB68199	Dataset 1, 2 and 3	This study
gas1696162	M1UK	Blood	2022	UK	ERR12371074	PRJEB68199	Dataset 1, 2 and 3	This study
gas1696163	M1UK	Blood	2022	UK	ERR12371075	PRJEB68199	Dataset 1, 2 and 3	This study
gas1696164	M1UK	Others	2022	UK	ERR12371076	PRJEB68199	Dataset 1, 2 and 3	This study
gas1696165	M1UK	Others	2022	UK	ERR12371077	PRJEB68199	Dataset 1, 2 and 3	This study
gas1696169	M1UK	Blood	2022	UK	ERR12371078	PRJEB68199	Dataset 1, 2 and 3	This study
gas1696170	M1UK	Blood	2022	UK	ERR12371079	PRJEB68199	Dataset 1, 2 and 3	This study
gas1696176	M1UK	Blood	2022	UK	ERR12371080	PRJEB68199	Dataset 1, 2 and 3	This study
gas1696177	M1Global	Blood	2022	UK	ERR12371081	PRJEB68199	Dataset 1 and 2	This study
gas1696178	M1UK	Blood	2022	UK	ERR12371082	PRJEB68199	Dataset 1, 2 and 3	This study
gas1696184	M1UK	Others	2022	UK	ERR12371083	PRJEB68199	Dataset 1, 2 and 3	This study
gas1696192	M1UK	Others	2022	UK	ERR12371084	PRJEB68199	Dataset 1, 2 and 3	This study
gas1696195	M1UK	Pleural samples	2022	UK	ERR12371085	PRJEB68199	Dataset 1, 2 and 3	This study
gas1696197	M1UK	Blood	2022	UK	ERR12371086	PRJEB68199	Dataset 1, 2 and 3	This study
gas1696198	M1UK	Blood	2022	UK	ERR12371087	PRJEB68199	Dataset 1, 2 and 3	This study
gas1696205	M1UK	Blood	2022	UK	ERR12371088	PRJEB68199	Dataset 1, 2 and 3	This study
gas1696207	M1UK	Pleural samples	2022	UK	ERR12371089	PRJEB68199	Dataset 1, 2 and 3	This study
gas1696209	M1UK	Blood	2022	UK	ERR12371090	PRJEB68199	Dataset 1, 2 and 3	This study
gas1696210	M1UK	Blood	2022	UK	ERR12371091	PRJEB68199	Dataset 1, 2 and 3	This study
gas1698664	M1UK	Others	2022	UK	ERR12371092	PRJEB68199	Dataset 1, 2 and 3	This study
gas1698670	M1Global	Blood	2022	UK	ERR12371093	PRJEB68199	Dataset 1 and 2	This study
gas1698677	M1UK	Blood	2022	UK	ERR12371094	PRJEB68199	Dataset 1, 2 and 3	This study
gas1709470	M1UK	Blood	2022	UK	ERR12371095	PRJEB68199	Dataset 1, 2 and 3	This study
gas1709488	M1UK	Blood	2022	UK	ERR12371096	PRJEB68199	Dataset 1, 2 and 3	This study
gas1709492	M1UK	Blood	2022	UK	ERR12371097	PRJEB68199	Dataset 1, 2 and 3	This study
gas1709502	M1UK	Blood	2022	UK	ERR12371098	PRJEB68199	Dataset 1, 2 and 3	This study
gas1709508	M1UK	Blood	2022	UK	ERR12371099	PRJEB68199	Dataset 1, 2 and 3	This study
gas1709514	M1UK	Blood	2022	UK	ERR12371100	PRJEB68199	Dataset 1, 2 and 3	This study
gas1709518	M1UK	Others	2022	UK	ERR12371101	PRJEB68199	Dataset 1, 2 and 3	This study
gas1709524	M1UK	Blood	2022	UK	ERR12371102	PRJEB68199	Dataset 1, 2 and 3	This study
gas1709542	M1UK	Blood	2022	UK	ERR12371103	PRJEB68199	Dataset 1, 2 and 3	This study
gas1709546	M1UK	Blood	2022	UK	ERR12371104	PRJEB68199	Dataset 1, 2 and 3	This study
gas1710506	M1UK	Others	2022	UK	ERR12371105	PRJEB68199	Dataset 1, 2 and 3	This study
gas1710507	M1UK	Swab (URT,skin, vagina, other)	2022	UK	ERR12371106	PRJEB68199	Dataset 1, 2 and 3	This study
gas1710537	M1UK	Swab (URT,skin, vagina, other)	2022	UK	ERR12371107	PRJEB68199	Dataset 1, 2 and 3	This study
gas1711777	M1UK	Others	2022	UK	ERR12371108	PRJEB68199	Dataset 1, 2 and 3	This study
gas1716146	M1UK	Blood	2022	UK	ERR12371109	PRJEB68199	Dataset 1, 2 and 3	This study
gas1716158	26 SNPs	Blood	2022	UK	ERR12371110	PRJEB68199	Dataset 1, 2 and 3	This study
gas1716160	M1UK	Blood	2022	UK	ERR12371111	PRJEB68199	Dataset 1, 2 and 3	This study
gas1716162	M1UK	Swab (URT,skin, vagina, other)	2022	UK	ERR12371112	PRJEB68199	Dataset 1, 2 and 3	This study
gas1716167	M1UK	Swab (URT,skin, vagina, other)	2022	UK	ERR12371113	PRJEB68199	Dataset 1, 2 and 3	This study
gas1716178	M1UK	Others	2022	UK	ERR12371114	PRJEB68199	Dataset 1, 2 and 3	This study
gas1716181	M1UK	Blood	2022	UK	ERR12371115	PRJEB68199	Dataset 1, 2 and 3	This study
gas1716204	M1UK	Blood	2022	UK	ERR12371116	PRJEB68199	Dataset 1, 2 and 3	This study
gas1717759	M1UK	Blood	2022	UK	ERR12371117	PRJEB68199	Dataset 1, 2 and 3	This study
gas1717767	M1UK	Blood	2022	UK	ERR12371118	PRJEB68199	Dataset 1, 2 and 3	This study
gas1717784	M1UK	Blood	2022	UK	ERR12371119	PRJEB68199	Dataset 1, 2 and 3	This study
gas1717800	M1UK	Blood	2022	UK	ERR12371120	PRJEB68199	Dataset 1, 2 and 3	This study
gas1717807	M1UK	Blood	2022	UK	ERR12371121	PRJEB68199	Dataset 1, 2 and 3	This study
gas1717833	M1UK	Others	2022	UK	ERR12371122	PRJEB68199	Dataset 1, 2 and 3	This study
gas1717850	M1UK	Blood	2022	UK	ERR12371123	PRJEB68199	Dataset 1, 2 and 3	This study
gas1722632	M1UK	Blood	2022	UK	ERR12371124	PRJEB68199	Dataset 1, 2 and 3	This study
gas1722657	M1UK	Blood	2022	UK	ERR12371125	PRJEB68199	Dataset 1, 2 and 3	This study
gas1722670	M1UK	Others	2022	UK	ERR12371126	PRJEB68199	Dataset 1, 2 and 3	This study
gas1722671	M1UK	Blood	2022	UK	ERR12371127	PRJEB68199	Dataset 1, 2 and 3	This study
gas1728077	26 SNPs	Swab (URT,skin, vagina, other)	2022	UK	ERR12371128	PRJEB68199	Dataset 1, 2 and 3	This study
gas1728082	M1UK	Blood	2022	UK	ERR12371129	PRJEB68199	Dataset 1, 2 and 3	This study
gas1728096	M1UK	Others	2022	UK	ERR12371130	PRJEB68199	Dataset 1, 2 and 3	This study
gas1728099	26 SNPs	Swab (URT,skin, vagina, other)	2022	UK	ERR12371131	PRJEB68199	Dataset 1, 2 and 3	This study
gas1728101	M1UK	Others	2022	UK	ERR12371132	PRJEB68199	Dataset 1, 2 and 3	This study
gas1728102	M1UK	Others	2022	UK	ERR12371133	PRJEB68199	Dataset 1, 2 and 3	This study
gas1728103	M1UK	Blood	2022	UK	ERR12371134	PRJEB68199	Dataset 1, 2 and 3	This study
gas1728107	M1UK	Blood	2022	UK	ERR12371135	PRJEB68199	Dataset 1, 2 and 3	This study
gas1728119	M1UK	Blood	2022	UK	ERR12371136	PRJEB68199	Dataset 1, 2 and 3	This study
gas1730134	M1UK	Blood	2022	UK	ERR12371137	PRJEB68199	Dataset 1, 2 and 3	This study
gas1730142	M1UK	Swab (URT,skin, vagina, other)	2022	UK	ERR12371138	PRJEB68199	Dataset 1, 2 and 3	This study
gas1730147	M1UK	Blood	2022	UK	ERR12371139	PRJEB68199	Dataset 1, 2 and 3	This study
gas1730222	M1UK	Blood	2022	UK	ERR12371140	PRJEB68199	Dataset 1, 2 and 3	This study
gas1735886	M1UK	Blood	2022	UK	ERR12371141	PRJEB68199	Dataset 1, 2 and 3	This study
gas1735910	M1UK	Blood	2022	UK	ERR12371142	PRJEB68199	Dataset 1, 2 and 3	This study
gas1735935	M1UK	Blood	2022	UK	ERR12371143	PRJEB68199	Dataset 1, 2 and 3	This study
gas1739394	26 SNPs	Others	2022	UK	ERR12371144	PRJEB68199	Dataset 1, 2 and 3	This study
gas1739407	M1Global	Blood	2022	UK	ERR12371145	PRJEB68199	Dataset 1 and 2	This study
gas1739412	M1UK	Blood	2022	UK	ERR12371146	PRJEB68199	Dataset 1, 2 and 3	This study
gas1739416	M1UK	Blood	2022	UK	ERR12371147	PRJEB68199	Dataset 1, 2 and 3	This study
gas1739417	M1UK	Blood	2022	UK	ERR12371148	PRJEB68199	Dataset 1, 2 and 3	This study
gas1739426	M1UK	Blood	2022	UK	ERR12371149	PRJEB68199	Dataset 1, 2 and 3	This study
gas1739429	M1UK	Blood	2022	UK	ERR12371150	PRJEB68199	Dataset 1, 2 and 3	This study
gas1739437	M1UK	Swab (URT,skin, vagina, other)	2022	UK	ERR12371151	PRJEB68199	Dataset 1, 2 and 3	This study
gas1739443	M1UK	Swab (URT,skin, vagina, other)	2022	UK	ERR12371152	PRJEB68199	Dataset 1, 2 and 3	This study
gas1739451	M1UK	Others	2022	UK	ERR12371153	PRJEB68199	Dataset 1, 2 and 3	This study
gas1739458	M1UK	Blood	2022	UK	ERR12371154	PRJEB68199	Dataset 1, 2 and 3	This study
gas1739460	M1UK	Others	2022	UK	ERR12371155	PRJEB68199	Dataset 1, 2 and 3	This study
gas1739467	M1UK	Blood	2022	UK	ERR12371156	PRJEB68199	Dataset 1, 2 and 3	This study
gas1739472	M1UK	Others	2022	UK	ERR12371157	PRJEB68199	Dataset 1, 2 and 3	This study
gas1739479	M1UK	Blood	2022	UK	ERR12371158	PRJEB68199	Dataset 1, 2 and 3	This study
gas1742801	M1UK	LRT (lower resp tract-not pleural)	2022	UK	ERR12371159	PRJEB68199	Dataset 1, 2 and 3	This study
gas1742802	M1UK	Blood	2022	UK	ERR12371160	PRJEB68199	Dataset 1, 2 and 3	This study
gas1742839	M1UK	Blood	2022	UK	ERR12371161	PRJEB68199	Dataset 1, 2 and 3	This study
gas1742842	M1UK	Others	2022	UK	ERR12371162	PRJEB68199	Dataset 1, 2 and 3	This study
gas1742862	M1UK	Blood	2022	UK	ERR12371163	PRJEB68199	Dataset 1, 2 and 3	This study
gas1742863	M1UK	Blood	2022	UK	ERR12371164	PRJEB68199	Dataset 1, 2 and 3	This study
gas1743489	M1UK	Blood	2022	UK	ERR12371165	PRJEB68199	Dataset 1, 2 and 3	This study
gas1743493	M1UK	Blood	2022	UK	ERR12371166	PRJEB68199	Dataset 1, 2 and 3	This study
gas1743494	M1UK	Blood	2022	UK	ERR12371167	PRJEB68199	Dataset 1, 2 and 3	This study
gas1743498	M1UK	Blood	2022	UK	ERR12371168	PRJEB68199	Dataset 1, 2 and 3	This study
gas1743505	M1UK	Others	2022	UK	ERR12371169	PRJEB68199	Dataset 1, 2 and 3	This study
gas1743517	M1UK	Pleural samples	2022	UK	ERR12371170	PRJEB68199	Dataset 1, 2 and 3	This study
gas1743524	M1UK	Blood	2022	UK	ERR12371171	PRJEB68199	Dataset 1, 2 and 3	This study
gas1743525	M1UK	Blood	2022	UK	ERR12371172	PRJEB68199	Dataset 1, 2 and 3	This study
gas1743536	M1UK	Swab (URT,skin, vagina, other)	2022	UK	ERR12371173	PRJEB68199	Dataset 1, 2 and 3	This study
gas1743541	M1UK	Blood	2022	UK	ERR12371174	PRJEB68199	Dataset 1, 2 and 3	This study
gas1743542	M1UK	Blood	2022	UK	ERR12371175	PRJEB68199	Dataset 1, 2 and 3	This study
gas1743552	M1UK	Others	2022	UK	ERR12371176	PRJEB68199	Dataset 1, 2 and 3	This study
gas1743556	M1UK	Blood	2022	UK	ERR12371177	PRJEB68199	Dataset 1, 2 and 3	This study
gas1743557	M1UK	Blood	2022	UK	ERR12371178	PRJEB68199	Dataset 1, 2 and 3	This study
gas1743558	M1UK	Blood	2022	UK	ERR12371179	PRJEB68199	Dataset 1, 2 and 3	This study
gas1743559	M1UK	Blood	2022	UK	ERR12371180	PRJEB68199	Dataset 1, 2 and 3	This study
gas1743560	M1UK	Blood	2022	UK	ERR12371181	PRJEB68199	Dataset 1, 2 and 3	This study
gas1743563	M1UK	Blood	2022	UK	ERR12371182	PRJEB68199	Dataset 1, 2 and 3	This study
gas1749499	M1UK	Blood	2022	UK	ERR12371183	PRJEB68199	Dataset 1, 2 and 3	This study
gas1749505	M1UK	Blood	2022	UK	ERR12371184	PRJEB68199	Dataset 1, 2 and 3	This study
gas1749515	M1UK	Blood	2022	UK	ERR12371185	PRJEB68199	Dataset 1, 2 and 3	This study
gas1749522	M1Global	Others	2022	UK	ERR12371186	PRJEB68199	Dataset 1 and 2	This study
gas1749523	M1UK	Others	2022	UK	ERR12371187	PRJEB68199	Dataset 1, 2 and 3	This study
gas1749524	26 SNPs	Blood	2022	UK	ERR12371188	PRJEB68199	Dataset 1, 2 and 3	This study
gas1749525	M1UK	Blood	2022	UK	ERR12371189	PRJEB68199	Dataset 1, 2 and 3	This study
gas1749526	M1UK	Blood	2022	UK	ERR12371190	PRJEB68199	Dataset 1, 2 and 3	This study
gas1749527	M1UK	Blood	2022	UK	ERR12371191	PRJEB68199	Dataset 1, 2 and 3	This study
gas1749530	M1UK	Blood	2022	UK	ERR12371192	PRJEB68199	Dataset 1, 2 and 3	This study
gas1749537	M1UK	Blood	2022	UK	ERR12371193	PRJEB68199	Dataset 1, 2 and 3	This study
gas1749545	M1UK	Blood	2022	UK	ERR12371194	PRJEB68199	Dataset 1, 2 and 3	This study
gas1749549	M1Global	Blood	2022	UK	ERR12371195	PRJEB68199	Dataset 1 and 2	This study
gas1749556	M1UK	Blood	2022	UK	ERR12371196	PRJEB68199	Dataset 1, 2 and 3	This study
gas1749558	M1UK	Blood	2022	UK	ERR12371197	PRJEB68199	Dataset 1, 2 and 3	This study
gas1749564	M1UK	Blood	2022	UK	ERR12371198	PRJEB68199	Dataset 1, 2 and 3	This study
gas1749565	M1UK	Blood	2022	UK	ERR12371199	PRJEB68199	Dataset 1, 2 and 3	This study
gas1749566	M1UK	Others	2022	UK	ERR12371200	PRJEB68199	Dataset 1, 2 and 3	This study
gas1749567	M1UK	Blood	2022	UK	ERR12371201	PRJEB68199	Dataset 1, 2 and 3	This study
gas1755654	M1UK	Blood	2022	UK	ERR12371202	PRJEB68199	Dataset 1, 2 and 3	This study
gas1755656	M1UK	Blood	2022	UK	ERR12371203	PRJEB68199	Dataset 1, 2 and 3	This study
gas1755657	M1UK	Swab (URT,skin, vagina, other)	2022	UK	ERR12371204	PRJEB68199	Dataset 1, 2 and 3	This study
gas1755660	M1UK	Blood	2022	UK	ERR12371205	PRJEB68199	Dataset 1, 2 and 3	This study
gas1755666	M1Global	Blood	2022	UK	ERR12371206	PRJEB68199	Dataset 1 and 2	This study
gas1755668	M1UK	Others	2022	UK	ERR12371207	PRJEB68199	Dataset 1, 2 and 3	This study
gas1755672	M1UK	Blood	2022	UK	ERR12371208	PRJEB68199	Dataset 1, 2 and 3	This study
gas1755675	M1UK	Others	2022	UK	ERR12371209	PRJEB68199	Dataset 1, 2 and 3	This study
gas1755677	M1UK	Others	2022	UK	ERR12371210	PRJEB68199	Dataset 1, 2 and 3	This study
gas1755680	M1UK	Blood	2022	UK	ERR12371211	PRJEB68199	Dataset 1, 2 and 3	This study
gas1755688	M1UK	Blood	2022	UK	ERR12371212	PRJEB68199	Dataset 1, 2 and 3	This study
gas1755690	M1UK	Blood	2022	UK	ERR12371213	PRJEB68199	Dataset 1, 2 and 3	This study
gas1755691	M1UK	Blood	2022	UK	ERR12371214	PRJEB68199	Dataset 1, 2 and 3	This study
gas1755694	M1UK	Blood	2022	UK	ERR12371215	PRJEB68199	Dataset 1, 2 and 3	This study
gas1755695	M1UK	Blood	2022	UK	ERR12371216	PRJEB68199	Dataset 1, 2 and 3	This study
gas1755696	M1UK	Blood	2022	UK	ERR12371217	PRJEB68199	Dataset 1, 2 and 3	This study
gas1755702	M1UK	Blood	2022	UK	ERR12371218	PRJEB68199	Dataset 1, 2 and 3	This study
gas1755711	M1UK	Blood	2022	UK	ERR12371219	PRJEB68199	Dataset 1, 2 and 3	This study
gas1755713	M1UK	Blood	2022	UK	ERR12371220	PRJEB68199	Dataset 1, 2 and 3	This study
gas1760474	M1UK	Blood	2022	UK	ERR12371221	PRJEB68199	Dataset 1, 2 and 3	This study
gas1760495	M1UK	Blood	2022	UK	ERR12371222	PRJEB68199	Dataset 1, 2 and 3	This study
gas1760513	M1UK	Blood	2022	UK	ERR12371223	PRJEB68199	Dataset 1, 2 and 3	This study
gas1760526	M1UK	Blood	2022	UK	ERR12371224	PRJEB68199	Dataset 1, 2 and 3	This study
gas1760543	26 SNPs	Blood	2022	UK	ERR12371225	PRJEB68199	Dataset 1, 2 and 3	This study
gas1760554	M1UK	Blood	2022	UK	ERR12371226	PRJEB68199	Dataset 1, 2 and 3	This study
gas1760558	M1UK	Blood	2022	UK	ERR12371227	PRJEB68199	Dataset 1, 2 and 3	This study
gas1767087	M1Global	Others	2022	UK	ERR12371228	PRJEB68199	Dataset 1 and 2	This study
gas1767089	M1UK	Swab (URT,skin, vagina, other)	2022	UK	ERR12371229	PRJEB68199	Dataset 1, 2 and 3	This study
gas1767090	M1UK	Blood	2022	UK	ERR12371230	PRJEB68199	Dataset 1, 2 and 3	This study
gas1767092	M1UK	Blood	2022	UK	ERR12371231	PRJEB68199	Dataset 1, 2 and 3	This study
gas1767093	M1UK	Blood	2022	UK	ERR12371232	PRJEB68199	Dataset 1, 2 and 3	This study
gas1767094	M1UK	Blood	2022	UK	ERR12371233	PRJEB68199	Dataset 1, 2 and 3	This study
gas1767095	M1UK	Blood	2022	UK	ERR12371234	PRJEB68199	Dataset 1, 2 and 3	This study
gas1767101	M1UK	Blood	2022	UK	ERR12371235	PRJEB68199	Dataset 1, 2 and 3	This study
gas1767102	M1UK	Others	2022	UK	ERR12371236	PRJEB68199	Dataset 1, 2 and 3	This study
gas1767104	M1UK	Blood	2022	UK	ERR12371237	PRJEB68199	Dataset 1, 2 and 3	This study
gas1767111	M1UK	Others	2022	UK	ERR12371238	PRJEB68199	Dataset 1, 2 and 3	This study
gas1767113	M1UK	Blood	2022	UK	ERR12371239	PRJEB68199	Dataset 1, 2 and 3	This study
gas1767119	26 SNPs	Blood	2022	UK	ERR12371240	PRJEB68199	Dataset 1, 2 and 3	This study
gas1767120	M1UK	Blood	2022	UK	ERR12371241	PRJEB68199	Dataset 1, 2 and 3	This study
gas1767121	M1UK	Blood	2022	UK	ERR12371242	PRJEB68199	Dataset 1, 2 and 3	This study
gas1767124	M1UK	Blood	2022	UK	ERR12371243	PRJEB68199	Dataset 1, 2 and 3	This study
gas1767125	M1UK	Others	2022	UK	ERR12371244	PRJEB68199	Dataset 1, 2 and 3	This study
gas1767126	M1UK	LRT (lower resp tract-not pleural)	2022	UK	ERR12371245	PRJEB68199	Dataset 1, 2 and 3	This study
gas1767137	M1UK	Blood	2022	UK	ERR12371246	PRJEB68199	Dataset 1, 2 and 3	This study
gas1767138	M1UK	Blood	2022	UK	ERR12371247	PRJEB68199	Dataset 1, 2 and 3	This study
gas1767141	M1UK	Blood	2022	UK	ERR12371248	PRJEB68199	Dataset 1, 2 and 3	This study
gas1767142	M1UK	Blood	2022	UK	ERR12371249	PRJEB68199	Dataset 1, 2 and 3	This study
gas1767145	M1UK	Others	2022	UK	ERR12371250	PRJEB68199	Dataset 1, 2 and 3	This study
gas1767150	M1UK	Blood	2022	UK	ERR12371251	PRJEB68199	Dataset 1, 2 and 3	This study
gas1767155	M1UK	Others	2022	UK	ERR12371252	PRJEB68199	Dataset 1, 2 and 3	This study
gas1768124	M1UK	Blood	2022	UK	ERR12371253	PRJEB68199	Dataset 1, 2 and 3	This study
gas1768126	M1UK	Blood	2022	UK	ERR12371254	PRJEB68199	Dataset 1, 2 and 3	This study
gas1768134	M1UK	Blood	2022	UK	ERR12371255	PRJEB68199	Dataset 1, 2 and 3	This study
gas1768141	M1UK	Pleural samples	2022	UK	ERR12371256	PRJEB68199	Dataset 1, 2 and 3	This study
gas1768142	M1UK	Blood	2022	UK	ERR12371257	PRJEB68199	Dataset 1, 2 and 3	This study
gas1768145	M1UK	Blood	2022	UK	ERR12371258	PRJEB68199	Dataset 1, 2 and 3	This study
gas1768147	M1UK	Others	2022	UK	ERR12371259	PRJEB68199	Dataset 1, 2 and 3	This study
gas1768148	M1UK	Blood	2022	UK	ERR12371260	PRJEB68199	Dataset 1, 2 and 3	This study
gas1768158	M1UK	Blood	2022	UK	ERR12371261	PRJEB68199	Dataset 1, 2 and 3	This study
gas1768167	M1Global	Pleural samples	2022	UK	ERR12371262	PRJEB68199	Dataset 1 and 2	This study
gas1768168	M1UK	Blood	2022	UK	ERR12371263	PRJEB68199	Dataset 1, 2 and 3	This study
gas1768171	M1UK	Swab (URT,skin, vagina, other)	2022	UK	ERR12371264	PRJEB68199	Dataset 1, 2 and 3	This study
gas1768177	M1UK	Blood	2022	UK	ERR12371265	PRJEB68199	Dataset 1, 2 and 3	This study
gas1768178	M1UK	Blood	2022	UK	ERR12371266	PRJEB68199	Dataset 1, 2 and 3	This study
gas1768182	M1UK	Blood	2022	UK	ERR12371267	PRJEB68199	Dataset 1, 2 and 3	This study
gas1768196	M1UK	Blood	2022	UK	ERR12371268	PRJEB68199	Dataset 1, 2 and 3	This study
gas1768197	M1UK	Blood	2022	UK	ERR12371269	PRJEB68199	Dataset 1, 2 and 3	This study
gas1768200	M1UK	Blood	2022	UK	ERR12371270	PRJEB68199	Dataset 1, 2 and 3	This study
gas1776678	M1UK	Pleural samples	2022	UK	ERR12371271	PRJEB68199	Dataset 1, 2 and 3	This study
gas1776684	M1UK	Blood	2022	UK	ERR12371272	PRJEB68199	Dataset 1, 2 and 3	This study
gas1776685	M1UK	Pleural samples	2022	UK	ERR12371273	PRJEB68199	Dataset 1, 2 and 3	This study
gas1776687	M1UK	Others	2022	UK	ERR12371274	PRJEB68199	Dataset 1, 2 and 3	This study
gas1776692	M1UK	Blood	2022	UK	ERR12371275	PRJEB68199	Dataset 1, 2 and 3	This study
gas1776698	M1UK	Blood	2022	UK	ERR12371276	PRJEB68199	Dataset 1, 2 and 3	This study
gas1776703	M1UK	Blood	2022	UK	ERR12371277	PRJEB68199	Dataset 1, 2 and 3	This study
gas1776706	M1UK	Blood	2022	UK	ERR12371278	PRJEB68199	Dataset 1, 2 and 3	This study
gas1776707	M1UK	Blood	2022	UK	ERR12371279	PRJEB68199	Dataset 1, 2 and 3	This study
gas1776708	M1UK	Others	2022	UK	ERR12371280	PRJEB68199	Dataset 1, 2 and 3	This study
gas1776716	M1UK	Blood	2022	UK	ERR12371281	PRJEB68199	Dataset 1, 2 and 3	This study
gas1776722	M1UK	Blood	2022	UK	ERR12371282	PRJEB68199	Dataset 1, 2 and 3	This study
gas1776730	M1UK	Blood	2022	UK	ERR12371283	PRJEB68199	Dataset 1, 2 and 3	This study
gas1776732	M1UK	Pleural samples	2022	UK	ERR12371284	PRJEB68199	Dataset 1, 2 and 3	This study
gas1776735	M1UK	Blood	2022	UK	ERR12371285	PRJEB68199	Dataset 1, 2 and 3	This study
gas1776736	M1UK	Blood	2022	UK	ERR12371286	PRJEB68199	Dataset 1, 2 and 3	This study
gas1776739	M1UK	Swab (URT,skin, vagina, other)	2022	UK	ERR12371287	PRJEB68199	Dataset 1, 2 and 3	This study
gas1776747	M1UK	Others	2022	UK	ERR12371288	PRJEB68199	Dataset 1, 2 and 3	This study
gas1776749	M1UK	Blood	2022	UK	ERR12371289	PRJEB68199	Dataset 1, 2 and 3	This study
gas1776753	M1UK	Others	2022	UK	ERR12371290	PRJEB68199	Dataset 1, 2 and 3	This study
gas1776756	M1UK	Blood	2022	UK	ERR12371291	PRJEB68199	Dataset 1, 2 and 3	This study
gas1776758	M1UK	Blood	2022	UK	ERR12371292	PRJEB68199	Dataset 1, 2 and 3	This study
gas1776759	M1UK	Blood	2022	UK	ERR12371293	PRJEB68199	Dataset 1, 2 and 3	This study
gas1776761	M1UK	Blood	2022	UK	ERR12371294	PRJEB68199	Dataset 1, 2 and 3	This study
gas1776768	M1UK	Blood	2022	UK	ERR12371295	PRJEB68199	Dataset 1, 2 and 3	This study
gas1776770	M1UK	Blood	2022	UK	ERR12371296	PRJEB68199	Dataset 1, 2 and 3	This study
gas1776771	M1UK	Blood	2022	UK	ERR12371297	PRJEB68199	Dataset 1, 2 and 3	This study
gas1776772	M1UK	Blood	2022	UK	ERR12371298	PRJEB68199	Dataset 1, 2 and 3	This study
gas1778489	M1UK	Blood	2022	UK	ERR12371299	PRJEB68199	Dataset 1, 2 and 3	This study
gas1778493	M1UK	Pleural samples	2022	UK	ERR12371300	PRJEB68199	Dataset 1, 2 and 3	This study
gas1778496	M1UK	Pleural samples	2022	UK	ERR12371301	PRJEB68199	Dataset 1, 2 and 3	This study
gas1778502	M1UK	Blood	2022	UK	ERR12371302	PRJEB68199	Dataset 1, 2 and 3	This study
gas1778505	M1UK	Blood	2022	UK	ERR12371303	PRJEB68199	Dataset 1, 2 and 3	This study
gas1778508	M1UK	Blood	2022	UK	ERR12371304	PRJEB68199	Dataset 1, 2 and 3	This study
gas1778514	M1UK	Blood	2022	UK	ERR12371305	PRJEB68199	Dataset 1, 2 and 3	This study
gas1778524	M1UK	Blood	2022	UK	ERR12371306	PRJEB68199	Dataset 1, 2 and 3	This study
gas1778527	M1UK	Blood	2022	UK	ERR12371307	PRJEB68199	Dataset 1, 2 and 3	This study
gas1778535	M1UK	Blood	2022	UK	ERR12371308	PRJEB68199	Dataset 1, 2 and 3	This study
gas1778539	M1UK	Blood	2022	UK	ERR12371309	PRJEB68199	Dataset 1, 2 and 3	This study
gas1778540	M1UK	Blood	2022	UK	ERR12371310	PRJEB68199	Dataset 1, 2 and 3	This study
gas1778541	M1UK	Pleural samples	2022	UK	ERR12371311	PRJEB68199	Dataset 1, 2 and 3	This study
gas1778545	M1UK	Others	2022	UK	ERR12371312	PRJEB68199	Dataset 1, 2 and 3	This study
gas1778550	M1UK	Swab (URT,skin, vagina, other)	2022	UK	ERR12371313	PRJEB68199	Dataset 1, 2 and 3	This study
gas1778553	M1UK	Blood	2022	UK	ERR12371314	PRJEB68199	Dataset 1, 2 and 3	This study
gas1778556	M1UK	Pleural samples	2022	UK	ERR12371315	PRJEB68199	Dataset 1, 2 and 3	This study
gas1778559	26 SNPs	Blood	2022	UK	ERR12371316	PRJEB68199	Dataset 1, 2 and 3	This study
gas1778571	M1UK	LRT (lower resp tract-not pleural)	2022	UK	ERR12371317	PRJEB68199	Dataset 1, 2 and 3	This study
gas1778572	M1UK	Blood	2022	UK	ERR12371318	PRJEB68199	Dataset 1, 2 and 3	This study
gas1778574	M1UK	Blood	2022	UK	ERR12371319	PRJEB68199	Dataset 1, 2 and 3	This study
gas1778576	M1UK	Blood	2022	UK	ERR12371320	PRJEB68199	Dataset 1, 2 and 3	This study
gas1783638	M1UK	Blood	2022	UK	ERR12371321	PRJEB68199	Dataset 1, 2 and 3	This study
gas1783639	M1Global	Others	2022	UK	ERR12371322	PRJEB68199	Dataset 1 and 2	This study
gas1783645	M1UK	Blood	2022	UK	ERR12371323	PRJEB68199	Dataset 1, 2 and 3	This study
gas1783646	M1UK	Blood	2022	UK	ERR12371324	PRJEB68199	Dataset 1, 2 and 3	This study
gas1783649	M1UK	Blood	2022	UK	ERR12371325	PRJEB68199	Dataset 1, 2 and 3	This study
gas1783660	M1UK	Blood	2022	UK	ERR12371326	PRJEB68199	Dataset 1, 2 and 3	This study
gas1783663	M1UK	Blood	2022	UK	ERR12371327	PRJEB68199	Dataset 1, 2 and 3	This study
gas1783670	M1UK	Others	2022	UK	ERR12371328	PRJEB68199	Dataset 1, 2 and 3	This study
gas1783671	M1Global	Swab (URT,skin, vagina, other)	2022	UK	ERR12371329	PRJEB68199	Dataset 1 and 2	This study
gas1783677	M1UK	Blood	2022	UK	ERR12371330	PRJEB68199	Dataset 1, 2 and 3	This study
gas1783678	M1UK	Blood	2022	UK	ERR12371331	PRJEB68199	Dataset 1, 2 and 3	This study
gas1783685	M1UK	Blood	2022	UK	ERR12371332	PRJEB68199	Dataset 1, 2 and 3	This study
gas1783686	M1UK	Blood	2022	UK	ERR12371333	PRJEB68199	Dataset 1, 2 and 3	This study
gas1783696	M1UK	Blood	2022	UK	ERR12371334	PRJEB68199	Dataset 1, 2 and 3	This study
gas1783697	M1UK	Blood	2022	UK	ERR12371335	PRJEB68199	Dataset 1, 2 and 3	This study
gas1783698	M1UK	Blood	2022	UK	ERR12371336	PRJEB68199	Dataset 1, 2 and 3	This study
gas1783700	M1UK	Blood	2022	UK	ERR12371337	PRJEB68199	Dataset 1, 2 and 3	This study
gas1783701	M1UK	Blood	2022	UK	ERR12371338	PRJEB68199	Dataset 1, 2 and 3	This study
gas1783708	M1UK	Blood	2022	UK	ERR12371339	PRJEB68199	Dataset 1, 2 and 3	This study
gas1783709	M1UK	Blood	2022	UK	ERR12371340	PRJEB68199	Dataset 1, 2 and 3	This study
gas1783711	M1UK	Blood	2022	UK	ERR12371341	PRJEB68199	Dataset 1, 2 and 3	This study
gas1783714	M1UK	Swab (URT,skin, vagina, other)	2022	UK	ERR12371342	PRJEB68199	Dataset 1, 2 and 3	This study
gas1783718	M1UK	Blood	2022	UK	ERR12371343	PRJEB68199	Dataset 1, 2 and 3	This study
gas1783719	M1UK	Blood	2022	UK	ERR12371344	PRJEB68199	Dataset 1, 2 and 3	This study
gas1783720	M1UK	Others	2022	UK	ERR12371345	PRJEB68199	Dataset 1, 2 and 3	This study
gas1783721	M1UK	Blood	2022	UK	ERR12371346	PRJEB68199	Dataset 1, 2 and 3	This study
gas1783723	M1UK	Blood	2022	UK	ERR12371347	PRJEB68199	Dataset 1, 2 and 3	This study
gas1783726	M1UK	Others	2022	UK	ERR12371348	PRJEB68199	Dataset 1, 2 and 3	This study
gas1783730	M1UK	Others	2022	UK	ERR12371349	PRJEB68199	Dataset 1, 2 and 3	This study
gas1787935	M1UK	Blood	2022	UK	ERR12371350	PRJEB68199	Dataset 1, 2 and 3	This study
gas1787940	M1UK	Blood	2022	UK	ERR12371351	PRJEB68199	Dataset 1, 2 and 3	This study
gas1787941	M1Global	Blood	2022	UK	ERR12371352	PRJEB68199	Dataset 1 and 2	This study
gas1787944	M1UK	Blood	2022	UK	ERR12371353	PRJEB68199	Dataset 1, 2 and 3	This study
gas1787951	M1Global	Others	2022	UK	ERR12371354	PRJEB68199	Dataset 1 and 2	This study
gas1787955	M1UK	Blood	2022	UK	ERR12371355	PRJEB68199	Dataset 1, 2 and 3	This study
gas1787961	M1UK	Others	2022	UK	ERR12371356	PRJEB68199	Dataset 1, 2 and 3	This study
gas1787962	M1UK	Pleural samples	2022	UK	ERR12371357	PRJEB68199	Dataset 1, 2 and 3	This study
gas1787963	M1UK	Pleural samples	2022	UK	ERR12371358	PRJEB68199	Dataset 1, 2 and 3	This study
gas1787975	M1UK	Pleural samples	2022	UK	ERR12371359	PRJEB68199	Dataset 1, 2 and 3	This study
gas1787976	M1UK	Blood	2022	UK	ERR12371360	PRJEB68199	Dataset 1, 2 and 3	This study
gas1787978	M1UK	Blood	2022	UK	ERR12371361	PRJEB68199	Dataset 1, 2 and 3	This study
gas1787981	M1UK	Blood	2022	UK	ERR12371362	PRJEB68199	Dataset 1, 2 and 3	This study
gas1787983	M1UK	Blood	2022	UK	ERR12371363	PRJEB68199	Dataset 1, 2 and 3	This study
gas1787988	M1UK	Blood	2022	UK	ERR12371364	PRJEB68199	Dataset 1, 2 and 3	This study
gas1787991	M1UK	Others	2022	UK	ERR12371365	PRJEB68199	Dataset 1, 2 and 3	This study
gas1787995	M1UK	Blood	2022	UK	ERR12371366	PRJEB68199	Dataset 1, 2 and 3	This study
gas1788001	M1UK	Swab (URT,skin, vagina, other)	2022	UK	ERR12371367	PRJEB68199	Dataset 1, 2 and 3	This study
gas1788002	M1Global	Others	2022	UK	ERR12371368	PRJEB68199	Dataset 1 and 2	This study
gas1788007	M1UK	Blood	2022	UK	ERR12371369	PRJEB68199	Dataset 1, 2 and 3	This study
gas1788008	M1UK	Blood	2022	UK	ERR12371370	PRJEB68199	Dataset 1, 2 and 3	This study
gas1788009	M1UK	Blood	2022	UK	ERR12371371	PRJEB68199	Dataset 1, 2 and 3	This study
gas1788010	M1UK	Pleural samples	2022	UK	ERR12371372	PRJEB68199	Dataset 1, 2 and 3	This study
gas1788018	M1UK	Swab (URT,skin, vagina, other)	2022	UK	ERR12371373	PRJEB68199	Dataset 1, 2 and 3	This study
gas1788019	M1UK	Blood	2022	UK	ERR12371374	PRJEB68199	Dataset 1, 2 and 3	This study
gas1788021	M1UK	Others	2022	UK	ERR12371375	PRJEB68199	Dataset 1, 2 and 3	This study
gas1788024	M1UK	Blood	2022	UK	ERR12371376	PRJEB68199	Dataset 1, 2 and 3	This study
gas1788025	M1UK	Others	2022	UK	ERR12371377	PRJEB68199	Dataset 1, 2 and 3	This study
gas1789131	26 SNPs	Blood	2022	UK	ERR12371378	PRJEB68199	Dataset 1, 2 and 3	This study
gas1789147	M1UK	Blood	2022	UK	ERR12371379	PRJEB68199	Dataset 1, 2 and 3	This study
gas1789148	M1UK	Blood	2022	UK	ERR12371380	PRJEB68199	Dataset 1, 2 and 3	This study
gas1789154	M1UK	Others	2022	UK	ERR12371381	PRJEB68199	Dataset 1, 2 and 3	This study
gas1789172	M1UK	Blood	2022	UK	ERR12371382	PRJEB68199	Dataset 1, 2 and 3	This study
gas1789179	M1UK	Blood	2022	UK	ERR12371383	PRJEB68199	Dataset 1, 2 and 3	This study
gas1789182	M1Global	Blood	2022	UK	ERR12371384	PRJEB68199	Dataset 1 and 2	This study
gas1789185	M1UK	Blood	2022	UK	ERR12371385	PRJEB68199	Dataset 1, 2 and 3	This study
gas1791012	M1UK	Pleural samples	2022	UK	ERR12371386	PRJEB68199	Dataset 1, 2 and 3	This study
gas1791014	M1UK	Blood	2022	UK	ERR12371387	PRJEB68199	Dataset 1, 2 and 3	This study
gas1791015	M1UK	Pleural samples	2022	UK	ERR12371388	PRJEB68199	Dataset 1, 2 and 3	This study
gas1791021	M1Global	Blood	2022	UK	ERR12371389	PRJEB68199	Dataset 1 and 2	This study
gas1791023	M1UK	Blood	2022	UK	ERR12371390	PRJEB68199	Dataset 1, 2 and 3	This study
gas1791028	M1UK	Blood	2022	UK	ERR12371391	PRJEB68199	Dataset 1, 2 and 3	This study
gas1791029	M1UK	LRT (lower resp tract-not pleural)	2022	UK	ERR12371392	PRJEB68199	Dataset 1, 2 and 3	This study
gas1791033	M1UK	Blood	2022	UK	ERR12371393	PRJEB68199	Dataset 1, 2 and 3	This study
gas1791034	M1Global	Others	2022	UK	ERR12371394	PRJEB68199	Dataset 1 and 2	This study
gas1791036	M1UK	Swab (URT,skin, vagina, other)	2022	UK	ERR12371395	PRJEB68199	Dataset 1, 2 and 3	This study
gas1791040	M1UK	Pleural samples	2022	UK	ERR12371396	PRJEB68199	Dataset 1, 2 and 3	This study
gas1791042	M1UK	Blood	2022	UK	ERR12371397	PRJEB68199	Dataset 1, 2 and 3	This study
gas1791044	M1UK	Pleural samples	2022	UK	ERR12371398	PRJEB68199	Dataset 1, 2 and 3	This study
gas1791045	M1UK	Blood	2022	UK	ERR12371399	PRJEB68199	Dataset 1, 2 and 3	This study
gas1791046	M1UK	Others	2022	UK	ERR12371400	PRJEB68199	Dataset 1, 2 and 3	This study
gas1791051	M1UK	Swab (URT,skin, vagina, other)	2022	UK	ERR12371401	PRJEB68199	Dataset 1, 2 and 3	This study
gas1791055	M1UK	Blood	2022	UK	ERR12371402	PRJEB68199	Dataset 1, 2 and 3	This study
gas1791057	M1UK	Blood	2022	UK	ERR12371403	PRJEB68199	Dataset 1, 2 and 3	This study
gas1791062	M1UK	Blood	2022	UK	ERR12371404	PRJEB68199	Dataset 1, 2 and 3	This study
gas1791063	M1UK	Blood	2022	UK	ERR12371405	PRJEB68199	Dataset 1, 2 and 3	This study
gas1791065	M1UK	Blood	2022	UK	ERR12371406	PRJEB68199	Dataset 1, 2 and 3	This study
gas1791066	M1UK	Others	2022	UK	ERR12371407	PRJEB68199	Dataset 1, 2 and 3	This study
gas1791070	M1UK	Blood	2022	UK	ERR12371408	PRJEB68199	Dataset 1, 2 and 3	This study
gas1791072	M1UK	Pleural samples	2022	UK	ERR12371409	PRJEB68199	Dataset 1, 2 and 3	This study
gas1791074	M1UK	Blood	2022	UK	ERR12371410	PRJEB68199	Dataset 1, 2 and 3	This study
gas1791075	M1UK	Pleural samples	2022	UK	ERR12371411	PRJEB68199	Dataset 1, 2 and 3	This study
gas1791076	M1UK	Blood	2022	UK	ERR12371412	PRJEB68199	Dataset 1, 2 and 3	This study
gas1791082	M1UK	Blood	2022	UK	ERR12371413	PRJEB68199	Dataset 1, 2 and 3	This study
gas1791083	M1UK	Blood	2022	UK	ERR12371414	PRJEB68199	Dataset 1, 2 and 3	This study
gas1791086	M1UK	Blood	2022	UK	ERR12371415	PRJEB68199	Dataset 1, 2 and 3	This study
gas1791089	M1UK	Blood	2022	UK	ERR12371416	PRJEB68199	Dataset 1, 2 and 3	This study
gas1791090	M1UK	Blood	2022	UK	ERR12371417	PRJEB68199	Dataset 1, 2 and 3	This study
gas1791093	M1UK	Blood	2022	UK	ERR12371418	PRJEB68199	Dataset 1, 2 and 3	This study
gas1791096	M1UK	Swab (URT,skin, vagina, other)	2022	UK	ERR12371419	PRJEB68199	Dataset 1, 2 and 3	This study
gas1791097	M1UK	Swab (URT,skin, vagina, other)	2022	UK	ERR12371420	PRJEB68199	Dataset 1, 2 and 3	This study
gas1791099	M1UK	LRT (lower resp tract-not pleural)	2022	UK	ERR12371421	PRJEB68199	Dataset 1, 2 and 3	This study
gas1791104	M1UK	Others	2022	UK	ERR12371422	PRJEB68199	Dataset 1, 2 and 3	This study
gas1793800	M1UK	Blood	2022	UK	ERR12371423	PRJEB68199	Dataset 1, 2 and 3	This study
gas1793801	M1UK	Blood	2022	UK	ERR12371424	PRJEB68199	Dataset 1, 2 and 3	This study
gas1793802	M1UK	Blood	2022	UK	ERR12371425	PRJEB68199	Dataset 1, 2 and 3	This study
gas1793806	M1UK	Pleural samples	2022	UK	ERR12371426	PRJEB68199	Dataset 1, 2 and 3	This study
gas1793807	M1UK	Blood	2022	UK	ERR12371427	PRJEB68199	Dataset 1, 2 and 3	This study
gas1793808	M1UK	Blood	2022	UK	ERR12371428	PRJEB68199	Dataset 1, 2 and 3	This study
gas1793816	M1UK	Blood	2022	UK	ERR12371429	PRJEB68199	Dataset 1, 2 and 3	This study
gas1793819	M1UK	Swab (URT,skin, vagina, other)	2022	UK	ERR12371430	PRJEB68199	Dataset 1, 2 and 3	This study
gas1793820	M1UK	Swab (URT,skin, vagina, other)	2022	UK	ERR12371431	PRJEB68199	Dataset 1, 2 and 3	This study
gas1793829	M1UK	Pleural samples	2022	UK	ERR12371432	PRJEB68199	Dataset 1, 2 and 3	This study
gas1793830	M1UK	Blood	2022	UK	ERR12371433	PRJEB68199	Dataset 1, 2 and 3	This study
gas1793833	M1UK	Blood	2022	UK	ERR12371434	PRJEB68199	Dataset 1, 2 and 3	This study
gas1793835	M1UK	Blood	2022	UK	ERR12371435	PRJEB68199	Dataset 1, 2 and 3	This study
gas1793837	M1UK	LRT (lower resp tract-not pleural)	2022	UK	ERR12371436	PRJEB68199	Dataset 1, 2 and 3	This study
gas1793839	M1UK	Blood	2022	UK	ERR12371437	PRJEB68199	Dataset 1, 2 and 3	This study
gas1793841	M1UK	Blood	2022	UK	ERR12371438	PRJEB68199	Dataset 1, 2 and 3	This study
gas1793843	M1UK	Blood	2022	UK	ERR12371439	PRJEB68199	Dataset 1, 2 and 3	This study
gas1793846	M1UK	Blood	2022	UK	ERR12371440	PRJEB68199	Dataset 1, 2 and 3	This study
gas1793852	M1UK	Others	2022	UK	ERR12371441	PRJEB68199	Dataset 1, 2 and 3	This study
gas1793853	M1UK	Blood	2022	UK	ERR12371442	PRJEB68199	Dataset 1, 2 and 3	This study
gas1793854	M1UK	Pleural samples	2022	UK	ERR12371443	PRJEB68199	Dataset 1, 2 and 3	This study
gas1793859	M1Global	Swab (URT,skin, vagina, other)	2022	UK	ERR12371444	PRJEB68199	Dataset 1 and 2	This study
gas1793862	M1UK	Blood	2022	UK	ERR12371445	PRJEB68199	Dataset 1, 2 and 3	This study
gas1793863	M1UK	Pleural samples	2022	UK	ERR12371446	PRJEB68199	Dataset 1, 2 and 3	This study
gas1793864	M1UK	Others	2022	UK	ERR12371447	PRJEB68199	Dataset 1, 2 and 3	This study
gas1793868	M1UK	Pleural samples	2022	UK	ERR12371448	PRJEB68199	Dataset 1, 2 and 3	This study
gas1793869	M1UK	Blood	2022	UK	ERR12371449	PRJEB68199	Dataset 1, 2 and 3	This study
gas1793872	M1UK	Blood	2022	UK	ERR12371450	PRJEB68199	Dataset 1, 2 and 3	This study
gas1793874	M1UK	Blood	2022	UK	ERR12371451	PRJEB68199	Dataset 1, 2 and 3	This study
gas1793878	M1UK	Others	2022	UK	ERR12371452	PRJEB68199	Dataset 1, 2 and 3	This study
gas1793879	M1UK	Blood	2022	UK	ERR12371453	PRJEB68199	Dataset 1, 2 and 3	This study
gas1793881	M1UK	Blood	2022	UK	ERR12371454	PRJEB68199	Dataset 1, 2 and 3	This study
gas1793886	M1UK	Pleural samples	2022	UK	ERR12371455	PRJEB68199	Dataset 1, 2 and 3	This study
gas1793887	M1UK	Blood	2022	UK	ERR12371456	PRJEB68199	Dataset 1, 2 and 3	This study
gas1793888	M1UK	Blood	2022	UK	ERR12371457	PRJEB68199	Dataset 1, 2 and 3	This study
gas1793892	M1UK	Pleural samples	2022	UK	ERR12371458	PRJEB68199	Dataset 1, 2 and 3	This study
gas1805156	M1UK	Blood	2022	UK	ERR12371459	PRJEB68199	Dataset 1, 2 and 3	This study
gas1805157	M1UK	Blood	2022	UK	ERR12371460	PRJEB68199	Dataset 1, 2 and 3	This study
gas1805158	M1UK	Blood	2022	UK	ERR12371461	PRJEB68199	Dataset 1, 2 and 3	This study
gas1805159	M1UK	Blood	2022	UK	ERR12371462	PRJEB68199	Dataset 1, 2 and 3	This study
gas1805163	M1Global	Others	2022	UK	ERR12371463	PRJEB68199	Dataset 1 and 2	This study
gas1805168	M1UK	Blood	2022	UK	ERR12371464	PRJEB68199	Dataset 1, 2 and 3	This study
gas1805169	M1UK	Blood	2022	UK	ERR12371465	PRJEB68199	Dataset 1, 2 and 3	This study
gas1805171	M1UK	Blood	2022	UK	ERR12371466	PRJEB68199	Dataset 1, 2 and 3	This study
gas1805172	M1UK	Blood	2022	UK	ERR12371467	PRJEB68199	Dataset 1, 2 and 3	This study
gas1805174	M1UK	Blood	2022	UK	ERR12371468	PRJEB68199	Dataset 1, 2 and 3	This study
gas1805180	26 SNPs	Swab (URT,skin, vagina, other)	2022	UK	ERR12371469	PRJEB68199	Dataset 1, 2 and 3	This study
gas1805181	M1UK	Blood	2022	UK	ERR12371470	PRJEB68199	Dataset 1, 2 and 3	This study
gas1805183	M1UK	Swab (URT,skin, vagina, other)	2022	UK	ERR12371471	PRJEB68199	Dataset 1, 2 and 3	This study
gas1805185	M1UK	Swab (URT,skin, vagina, other)	2022	UK	ERR12371472	PRJEB68199	Dataset 1, 2 and 3	This study
gas1805190	M1UK	Swab (URT,skin, vagina, other)	2022	UK	ERR12371473	PRJEB68199	Dataset 1, 2 and 3	This study
gas1805192	M1UK	Blood	2022	UK	ERR12371474	PRJEB68199	Dataset 1, 2 and 3	This study
gas1805194	M1UK	Blood	2022	UK	ERR12371475	PRJEB68199	Dataset 1, 2 and 3	This study
gas1805195	M1UK	Others	2022	UK	ERR12371476	PRJEB68199	Dataset 1, 2 and 3	This study
gas1805196	M1UK	Others	2022	UK	ERR12371477	PRJEB68199	Dataset 1, 2 and 3	This study
gas1805201	M1UK	Blood	2022	UK	ERR12371478	PRJEB68199	Dataset 1, 2 and 3	This study
gas1805202	M1UK	Swab (URT,skin, vagina, other)	2022	UK	ERR12371479	PRJEB68199	Dataset 1, 2 and 3	This study
gas1805207	M1UK	Blood	2022	UK	ERR12371480	PRJEB68199	Dataset 1, 2 and 3	This study
gas1805208	M1UK	Blood	2022	UK	ERR12371481	PRJEB68199	Dataset 1, 2 and 3	This study
gas1805209	M1UK	Blood	2022	UK	ERR12371482	PRJEB68199	Dataset 1, 2 and 3	This study
gas1805213	M1UK	Swab (URT,skin, vagina, other)	2022	UK	ERR12371483	PRJEB68199	Dataset 1, 2 and 3	This study
gas1805215	M1UK	LRT (lower resp tract-not pleural)	2022	UK	ERR12371484	PRJEB68199	Dataset 1, 2 and 3	This study
gas1805219	M1UK	Others	2022	UK	ERR12371485	PRJEB68199	Dataset 1, 2 and 3	This study
gas1805221	26 SNPs	Pleural samples	2022	UK	ERR12371486	PRJEB68199	Dataset 1, 2 and 3	This study
gas1805222	M1UK	Blood	2022	UK	ERR12371487	PRJEB68199	Dataset 1, 2 and 3	This study
gas1805223	M1UK	Pleural samples	2022	UK	ERR12371488	PRJEB68199	Dataset 1, 2 and 3	This study
gas1805224	M1UK	Swab (URT,skin, vagina, other)	2022	UK	ERR12371489	PRJEB68199	Dataset 1, 2 and 3	This study
gas1805225	M1UK	Blood	2022	UK	ERR12371490	PRJEB68199	Dataset 1, 2 and 3	This study
gas1805226	M1UK	Blood	2022	UK	ERR12371491	PRJEB68199	Dataset 1, 2 and 3	This study
gas1805229	M1UK	Swab (URT,skin, vagina, other)	2022	UK	ERR12371492	PRJEB68199	Dataset 1, 2 and 3	This study
gas1805233	M1UK	Others	2022	UK	ERR12371493	PRJEB68199	Dataset 1, 2 and 3	This study
gas1805235	M1UK	Others	2022	UK	ERR12371494	PRJEB68199	Dataset 1, 2 and 3	This study
gas1805236	M1UK	Others	2022	UK	ERR12371495	PRJEB68199	Dataset 1, 2 and 3	This study
gas1805237	M1UK	Blood	2022	UK	ERR12371496	PRJEB68199	Dataset 1, 2 and 3	This study
gas1805240	M1UK	Blood	2022	UK	ERR12371497	PRJEB68199	Dataset 1, 2 and 3	This study
gas1805241	M1UK	Blood	2022	UK	ERR12371498	PRJEB68199	Dataset 1, 2 and 3	This study
gas1805242	M1UK	Blood	2022	UK	ERR12371499	PRJEB68199	Dataset 1, 2 and 3	This study
gas1805249	M1UK	Blood	2022	UK	ERR12371500	PRJEB68199	Dataset 1, 2 and 3	This study
gas1808234	M1UK	Others	2022	UK	ERR12371501	PRJEB68199	Dataset 1, 2 and 3	This study
gas1808236	M1UK	Pleural samples	2022	UK	ERR12371502	PRJEB68199	Dataset 1, 2 and 3	This study
gas1808237	26 SNPs	Others	2022	UK	ERR12371503	PRJEB68199	Dataset 1, 2 and 3	This study
gas1808240	M1UK	Blood	2022	UK	ERR12371504	PRJEB68199	Dataset 1, 2 and 3	This study
gas1808243	M1UK	Pleural samples	2022	UK	ERR12371505	PRJEB68199	Dataset 1, 2 and 3	This study
gas1808244	M1UK	Blood	2022	UK	ERR12371506	PRJEB68199	Dataset 1, 2 and 3	This study
gas1808245	M1UK	Blood	2022	UK	ERR12371507	PRJEB68199	Dataset 1, 2 and 3	This study
gas1808250	M1UK	Blood	2022	UK	ERR12371508	PRJEB68199	Dataset 1, 2 and 3	This study
gas1808252	M1UK	Others	2022	UK	ERR12371509	PRJEB68199	Dataset 1, 2 and 3	This study
gas1808254	M1UK	Blood	2022	UK	ERR12371510	PRJEB68199	Dataset 1, 2 and 3	This study
gas1808255	M1Global	Blood	2022	UK	ERR12371511	PRJEB68199	Dataset 1 and 2	This study
gas1808256	M1UK	Blood	2022	UK	ERR12371512	PRJEB68199	Dataset 1, 2 and 3	This study
gas1808258	M1UK	Others	2022	UK	ERR12371513	PRJEB68199	Dataset 1, 2 and 3	This study
gas1808259	M1UK	Swab (URT,skin, vagina, other)	2022	UK	ERR12371514	PRJEB68199	Dataset 1, 2 and 3	This study
gas1808260	M1UK	Blood	2022	UK	ERR12371515	PRJEB68199	Dataset 1, 2 and 3	This study
gas1808261	M1UK	Blood	2022	UK	ERR12371516	PRJEB68199	Dataset 1, 2 and 3	This study
gas1808264	M1UK	Swab (URT,skin, vagina, other)	2022	UK	ERR12371517	PRJEB68199	Dataset 1, 2 and 3	This study
gas1808266	M1UK	Others	2022	UK	ERR12371518	PRJEB68199	Dataset 1, 2 and 3	This study
gas1808269	M1UK	Blood	2022	UK	ERR12371519	PRJEB68199	Dataset 1, 2 and 3	This study
gas1808271	M1UK	Blood	2022	UK	ERR12371520	PRJEB68199	Dataset 1, 2 and 3	This study
gas1808272	M1UK	Blood	2022	UK	ERR12371521	PRJEB68199	Dataset 1, 2 and 3	This study
gas1808275	M1UK	Others	2022	UK	ERR12371522	PRJEB68199	Dataset 1, 2 and 3	This study
gas1808276	M1UK	Blood	2022	UK	ERR12371523	PRJEB68199	Dataset 1, 2 and 3	This study
gas1808279	M1UK	Blood	2022	UK	ERR12371524	PRJEB68199	Dataset 1, 2 and 3	This study
gas1808282	M1UK	Blood	2022	UK	ERR12371525	PRJEB68199	Dataset 1, 2 and 3	This study
gas1808284	M1UK	Blood	2022	UK	ERR12371526	PRJEB68199	Dataset 1, 2 and 3	This study
gas1808285	M1UK	Swab (URT,skin, vagina, other)	2022	UK	ERR12371527	PRJEB68199	Dataset 1, 2 and 3	This study
gas1808288	M1UK	Blood	2022	UK	ERR12371528	PRJEB68199	Dataset 1, 2 and 3	This study
gas1808290	M1UK	Blood	2022	UK	ERR12371529	PRJEB68199	Dataset 1, 2 and 3	This study
gas1808293	M1UK	Blood	2022	UK	ERR12371530	PRJEB68199	Dataset 1, 2 and 3	This study
gas1808296	M1UK	Blood	2022	UK	ERR12371531	PRJEB68199	Dataset 1, 2 and 3	This study
gas1808299	M1UK	Blood	2022	UK	ERR12371532	PRJEB68199	Dataset 1, 2 and 3	This study
gas1808306	M1UK	Others	2022	UK	ERR12371533	PRJEB68199	Dataset 1, 2 and 3	This study
gas1808310	M1UK	Blood	2022	UK	ERR12371534	PRJEB68199	Dataset 1, 2 and 3	This study
gas1808312	M1UK	Swab (URT,skin, vagina, other)	2022	UK	ERR12371535	PRJEB68199	Dataset 1, 2 and 3	This study
gas1808313	M1UK	Blood	2022	UK	ERR12371536	PRJEB68199	Dataset 1, 2 and 3	This study
gas1808315	M1UK	Pleural samples	2022	UK	ERR12371537	PRJEB68199	Dataset 1, 2 and 3	This study
gas1808316	M1UK	Blood	2022	UK	ERR12371538	PRJEB68199	Dataset 1, 2 and 3	This study
gas1808322	M1UK	Blood	2022	UK	ERR12371539	PRJEB68199	Dataset 1, 2 and 3	This study
gas1808323	M1UK	Blood	2022	UK	ERR12371540	PRJEB68199	Dataset 1, 2 and 3	This study
gas1808328	M1Global	LRT (lower resp tract-not pleural)	2022	UK	ERR12371541	PRJEB68199	Dataset 1 and 2	This study
gas1809864	M1UK	Blood	2022	UK	ERR12371542	PRJEB68199	Dataset 1, 2 and 3	This study
gas1809866	M1UK	Blood	2022	UK	ERR12371543	PRJEB68199	Dataset 1, 2 and 3	This study
gas1809874	M1UK	Blood	2022	UK	ERR12371544	PRJEB68199	Dataset 1, 2 and 3	This study
gas1809878	M1UK	Blood	2022	UK	ERR12371545	PRJEB68199	Dataset 1, 2 and 3	This study
gas1809880	M1UK	Blood	2022	UK	ERR12371546	PRJEB68199	Dataset 1, 2 and 3	This study
gas1809881	M1UK	Blood	2022	UK	ERR12371547	PRJEB68199	Dataset 1, 2 and 3	This study
gas1809884	M1UK	Blood	2022	UK	ERR12371548	PRJEB68199	Dataset 1, 2 and 3	This study
gas1809888	M1UK	Blood	2022	UK	ERR12371549	PRJEB68199	Dataset 1, 2 and 3	This study
gas1809889	M1UK	Swab (URT,skin, vagina, other)	2022	UK	ERR12371550	PRJEB68199	Dataset 1, 2 and 3	This study
gas1809891	M1UK	Blood	2022	UK	ERR12371551	PRJEB68199	Dataset 1, 2 and 3	This study
gas1809894	26 SNPs	Others	2022	UK	ERR12371552	PRJEB68199	Dataset 1, 2 and 3	This study
gas1809895	M1UK	Blood	2022	UK	ERR12371553	PRJEB68199	Dataset 1, 2 and 3	This study
gas1809898	M1UK	Blood	2022	UK	ERR12371554	PRJEB68199	Dataset 1, 2 and 3	This study
gas1809903	M1UK	Blood	2022	UK	ERR12371555	PRJEB68199	Dataset 1, 2 and 3	This study
gas1809904	M1Global	LRT (lower resp tract-not pleural)	2022	UK	ERR12371556	PRJEB68199	Dataset 1 and 2	This study
gas1809905	M1UK	Blood	2022	UK	ERR12371557	PRJEB68199	Dataset 1, 2 and 3	This study
gas1809909	M1UK	Blood	2022	UK	ERR12371558	PRJEB68199	Dataset 1, 2 and 3	This study
gas1809911	M1UK	Blood	2022	UK	ERR12371559	PRJEB68199	Dataset 1, 2 and 3	This study
gas1809912	M1UK	Blood	2022	UK	ERR12371560	PRJEB68199	Dataset 1, 2 and 3	This study
gas1809914	M1UK	Blood	2022	UK	ERR12371561	PRJEB68199	Dataset 1, 2 and 3	This study
gas1809915	M1UK	Pleural samples	2022	UK	ERR12371562	PRJEB68199	Dataset 1, 2 and 3	This study
gas1809916	M1UK	Blood	2022	UK	ERR12371563	PRJEB68199	Dataset 1, 2 and 3	This study
gas1809920	M1UK	Blood	2022	UK	ERR12371564	PRJEB68199	Dataset 1, 2 and 3	This study
gas1809924	M1UK	Others	2022	UK	ERR12371565	PRJEB68199	Dataset 1, 2 and 3	This study
gas1809932	M1UK	Blood	2022	UK	ERR12371566	PRJEB68199	Dataset 1, 2 and 3	This study
gas1809934	M1UK	Blood	2022	UK	ERR12371567	PRJEB68199	Dataset 1, 2 and 3	This study
gas1809936	M1UK	Blood	2022	UK	ERR12371568	PRJEB68199	Dataset 1, 2 and 3	This study
gas1809940	M1UK	Blood	2022	UK	ERR12371569	PRJEB68199	Dataset 1, 2 and 3	This study
gas1809944	M1UK	Pleural samples	2022	UK	ERR12371570	PRJEB68199	Dataset 1, 2 and 3	This study
gas1809945	M1UK	Swab (URT,skin, vagina, other)	2022	UK	ERR12371571	PRJEB68199	Dataset 1, 2 and 3	This study
gas1809946	M1UK	Blood	2022	UK	ERR12371572	PRJEB68199	Dataset 1, 2 and 3	This study
gas1809948	M1UK	Others	2022	UK	ERR12371573	PRJEB68199	Dataset 1, 2 and 3	This study
gas1809952	M1UK	Blood	2022	UK	ERR12371574	PRJEB68199	Dataset 1, 2 and 3	This study
gas1809953	M1Global	Blood	2022	UK	ERR12371575	PRJEB68199	Dataset 1 and 2	This study
gas1811113	M1UK	Blood	2022	UK	ERR12371576	PRJEB68199	Dataset 1, 2 and 3	This study
gas1811114	M1UK	Blood	2022	UK	ERR12371577	PRJEB68199	Dataset 1, 2 and 3	This study
gas1811115	M1UK	Others	2022	UK	ERR12371578	PRJEB68199	Dataset 1, 2 and 3	This study
gas1811117	M1UK	Blood	2022	UK	ERR12371579	PRJEB68199	Dataset 1, 2 and 3	This study
gas1811118	M1UK	Blood	2022	UK	ERR12371580	PRJEB68199	Dataset 1, 2 and 3	This study
gas1811121	M1UK	Blood	2022	UK	ERR12371581	PRJEB68199	Dataset 1, 2 and 3	This study
gas1811122	M1UK	Blood	2022	UK	ERR12371582	PRJEB68199	Dataset 1, 2 and 3	This study
gas1811126	M1UK	Blood	2022	UK	ERR12371583	PRJEB68199	Dataset 1, 2 and 3	This study
gas1811128	M1UK	Blood	2022	UK	ERR12371584	PRJEB68199	Dataset 1, 2 and 3	This study
gas1811129	M1UK	Blood	2022	UK	ERR12371585	PRJEB68199	Dataset 1, 2 and 3	This study
gas1811131	M1UK	Blood	2022	UK	ERR12371586	PRJEB68199	Dataset 1, 2 and 3	This study
gas1811132	M1Global	Blood	2022	UK	ERR12371587	PRJEB68199	Dataset 1 and 2	This study
gas1811133	M1UK	Blood	2022	UK	ERR12371588	PRJEB68199	Dataset 1, 2 and 3	This study
gas1811135	M1UK	Blood	2022	UK	ERR12371589	PRJEB68199	Dataset 1, 2 and 3	This study
gas1811136	M1UK	LRT (lower resp tract-not pleural)	2022	UK	ERR12371590	PRJEB68199	Dataset 1, 2 and 3	This study
gas1811139	M1UK	Blood	2022	UK	ERR12371591	PRJEB68199	Dataset 1, 2 and 3	This study
gas1811141	M1UK	Pleural samples	2022	UK	ERR12371592	PRJEB68199	Dataset 1, 2 and 3	This study
gas1811143	M1UK	Blood	2022	UK	ERR12371593	PRJEB68199	Dataset 1, 2 and 3	This study
gas1811144	M1UK	Blood	2022	UK	ERR12371594	PRJEB68199	Dataset 1, 2 and 3	This study
gas1811147	M1UK	Blood	2022	UK	ERR12371595	PRJEB68199	Dataset 1, 2 and 3	This study
gas1811148	M1UK	Blood	2022	UK	ERR12371596	PRJEB68199	Dataset 1, 2 and 3	This study
gas1811149	M1UK	Blood	2022	UK	ERR12371597	PRJEB68199	Dataset 1, 2 and 3	This study
gas1811153	M1Global	Blood	2022	UK	ERR12371598	PRJEB68199	Dataset 1 and 2	This study
gas1811155	M1UK	Blood	2022	UK	ERR12371599	PRJEB68199	Dataset 1, 2 and 3	This study
gas1811157	M1UK	Blood	2022	UK	ERR12371600	PRJEB68199	Dataset 1, 2 and 3	This study
gas1811161	M1UK	Blood	2022	UK	ERR12371601	PRJEB68199	Dataset 1, 2 and 3	This study
gas1811162	M1UK	Blood	2022	UK	ERR12371602	PRJEB68199	Dataset 1, 2 and 3	This study
gas1811165	M1UK	Blood	2022	UK	ERR12371603	PRJEB68199	Dataset 1, 2 and 3	This study
gas1811166	M1UK	Blood	2022	UK	ERR12371604	PRJEB68199	Dataset 1, 2 and 3	This study
gas1811168	M1UK	Swab (URT,skin, vagina, other)	2022	UK	ERR12371605	PRJEB68199	Dataset 1, 2 and 3	This study
gas1811171	M1UK	Blood	2022	UK	ERR12371606	PRJEB68199	Dataset 1, 2 and 3	This study
gas1811173	M1Global	Blood	2022	UK	ERR12371607	PRJEB68199	Dataset 1 and 2	This study
gas1811174	M1Global	Blood	2022	UK	ERR12371608	PRJEB68199	Dataset 1 and 2	This study
gas1811175	M1UK	Blood	2022	UK	ERR12371609	PRJEB68199	Dataset 1, 2 and 3	This study
gas1811176	M1UK	Swab (URT,skin, vagina, other)	2022	UK	ERR12371610	PRJEB68199	Dataset 1, 2 and 3	This study
gas1811178	M1UK	LRT (lower resp tract-not pleural)	2022	UK	ERR12371611	PRJEB68199	Dataset 1, 2 and 3	This study
gas1811179	M1UK	Blood	2022	UK	ERR12371612	PRJEB68199	Dataset 1, 2 and 3	This study
gas1811180	22 SNPs	LRT (lower resp tract-not pleural)	2022	UK	ERR12371613	PRJEB68199	Dataset 1, 2 and 3	This study
gas1811183	M1UK	Blood	2022	UK	ERR12371614	PRJEB68199	Dataset 1, 2 and 3	This study
gas1811184	M1UK	Blood	2022	UK	ERR12371615	PRJEB68199	Dataset 1, 2 and 3	This study
gas1811187	M1UK	Blood	2022	UK	ERR12371616	PRJEB68199	Dataset 1, 2 and 3	This study
gas1811190	M1UK	Pleural samples	2022	UK	ERR12371617	PRJEB68199	Dataset 1, 2 and 3	This study
gas1811191	M1UK	Blood	2022	UK	ERR12371618	PRJEB68199	Dataset 1, 2 and 3	This study
gas1811192	M1UK	Blood	2022	UK	ERR12371619	PRJEB68199	Dataset 1, 2 and 3	This study
gas1811193	M1Global	Others	2022	UK	ERR12371620	PRJEB68199	Dataset 1 and 2	This study
gas1811194	M1UK	Swab (URT,skin, vagina, other)	2022	UK	ERR12371621	PRJEB68199	Dataset 1, 2 and 3	This study
gas1811195	M1UK	Blood	2022	UK	ERR12371622	PRJEB68199	Dataset 1, 2 and 3	This study
gas1811200	M1UK	Blood	2022	UK	ERR12371623	PRJEB68199	Dataset 1, 2 and 3	This study
gas1811202	M1UK	Blood	2022	UK	ERR12371624	PRJEB68199	Dataset 1, 2 and 3	This study
gas1811203	M1UK	Swab (URT,skin, vagina, other)	2022	UK	ERR12371625	PRJEB68199	Dataset 1, 2 and 3	This study
gas1811204	M1UK	Blood	2022	UK	ERR12371626	PRJEB68199	Dataset 1, 2 and 3	This study
gas1811205	M1UK	Blood	2022	UK	ERR12371627	PRJEB68199	Dataset 1, 2 and 3	This study
gas1811206	M1UK	Blood	2022	UK	ERR12371628	PRJEB68199	Dataset 1, 2 and 3	This study
gas1811207	26 SNPs	Blood	2022	UK	ERR12371629	PRJEB68199	Dataset 1, 2 and 3	This study
gas1812293	M1UK	Swab (URT,skin, vagina, other)	2022	UK	ERR12371630	PRJEB68199	Dataset 1, 2 and 3	This study
gas1812295	M1Global	Blood	2022	UK	ERR12371631	PRJEB68199	Dataset 1 and 2	This study
gas1812297	M1UK	Blood	2022	UK	ERR12371632	PRJEB68199	Dataset 1, 2 and 3	This study
gas1812298	M1UK	Blood	2022	UK	ERR12371633	PRJEB68199	Dataset 1, 2 and 3	This study
gas1812299	M1UK	Blood	2022	UK	ERR12371634	PRJEB68199	Dataset 1, 2 and 3	This study
gas1812301	M1UK	Blood	2022	UK	ERR12371635	PRJEB68199	Dataset 1, 2 and 3	This study
gas1812302	M1UK	Blood	2022	UK	ERR12371636	PRJEB68199	Dataset 1, 2 and 3	This study
gas1812303	M1UK	Blood	2022	UK	ERR12371637	PRJEB68199	Dataset 1, 2 and 3	This study
gas1812304	M1Global	Pleural samples	2022	UK	ERR12371638	PRJEB68199	Dataset 1 and 2	This study
gas1812305	M1UK	Pleural samples	2022	UK	ERR12371639	PRJEB68199	Dataset 1, 2 and 3	This study
gas1812308	M1UK	Blood	2022	UK	ERR12371640	PRJEB68199	Dataset 1, 2 and 3	This study
gas1812309	M1UK	Blood	2022	UK	ERR12371641	PRJEB68199	Dataset 1, 2 and 3	This study
gas1812311	M1UK	Blood	2022	UK	ERR12371642	PRJEB68199	Dataset 1, 2 and 3	This study
gas1812315	M1UK	Blood	2022	UK	ERR12371643	PRJEB68199	Dataset 1, 2 and 3	This study
gas1812317	M1UK	Pleural samples	2022	UK	ERR12371644	PRJEB68199	Dataset 1, 2 and 3	This study
gas1812318	M1UK	Blood	2022	UK	ERR12371645	PRJEB68199	Dataset 1, 2 and 3	This study
gas1812320	M1UK	Blood	2022	UK	ERR12371646	PRJEB68199	Dataset 1, 2 and 3	This study
gas1812321	M1UK	Blood	2022	UK	ERR12371647	PRJEB68199	Dataset 1, 2 and 3	This study
gas1812322	M1UK	Swab (URT,skin, vagina, other)	2022	UK	ERR12371648	PRJEB68199	Dataset 1, 2 and 3	This study
gas1812323	M1UK	Blood	2022	UK	ERR12371649	PRJEB68199	Dataset 1, 2 and 3	This study
gas1812324	M1Global	Blood	2022	UK	ERR12371650	PRJEB68199	Dataset 1 and 2	This study
gas1812325	M1UK	Blood	2022	UK	ERR12371651	PRJEB68199	Dataset 1, 2 and 3	This study
gas1812326	M1UK	Blood	2022	UK	ERR12371652	PRJEB68199	Dataset 1, 2 and 3	This study
gas1812327	M1UK	Blood	2022	UK	ERR12371653	PRJEB68199	Dataset 1, 2 and 3	This study
gas1812328	M1UK	Blood	2022	UK	ERR12371654	PRJEB68199	Dataset 1, 2 and 3	This study
gas1812329	M1UK	LRT (lower resp tract-not pleural)	2022	UK	ERR12371655	PRJEB68199	Dataset 1, 2 and 3	This study
gas1812332	M1UK	Blood	2022	UK	ERR12371656	PRJEB68199	Dataset 1, 2 and 3	This study
gas1812336	M1UK	Blood	2022	UK	ERR12371657	PRJEB68199	Dataset 1, 2 and 3	This study
gas1812337	M1UK	Others	2022	UK	ERR12371658	PRJEB68199	Dataset 1, 2 and 3	This study
gas1812339	M1UK	Blood	2022	UK	ERR12371659	PRJEB68199	Dataset 1, 2 and 3	This study
gas1812342	M1UK	Blood	2022	UK	ERR12371660	PRJEB68199	Dataset 1, 2 and 3	This study
gas1812344	M1UK	Pleural samples	2022	UK	ERR12371661	PRJEB68199	Dataset 1, 2 and 3	This study
gas1812345	M1Global	Blood	2022	UK	ERR12371662	PRJEB68199	Dataset 1 and 2	This study
gas1812347	M1UK	Others	2022	UK	ERR12371663	PRJEB68199	Dataset 1, 2 and 3	This study
gas1812348	M1UK	Others	2022	UK	ERR12371664	PRJEB68199	Dataset 1, 2 and 3	This study
gas1812351	M1UK	Others	2022	UK	ERR12371665	PRJEB68199	Dataset 1, 2 and 3	This study
gas1812353	M1UK	Blood	2022	UK	ERR12371666	PRJEB68199	Dataset 1, 2 and 3	This study
gas1812354	M1UK	Others	2022	UK	ERR12371667	PRJEB68199	Dataset 1, 2 and 3	This study
gas1812355	M1Global	Blood	2022	UK	ERR12371668	PRJEB68199	Dataset 1 and 2	This study
gas1812359	M1UK	Others	2022	UK	ERR12371669	PRJEB68199	Dataset 1, 2 and 3	This study
gas1812360	M1UK	Swab (URT,skin, vagina, other)	2022	UK	ERR12371670	PRJEB68199	Dataset 1, 2 and 3	This study
gas1812361	M1UK	Blood	2022	UK	ERR12371671	PRJEB68199	Dataset 1, 2 and 3	This study
gas1812365	M1UK	Blood	2022	UK	ERR12371672	PRJEB68199	Dataset 1, 2 and 3	This study
gas1812366	M1UK	Blood	2022	UK	ERR12371673	PRJEB68199	Dataset 1, 2 and 3	This study
gas1812367	M1Global	Blood	2022	UK	ERR12371674	PRJEB68199	Dataset 1 and 2	This study
gas1812369	M1UK	Blood	2022	UK	ERR12371675	PRJEB68199	Dataset 1, 2 and 3	This study
gas1812371	M1UK	Blood	2022	UK	ERR12371676	PRJEB68199	Dataset 1, 2 and 3	This study
gas1812373	26 SNPs	Blood	2022	UK	ERR12371677	PRJEB68199	Dataset 1, 2 and 3	This study
gas1812374	M1UK	Blood	2022	UK	ERR12371678	PRJEB68199	Dataset 1, 2 and 3	This study
gas1812377	26 SNPs	Pleural samples	2022	UK	ERR12371679	PRJEB68199	Dataset 1, 2 and 3	This study
gas1812378	M1UK	Pleural samples	2022	UK	ERR12371680	PRJEB68199	Dataset 1, 2 and 3	This study
gas1812379	M1UK	Blood	2022	UK	ERR12371681	PRJEB68199	Dataset 1, 2 and 3	This study
gas1812380	M1UK	Blood	2022	UK	ERR12371682	PRJEB68199	Dataset 1, 2 and 3	This study
gas1812382	M1Global	Blood	2022	UK	ERR12371683	PRJEB68199	Dataset 1 and 2	This study
gas1812385	M1UK	Blood	2022	UK	ERR12371684	PRJEB68199	Dataset 1, 2 and 3	This study
gas1812386	M1UK	Blood	2022	UK	ERR12371685	PRJEB68199	Dataset 1, 2 and 3	This study
gas1819393	M1UK	Others	2022	UK	ERR12371686	PRJEB68199	Dataset 1, 2 and 3	This study
gas1819394	M1UK	Blood	2022	UK	ERR12371687	PRJEB68199	Dataset 1, 2 and 3	This study
gas1819395	M1UK	Blood	2022	UK	ERR12371688	PRJEB68199	Dataset 1, 2 and 3	This study
gas1819396	M1UK	Blood	2022	UK	ERR12371689	PRJEB68199	Dataset 1, 2 and 3	This study
gas1819397	M1UK	Others	2022	UK	ERR12371690	PRJEB68199	Dataset 1, 2 and 3	This study
gas1819398	M1UK	Others	2022	UK	ERR12371691	PRJEB68199	Dataset 1, 2 and 3	This study
gas1819402	M1UK	Others	2022	UK	ERR12371692	PRJEB68199	Dataset 1, 2 and 3	This study
gas1819405	M1UK	Blood	2023	UK	ERR12371693	PRJEB68199	Dataset 1, 2 and 3	This study
gas1819406	M1UK	Others	2022	UK	ERR12371694	PRJEB68199	Dataset 1, 2 and 3	This study
gas1819408	M1UK	Blood	2022	UK	ERR12371695	PRJEB68199	Dataset 1, 2 and 3	This study
gas1819409	M1UK	Blood	2022	UK	ERR12371696	PRJEB68199	Dataset 1, 2 and 3	This study
gas1819410	M1UK	Blood	2022	UK	ERR12371697	PRJEB68199	Dataset 1, 2 and 3	This study
gas1819412	M1UK	Pleural samples	2022	UK	ERR12371698	PRJEB68199	Dataset 1, 2 and 3	This study
gas1819414	M1UK	Blood	2022	UK	ERR12371699	PRJEB68199	Dataset 1, 2 and 3	This study
gas1819415	M1UK	Pleural samples	2022	UK	ERR12371700	PRJEB68199	Dataset 1, 2 and 3	This study
gas1819418	M1UK	Blood	2022	UK	ERR12371701	PRJEB68199	Dataset 1, 2 and 3	This study
gas1819421	M1UK	Blood	2022	UK	ERR12371702	PRJEB68199	Dataset 1, 2 and 3	This study
gas1819422	M1UK	Blood	2022	UK	ERR12371703	PRJEB68199	Dataset 1, 2 and 3	This study
gas1819423	M1UK	Blood	2022	UK	ERR12371704	PRJEB68199	Dataset 1, 2 and 3	This study
gas1819424	M1UK	Blood	2022	UK	ERR12371705	PRJEB68199	Dataset 1, 2 and 3	This study
gas1819426	M1UK	Blood	2022	UK	ERR12371706	PRJEB68199	Dataset 1, 2 and 3	This study
gas1819429	M1UK	Blood	2022	UK	ERR12371707	PRJEB68199	Dataset 1, 2 and 3	This study
gas1819431	M1UK	Swab (URT,skin, vagina, other)	2022	UK	ERR12371708	PRJEB68199	Dataset 1, 2 and 3	This study
gas1819432	M1UK	Blood	2022	UK	ERR12371709	PRJEB68199	Dataset 1, 2 and 3	This study
gas1819433	26 SNPs	Swab (URT,skin, vagina, other)	2022	UK	ERR12371710	PRJEB68199	Dataset 1, 2 and 3	This study
gas1819434	M1UK	Pleural samples	2022	UK	ERR12371711	PRJEB68199	Dataset 1, 2 and 3	This study
gas1819435	M1UK	Blood	2022	UK	ERR12371712	PRJEB68199	Dataset 1, 2 and 3	This study
gas1819437	M1UK	Blood	2022	UK	ERR12371713	PRJEB68199	Dataset 1, 2 and 3	This study
gas1819438	M1UK	Others	2022	UK	ERR12371714	PRJEB68199	Dataset 1, 2 and 3	This study
gas1819439	M1UK	Blood	2023	UK	ERR12371715	PRJEB68199	Dataset 1, 2 and 3	This study
gas1819440	M1UK	Others	2022	UK	ERR12371716	PRJEB68199	Dataset 1, 2 and 3	This study
gas1819442	M1UK	Blood	2022	UK	ERR12371717	PRJEB68199	Dataset 1, 2 and 3	This study
gas1819443	M1UK	Blood	2022	UK	ERR12371718	PRJEB68199	Dataset 1, 2 and 3	This study
gas1819445	M1UK	Pleural samples	2022	UK	ERR12371719	PRJEB68199	Dataset 1, 2 and 3	This study
gas1819448	M1UK	Blood	2022	UK	ERR12371720	PRJEB68199	Dataset 1, 2 and 3	This study
gas1819451	M1UK	Blood	2022	UK	ERR12371721	PRJEB68199	Dataset 1, 2 and 3	This study
gas1819452	M1UK	Blood	2022	UK	ERR12371722	PRJEB68199	Dataset 1, 2 and 3	This study
gas1819453	M1UK	Blood	2022	UK	ERR12371723	PRJEB68199	Dataset 1, 2 and 3	This study
gas1819454	M1UK	Blood	2022	UK	ERR12371724	PRJEB68199	Dataset 1, 2 and 3	This study
gas1819456	M1UK	Blood	2022	UK	ERR12371725	PRJEB68199	Dataset 1, 2 and 3	This study
gas1819457	M1UK	Swab (URT,skin, vagina, other)	2023	UK	ERR12371726	PRJEB68199	Dataset 1, 2 and 3	This study
gas1819458	M1UK	Blood	2022	UK	ERR12371727	PRJEB68199	Dataset 1, 2 and 3	This study
gas1819460	M1UK	Blood	2022	UK	ERR12371728	PRJEB68199	Dataset 1, 2 and 3	This study
gas1819461	M1UK	Others	2022	UK	ERR12371729	PRJEB68199	Dataset 1, 2 and 3	This study
gas1819463	M1UK	Pleural samples	2022	UK	ERR12371730	PRJEB68199	Dataset 1, 2 and 3	This study
gas1819464	26 SNPs	Blood	2022	UK	ERR12371731	PRJEB68199	Dataset 1, 2 and 3	This study
gas1819465	M1UK	Blood	2022	UK	ERR12371732	PRJEB68199	Dataset 1, 2 and 3	This study
gas1819466	M1UK	Swab (URT,skin, vagina, other)	2022	UK	ERR12371733	PRJEB68199	Dataset 1, 2 and 3	This study
gas1819467	M1UK	Blood	2022	UK	ERR12371734	PRJEB68199	Dataset 1, 2 and 3	This study
gas1819468	M1UK	Blood	2022	UK	ERR12371735	PRJEB68199	Dataset 1, 2 and 3	This study
gas1819469	M1UK	LRT (lower resp tract-not pleural)	2022	UK	ERR12371736	PRJEB68199	Dataset 1, 2 and 3	This study
gas1819470	26 SNPs	Pleural samples	2022	UK	ERR12371737	PRJEB68199	Dataset 1, 2 and 3	This study
gas1819473	M1UK	Swab (URT,skin, vagina, other)	2022	UK	ERR12371738	PRJEB68199	Dataset 1, 2 and 3	This study
gas1819474	M1UK	Blood	2022	UK	ERR12371739	PRJEB68199	Dataset 1, 2 and 3	This study
gas1819475	M1UK	Blood	2022	UK	ERR12371740	PRJEB68199	Dataset 1, 2 and 3	This study
gas1819479	M1UK	Blood	2022	UK	ERR12371741	PRJEB68199	Dataset 1, 2 and 3	This study
gas1819480	M1UK	Blood	2022	UK	ERR12371742	PRJEB68199	Dataset 1, 2 and 3	This study
gas1819484	M1UK	Blood	2022	UK	ERR12371743	PRJEB68199	Dataset 1, 2 and 3	This study
gas1819774	M1UK	Swab (URT,skin, vagina, other)	2022	UK	ERR12371744	PRJEB68199	Dataset 1, 2 and 3	This study
gas1819775	M1UK	Pleural samples	2022	UK	ERR12371745	PRJEB68199	Dataset 1, 2 and 3	This study
gas1819778	M1UK	Others	2022	UK	ERR12371746	PRJEB68199	Dataset 1, 2 and 3	This study
gas1819779	M1UK	Blood	2022	UK	ERR12371747	PRJEB68199	Dataset 1, 2 and 3	This study
gas1819780	M1UK	Blood	2022	UK	ERR12371748	PRJEB68199	Dataset 1, 2 and 3	This study
gas1819781	M1UK	Pleural samples	2022	UK	ERR12371749	PRJEB68199	Dataset 1, 2 and 3	This study
gas1819783	M1UK	Pleural samples	2022	UK	ERR12371750	PRJEB68199	Dataset 1, 2 and 3	This study
gas1819789	M1UK	Swab (URT,skin, vagina, other)	2022	UK	ERR12371751	PRJEB68199	Dataset 1, 2 and 3	This study
gas1819790	M1UK	Blood	2022	UK	ERR12371752	PRJEB68199	Dataset 1, 2 and 3	This study
gas1819791	M1UK	Blood	2022	UK	ERR12371753	PRJEB68199	Dataset 1, 2 and 3	This study
gas1819793	M1UK	Swab (URT,skin, vagina, other)	2022	UK	ERR12371754	PRJEB68199	Dataset 1, 2 and 3	This study
gas1819796	M1UK	Blood	2022	UK	ERR12371755	PRJEB68199	Dataset 1, 2 and 3	This study
gas1819798	M1UK	Others	2022	UK	ERR12371756	PRJEB68199	Dataset 1, 2 and 3	This study
gas1819803	M1UK	Blood	2022	UK	ERR12371757	PRJEB68199	Dataset 1, 2 and 3	This study
gas1819806	M1UK	Pleural samples	2022	UK	ERR12371758	PRJEB68199	Dataset 1, 2 and 3	This study
gas1819812	M1UK	Blood	2022	UK	ERR12371759	PRJEB68199	Dataset 1, 2 and 3	This study
gas1819813	M1UK	Swab (URT,skin, vagina, other)	2022	UK	ERR12371760	PRJEB68199	Dataset 1, 2 and 3	This study
gas1819816	M1UK	Blood	2022	UK	ERR12371761	PRJEB68199	Dataset 1, 2 and 3	This study
gas1819818	M1UK	Blood	2022	UK	ERR12371762	PRJEB68199	Dataset 1, 2 and 3	This study
gas1819819	M1UK	Swab (URT,skin, vagina, other)	2022	UK	ERR12371763	PRJEB68199	Dataset 1, 2 and 3	This study
gas1819820	M1UK	Blood	2022	UK	ERR12371764	PRJEB68199	Dataset 1, 2 and 3	This study
gas1819821	M1UK	Blood	2022	UK	ERR12371765	PRJEB68199	Dataset 1, 2 and 3	This study
gas1819825	M1UK	Blood	2022	UK	ERR12371766	PRJEB68199	Dataset 1, 2 and 3	This study
gas1819826	M1UK	Swab (URT,skin, vagina, other)	2022	UK	ERR12371767	PRJEB68199	Dataset 1, 2 and 3	This study
gas1819830	M1UK	LRT (lower resp tract-not pleural)	2022	UK	ERR12371768	PRJEB68199	Dataset 1, 2 and 3	This study
gas1819831	M1UK	Blood	2022	UK	ERR12371769	PRJEB68199	Dataset 1, 2 and 3	This study
gas1819832	M1UK	Swab (URT,skin, vagina, other)	2022	UK	ERR12371770	PRJEB68199	Dataset 1, 2 and 3	This study
gas1819834	M1UK	Blood	2022	UK	ERR12371771	PRJEB68199	Dataset 1, 2 and 3	This study
gas1819836	M1UK	Swab (URT,skin, vagina, other)	2022	UK	ERR12371772	PRJEB68199	Dataset 1, 2 and 3	This study
gas1819839	M1UK	Blood	2022	UK	ERR12371773	PRJEB68199	Dataset 1, 2 and 3	This study
gas1819843	M1UK	Blood	2022	UK	ERR12371774	PRJEB68199	Dataset 1, 2 and 3	This study
gas1819844	M1UK	Blood	2022	UK	ERR12371775	PRJEB68199	Dataset 1, 2 and 3	This study
gas1819845	M1UK	Blood	2022	UK	ERR12371776	PRJEB68199	Dataset 1, 2 and 3	This study
gas1819846	26 SNPs	Swab (URT,skin, vagina, other)	2022	UK	ERR12371777	PRJEB68199	Dataset 1, 2 and 3	This study
gas1819847	M1UK	Swab (URT,skin, vagina, other)	2022	UK	ERR12371778	PRJEB68199	Dataset 1, 2 and 3	This study
gas1819849	M1UK	Blood	2022	UK	ERR12371779	PRJEB68199	Dataset 1, 2 and 3	This study
gas1819851	M1UK	Blood	2022	UK	ERR12371780	PRJEB68199	Dataset 1, 2 and 3	This study
gas1819852	M1UK	LRT (lower resp tract-not pleural)	2022	UK	ERR12371781	PRJEB68199	Dataset 1, 2 and 3	This study
gas1819853	M1UK	Others	2022	UK	ERR12371782	PRJEB68199	Dataset 1, 2 and 3	This study
gas1819854	M1UK	Blood	2022	UK	ERR12371783	PRJEB68199	Dataset 1, 2 and 3	This study
gas1819860	M1UK	Blood	2022	UK	ERR12371784	PRJEB68199	Dataset 1, 2 and 3	This study
gas1819863	26 SNPs	Swab (URT,skin, vagina, other)	2022	UK	ERR12371785	PRJEB68199	Dataset 1, 2 and 3	This study
gas1819868	M1UK	Pleural samples	2022	UK	ERR12371786	PRJEB68199	Dataset 1, 2 and 3	This study
gas1821526	M1UK	Blood	2023	UK	ERR12371787	PRJEB68199	Dataset 1, 2 and 3	This study
gas1821527	M1UK	Blood	2022	UK	ERR12371788	PRJEB68199	Dataset 1, 2 and 3	This study
gas1821529	M1UK	Others	2022	UK	ERR12371789	PRJEB68199	Dataset 1, 2 and 3	This study
gas1821531	M1Global	Blood	2022	UK	ERR12371790	PRJEB68199	Dataset 1 and 2	This study
gas1821532	M1UK	Blood	2022	UK	ERR12371791	PRJEB68199	Dataset 1, 2 and 3	This study
gas1821534	M1UK	Others	2022	UK	ERR12371792	PRJEB68199	Dataset 1, 2 and 3	This study
gas1821535	26 SNPs	Others	2022	UK	ERR12371793	PRJEB68199	Dataset 1, 2 and 3	This study
gas1821537	M1UK	Blood	2022	UK	ERR12371794	PRJEB68199	Dataset 1, 2 and 3	This study
gas1821539	M1UK	Blood	2022	UK	ERR12371795	PRJEB68199	Dataset 1, 2 and 3	This study
gas1821540	M1UK	Swab (URT,skin, vagina, other)	2022	UK	ERR12371796	PRJEB68199	Dataset 1, 2 and 3	This study
gas1821542	M1UK	Swab (URT,skin, vagina, other)	2022	UK	ERR12371797	PRJEB68199	Dataset 1, 2 and 3	This study
gas1821543	M1UK	Others	2022	UK	ERR12371798	PRJEB68199	Dataset 1, 2 and 3	This study
gas1821544	M1UK	Blood	2022	UK	ERR12371799	PRJEB68199	Dataset 1, 2 and 3	This study
gas1821549	M1UK	Swab (URT,skin, vagina, other)	2022	UK	ERR12371800	PRJEB68199	Dataset 1, 2 and 3	This study
gas1821553	M1UK	Blood	2022	UK	ERR12371801	PRJEB68199	Dataset 1, 2 and 3	This study
gas1821554	M1UK	Blood	2022	UK	ERR12371802	PRJEB68199	Dataset 1, 2 and 3	This study
gas1821555	M1UK	Swab (URT,skin, vagina, other)	2022	UK	ERR12371803	PRJEB68199	Dataset 1, 2 and 3	This study
gas1821557	M1UK	Blood	2022	UK	ERR12371804	PRJEB68199	Dataset 1, 2 and 3	This study
gas1821558	M1UK	Blood	2022	UK	ERR12371805	PRJEB68199	Dataset 1, 2 and 3	This study
gas1821560	M1UK	Blood	2023	UK	ERR12371806	PRJEB68199	Dataset 1, 2 and 3	This study
gas1821561	M1UK	Blood	2022	UK	ERR12371807	PRJEB68199	Dataset 1, 2 and 3	This study
gas1821562	M1UK	Others	2022	UK	ERR12371808	PRJEB68199	Dataset 1, 2 and 3	This study
gas1821563	M1UK	Blood	2022	UK	ERR12371809	PRJEB68199	Dataset 1, 2 and 3	This study
gas1821564	M1UK	Others	2022	UK	ERR12371810	PRJEB68199	Dataset 1, 2 and 3	This study
gas1821565	M1UK	Others	2022	UK	ERR12371811	PRJEB68199	Dataset 1, 2 and 3	This study
gas1821566	M1UK	Blood	2023	UK	ERR12371812	PRJEB68199	Dataset 1, 2 and 3	This study
gas1821567	M1UK	Blood	2022	UK	ERR12371813	PRJEB68199	Dataset 1, 2 and 3	This study
gas1821569	M1UK	Blood	2022	UK	ERR12371814	PRJEB68199	Dataset 1, 2 and 3	This study
gas1821571	M1UK	Others	2022	UK	ERR12371815	PRJEB68199	Dataset 1, 2 and 3	This study
gas1821574	M1UK	Blood	2022	UK	ERR12371816	PRJEB68199	Dataset 1, 2 and 3	This study
gas1821575	M1UK	Swab (URT,skin, vagina, other)	2022	UK	ERR12371817	PRJEB68199	Dataset 1, 2 and 3	This study
gas1821576	M1UK	Blood	2023	UK	ERR12371818	PRJEB68199	Dataset 1, 2 and 3	This study
gas1821581	M1UK	Blood	2023	UK	ERR12371819	PRJEB68199	Dataset 1, 2 and 3	This study
gas1821583	M1UK	Others	2022	UK	ERR12371820	PRJEB68199	Dataset 1, 2 and 3	This study
gas1821590	M1UK	Blood	2023	UK	ERR12371821	PRJEB68199	Dataset 1, 2 and 3	This study
gas1821592	M1UK	Blood	2022	UK	ERR12371822	PRJEB68199	Dataset 1, 2 and 3	This study
gas1821593	M1UK	Blood	2022	UK	ERR12371823	PRJEB68199	Dataset 1, 2 and 3	This study
gas1821595	M1UK	Blood	2023	UK	ERR12371824	PRJEB68199	Dataset 1, 2 and 3	This study
gas1821596	M1UK	Blood	2023	UK	ERR12371825	PRJEB68199	Dataset 1, 2 and 3	This study
gas1821597	M1UK	Blood	2023	UK	ERR12371826	PRJEB68199	Dataset 1, 2 and 3	This study
gas1821599	M1UK	Blood	2023	UK	ERR12371827	PRJEB68199	Dataset 1, 2 and 3	This study
gas1821600	M1UK	Blood	2023	UK	ERR12371828	PRJEB68199	Dataset 1, 2 and 3	This study
gas1821601	M1UK	Pleural samples	2023	UK	ERR12371829	PRJEB68199	Dataset 1, 2 and 3	This study
gas1821602	M1UK	Blood	2023	UK	ERR12371830	PRJEB68199	Dataset 1, 2 and 3	This study
gas1821603	M1UK	Others	2023	UK	ERR12371831	PRJEB68199	Dataset 1, 2 and 3	This study
gas1821604	M1UK	Blood	2023	UK	ERR12371832	PRJEB68199	Dataset 1, 2 and 3	This study
gas1821605	M1Global	LRT (lower resp tract-not pleural)	2023	UK	ERR12371833	PRJEB68199	Dataset 1 and 2	This study
gas1821606	M1UK	Blood	2022	UK	ERR12371834	PRJEB68199	Dataset 1, 2 and 3	This study
gas1821607	M1UK	Blood	2022	UK	ERR12371835	PRJEB68199	Dataset 1, 2 and 3	This study
gas1821609	M1UK	Pleural samples	2023	UK	ERR12371836	PRJEB68199	Dataset 1, 2 and 3	This study
gas1821610	M1UK	Blood	2023	UK	ERR12371837	PRJEB68199	Dataset 1, 2 and 3	This study
gas1821773	M1UK	Blood	2023	UK	ERR12371838	PRJEB68199	Dataset 1, 2 and 3	This study
gas1821778	26 SNPs	Others	2022	UK	ERR12371839	PRJEB68199	Dataset 1, 2 and 3	This study
gas1821779	M1UK	Blood	2022	UK	ERR12371840	PRJEB68199	Dataset 1, 2 and 3	This study
gas1821780	M1UK	Blood	2022	UK	ERR12371841	PRJEB68199	Dataset 1, 2 and 3	This study
gas1821782	M1UK	Blood	2022	UK	ERR12371842	PRJEB68199	Dataset 1, 2 and 3	This study
gas1821784	M1UK	Blood	2022	UK	ERR12371843	PRJEB68199	Dataset 1, 2 and 3	This study
gas1821785	M1UK	Pleural samples	2022	UK	ERR12371844	PRJEB68199	Dataset 1, 2 and 3	This study
gas1821787	M1UK	Blood	2022	UK	ERR12371845	PRJEB68199	Dataset 1, 2 and 3	This study
gas1821788	M1UK	Blood	2022	UK	ERR12371846	PRJEB68199	Dataset 1, 2 and 3	This study
gas1821790	M1UK	Blood	2022	UK	ERR12371847	PRJEB68199	Dataset 1, 2 and 3	This study
gas1821791	M1UK	Blood	2022	UK	ERR12371848	PRJEB68199	Dataset 1, 2 and 3	This study
gas1821792	M1UK	Blood	2022	UK	ERR12371849	PRJEB68199	Dataset 1, 2 and 3	This study
gas1821793	M1UK	Blood	2022	UK	ERR12371850	PRJEB68199	Dataset 1, 2 and 3	This study
gas1821794	M1UK	Blood	2022	UK	ERR12371851	PRJEB68199	Dataset 1, 2 and 3	This study
gas1821795	M1UK	Blood	2023	UK	ERR12371852	PRJEB68199	Dataset 1, 2 and 3	This study
gas1821797	26 SNPs	Blood	2022	UK	ERR12371853	PRJEB68199	Dataset 1, 2 and 3	This study
gas1821798	M1UK	Blood	2022	UK	ERR12371854	PRJEB68199	Dataset 1, 2 and 3	This study
gas1821800	M1UK	Others	2022	UK	ERR12371855	PRJEB68199	Dataset 1, 2 and 3	This study
gas1821803	M1UK	Others	2022	UK	ERR12371856	PRJEB68199	Dataset 1, 2 and 3	This study
gas1821806	M1UK	Blood	2022	UK	ERR12371857	PRJEB68199	Dataset 1, 2 and 3	This study
gas1821809	M1UK	Blood	2022	UK	ERR12371858	PRJEB68199	Dataset 1, 2 and 3	This study
gas1821816	M1UK	Blood	2022	UK	ERR12371859	PRJEB68199	Dataset 1, 2 and 3	This study
gas1821819	M1UK	Blood	2022	UK	ERR12371860	PRJEB68199	Dataset 1, 2 and 3	This study
gas1821822	M1UK	Blood	2022	UK	ERR12371861	PRJEB68199	Dataset 1, 2 and 3	This study
gas1821823	M1UK	Others	2022	UK	ERR12371862	PRJEB68199	Dataset 1, 2 and 3	This study
gas1821825	M1UK	Blood	2022	UK	ERR12371863	PRJEB68199	Dataset 1, 2 and 3	This study
gas1821826	M1UK	Blood	2022	UK	ERR12371864	PRJEB68199	Dataset 1, 2 and 3	This study
gas1821827	M1UK	Blood	2022	UK	ERR12371865	PRJEB68199	Dataset 1, 2 and 3	This study
gas1821828	M1UK	Blood	2022	UK	ERR12371866	PRJEB68199	Dataset 1, 2 and 3	This study
gas1821829	M1UK	Blood	2022	UK	ERR12371867	PRJEB68199	Dataset 1, 2 and 3	This study
gas1821831	M1UK	Swab (URT,skin, vagina, other)	2023	UK	ERR12371868	PRJEB68199	Dataset 1, 2 and 3	This study
gas1821832	M1UK	Swab (URT,skin, vagina, other)	2022	UK	ERR12371869	PRJEB68199	Dataset 1, 2 and 3	This study
gas1821834	M1UK	Others	2022	UK	ERR12371870	PRJEB68199	Dataset 1, 2 and 3	This study
gas1821837	M1UK	Others	2022	UK	ERR12371871	PRJEB68199	Dataset 1, 2 and 3	This study
gas1821840	M1UK	Blood	2022	UK	ERR12371872	PRJEB68199	Dataset 1, 2 and 3	This study
gas1821844	M1UK	Blood	2023	UK	ERR12371873	PRJEB68199	Dataset 1, 2 and 3	This study
gas1821845	M1UK	Blood	2022	UK	ERR12371874	PRJEB68199	Dataset 1, 2 and 3	This study
gas1821846	M1UK	Blood	2022	UK	ERR12371875	PRJEB68199	Dataset 1, 2 and 3	This study
gas1821848	M1UK	Blood	2022	UK	ERR12371876	PRJEB68199	Dataset 1, 2 and 3	This study
gas1821849	M1UK	Blood	2022	UK	ERR12371877	PRJEB68199	Dataset 1, 2 and 3	This study
gas1821850	M1Global_without_phage	Blood	2022	UK	ERR12371878	PRJEB68199	Dataset 1 and 2	This study
gas1821851	M1Global	Blood	2022	UK	ERR12371879	PRJEB68199	Dataset 1 and 2	This study
gas1821853	M1UK	Blood	2022	UK	ERR12371880	PRJEB68199	Dataset 1, 2 and 3	This study
gas1821855	M1UK	Blood	2022	UK	ERR12371881	PRJEB68199	Dataset 1, 2 and 3	This study
gas1821856	M1UK	Blood	2022	UK	ERR12371882	PRJEB68199	Dataset 1, 2 and 3	This study
gas1821858	M1UK	Blood	2022	UK	ERR12371883	PRJEB68199	Dataset 1, 2 and 3	This study
gas1821860	M1UK	Swab (URT,skin, vagina, other)	2022	UK	ERR12371884	PRJEB68199	Dataset 1, 2 and 3	This study
gas1821861	M1UK	Blood	2022	UK	ERR12371885	PRJEB68199	Dataset 1, 2 and 3	This study
gas1822118	M1UK	Blood	2023	UK	ERR12371886	PRJEB68199	Dataset 1, 2 and 3	This study
gas1822133	M1UK	Blood	2023	UK	ERR12371887	PRJEB68199	Dataset 1, 2 and 3	This study
gas1822139	M1UK	Pleural samples	2023	UK	ERR12371888	PRJEB68199	Dataset 1, 2 and 3	This study
gas1822141	M1UK	Blood	2023	UK	ERR12371889	PRJEB68199	Dataset 1, 2 and 3	This study
gas1822143	M1UK	Blood	2023	UK	ERR12371890	PRJEB68199	Dataset 1, 2 and 3	This study
gas1822145	M1UK	Blood	2023	UK	ERR12371891	PRJEB68199	Dataset 1, 2 and 3	This study
gas1822150	M1UK	Blood	2023	UK	ERR12371892	PRJEB68199	Dataset 1, 2 and 3	This study
gas1822152	M1UK	Blood	2023	UK	ERR12371893	PRJEB68199	Dataset 1, 2 and 3	This study
gas1822154	M1UK	Pleural samples	2022	UK	ERR12371894	PRJEB68199	Dataset 1, 2 and 3	This study
gas1822156	M1UK	Pleural samples	2022	UK	ERR12371895	PRJEB68199	Dataset 1, 2 and 3	This study
gas1822165	M1UK	Blood	2022	UK	ERR12371896	PRJEB68199	Dataset 1, 2 and 3	This study
gas1822168	M1UK	Blood	2023	UK	ERR12371897	PRJEB68199	Dataset 1, 2 and 3	This study
gas1822173	M1UK	Blood	2023	UK	ERR12371898	PRJEB68199	Dataset 1, 2 and 3	This study
gas1822176	M1UK	Blood	2022	UK	ERR12371899	PRJEB68199	Dataset 1, 2 and 3	This study
gas1822178	M1UK	Blood	2022	UK	ERR12371900	PRJEB68199	Dataset 1, 2 and 3	This study
gas1822182	M1UK	Blood	2023	UK	ERR12371901	PRJEB68199	Dataset 1, 2 and 3	This study
gas1822184	M1UK	Blood	2022	UK	ERR12371902	PRJEB68199	Dataset 1, 2 and 3	This study
gas1822194	M1UK	Blood	2023	UK	ERR12371903	PRJEB68199	Dataset 1, 2 and 3	This study
gas1822197	M1Global	Blood	2023	UK	ERR12371904	PRJEB68199	Dataset 1 and 2	This study
gas1822200	M1UK	Blood	2022	UK	ERR12371905	PRJEB68199	Dataset 1, 2 and 3	This study
gas1822201	M1UK	Blood	2023	UK	ERR12371906	PRJEB68199	Dataset 1, 2 and 3	This study
gas1822212	M1UK	Blood	2023	UK	ERR12371907	PRJEB68199	Dataset 1, 2 and 3	This study
gas1822583	M1UK	LRT (lower resp tract-not pleural)	2022	UK	ERR12371908	PRJEB68199	Dataset 1, 2 and 3	This study
gas1822586	26 SNPs	Blood	2022	UK	ERR12371909	PRJEB68199	Dataset 1, 2 and 3	This study
gas1822589	M1UK	Blood	2022	UK	ERR12371910	PRJEB68199	Dataset 1, 2 and 3	This study
gas1822591	M1UK	Blood	2022	UK	ERR12371911	PRJEB68199	Dataset 1, 2 and 3	This study
gas1822595	M1UK	LRT (lower resp tract-not pleural)	2022	UK	ERR12371912	PRJEB68199	Dataset 1, 2 and 3	This study
gas1822596	26 SNPs	Pleural samples	2022	UK	ERR12371913	PRJEB68199	Dataset 1, 2 and 3	This study
gas1822599	M1UK	Blood	2022	UK	ERR12371914	PRJEB68199	Dataset 1, 2 and 3	This study
gas1822600	M1UK	Blood	2022	UK	ERR12371915	PRJEB68199	Dataset 1, 2 and 3	This study
gas1822603	M1UK	Others	2022	UK	ERR12371916	PRJEB68199	Dataset 1, 2 and 3	This study
gas1822604	M1UK	Swab (URT,skin, vagina, other)	2022	UK	ERR12371917	PRJEB68199	Dataset 1, 2 and 3	This study
gas1822608	M1UK	Swab (URT,skin, vagina, other)	2022	UK	ERR12371918	PRJEB68199	Dataset 1, 2 and 3	This study
gas1822612	M1UK	Others	2022	UK	ERR12371919	PRJEB68199	Dataset 1, 2 and 3	This study
gas1822615	M1UK	Blood	2022	UK	ERR12371920	PRJEB68199	Dataset 1, 2 and 3	This study
gas1822616	M1UK	Blood	2022	UK	ERR12371921	PRJEB68199	Dataset 1, 2 and 3	This study
gas1822618	M1UK	Blood	2022	UK	ERR12371922	PRJEB68199	Dataset 1, 2 and 3	This study
gas1822619	M1UK	Blood	2022	UK	ERR12371923	PRJEB68199	Dataset 1, 2 and 3	This study
gas1822620	M1UK	Blood	2022	UK	ERR12371924	PRJEB68199	Dataset 1, 2 and 3	This study
gas1822621	M1UK	Blood	2022	UK	ERR12371925	PRJEB68199	Dataset 1, 2 and 3	This study
gas1822625	M1UK	Blood	2022	UK	ERR12371926	PRJEB68199	Dataset 1, 2 and 3	This study
gas1822627	M1UK	Blood	2022	UK	ERR12371927	PRJEB68199	Dataset 1, 2 and 3	This study
gas1822628	M1UK	Blood	2023	UK	ERR12371928	PRJEB68199	Dataset 1, 2 and 3	This study
gas1822654	M1UK	Blood	2022	UK	ERR12371929	PRJEB68199	Dataset 1, 2 and 3	This study
gas1822658	M1UK	Swab (URT,skin, vagina, other)	2022	UK	ERR12371930	PRJEB68199	Dataset 1, 2 and 3	This study
gas1822670	M1Global	Blood	2022	UK	ERR12371931	PRJEB68199	Dataset 1 and 2	This study
gas1825916	M1Global	Blood	2023	UK	ERR12371932	PRJEB68199	Dataset 1 and 2	This study
gas1825917	M1UK	Blood	2023	UK	ERR12371933	PRJEB68199	Dataset 1, 2 and 3	This study
gas1825918	M1UK	Others	2023	UK	ERR12371934	PRJEB68199	Dataset 1, 2 and 3	This study
gas1825920	M1UK	Blood	2023	UK	ERR12371935	PRJEB68199	Dataset 1, 2 and 3	This study
gas1825921	M1UK	Swab (URT,skin, vagina, other)	2023	UK	ERR12371936	PRJEB68199	Dataset 1, 2 and 3	This study
gas1825923	M1UK	Blood	2023	UK	ERR12371937	PRJEB68199	Dataset 1, 2 and 3	This study
gas1825924	M1UK	Others	2023	UK	ERR12371938	PRJEB68199	Dataset 1, 2 and 3	This study
gas1825925	M1UK	Blood	2023	UK	ERR12371939	PRJEB68199	Dataset 1, 2 and 3	This study
gas1825926	M1UK	Blood	2023	UK	ERR12371940	PRJEB68199	Dataset 1, 2 and 3	This study
gas1825928	M1UK	Blood	2022	UK	ERR12371941	PRJEB68199	Dataset 1, 2 and 3	This study
gas1825930	M1UK	Blood	2023	UK	ERR12371942	PRJEB68199	Dataset 1, 2 and 3	This study
gas1825931	M1UK	Blood	2023	UK	ERR12371943	PRJEB68199	Dataset 1, 2 and 3	This study
gas1825932	M1UK	Swab (URT,skin, vagina, other)	2022	UK	ERR12371944	PRJEB68199	Dataset 1, 2 and 3	This study
gas1825933	M1UK	Swab (URT,skin, vagina, other)	2022	UK	ERR12371945	PRJEB68199	Dataset 1, 2 and 3	This study
gas1825934	M1UK	Others	2023	UK	ERR12371946	PRJEB68199	Dataset 1, 2 and 3	This study
gas1825937	M1UK	Blood	2023	UK	ERR12371947	PRJEB68199	Dataset 1, 2 and 3	This study
gas1825938	M1UK	Others	2023	UK	ERR12371948	PRJEB68199	Dataset 1, 2 and 3	This study
gas1825939	M1UK	Blood	2023	UK	ERR12371949	PRJEB68199	Dataset 1, 2 and 3	This study
gas1825940	M1UK	Blood	2023	UK	ERR12371950	PRJEB68199	Dataset 1, 2 and 3	This study
gas1825941	M1UK	Others	2023	UK	ERR12371951	PRJEB68199	Dataset 1, 2 and 3	This study
gas1825942	26 SNPs	Blood	2023	UK	ERR12371952	PRJEB68199	Dataset 1, 2 and 3	This study
gas1825943	M1UK	Blood	2023	UK	ERR12371953	PRJEB68199	Dataset 1, 2 and 3	This study
gas1825944	M1UK	Blood	2023	UK	ERR12371954	PRJEB68199	Dataset 1, 2 and 3	This study
gas1825945	M1UK	Others	2023	UK	ERR12371955	PRJEB68199	Dataset 1, 2 and 3	This study
gas1825946	26 SNPs	Swab (URT,skin, vagina, other)	2022	UK	ERR12371956	PRJEB68199	Dataset 1, 2 and 3	This study
gas1825947	M1UK	Blood	2023	UK	ERR12371957	PRJEB68199	Dataset 1, 2 and 3	This study
gas1825948	M1UK	Blood	2023	UK	ERR12371958	PRJEB68199	Dataset 1, 2 and 3	This study
gas1825949	M1UK	Blood	2023	UK	ERR12371959	PRJEB68199	Dataset 1, 2 and 3	This study
gas1825950	M1UK	Blood	2023	UK	ERR12371960	PRJEB68199	Dataset 1, 2 and 3	This study
gas1825951	M1UK	Blood	2023	UK	ERR12371961	PRJEB68199	Dataset 1, 2 and 3	This study
gas1825952	M1UK	Blood	2022	UK	ERR12371962	PRJEB68199	Dataset 1, 2 and 3	This study
gas1825954	M1UK	Blood	2023	UK	ERR12371963	PRJEB68199	Dataset 1, 2 and 3	This study
gas1825955	M1UK	Blood	2023	UK	ERR12371964	PRJEB68199	Dataset 1, 2 and 3	This study
gas1825956	M1UK	Blood	2023	UK	ERR12371965	PRJEB68199	Dataset 1, 2 and 3	This study
gas1825958	M1Global	Pleural samples	2022	UK	ERR12371966	PRJEB68199	Dataset 1 and 2	This study
gas1825959	M1UK	LRT (lower resp tract-not pleural)	2022	UK	ERR12371967	PRJEB68199	Dataset 1, 2 and 3	This study
gas1825961	M1UK	Blood	2023	UK	ERR12371968	PRJEB68199	Dataset 1, 2 and 3	This study
gas1825962	26 SNPs	Blood	2023	UK	ERR12371969	PRJEB68199	Dataset 1, 2 and 3	This study
gas1825966	M1UK	Blood	2023	UK	ERR12371970	PRJEB68199	Dataset 1, 2 and 3	This study
gas1825968	M1UK	Blood	2022	UK	ERR12371971	PRJEB68199	Dataset 1, 2 and 3	This study
gas1825969	M1UK	Blood	2023	UK	ERR12371972	PRJEB68199	Dataset 1, 2 and 3	This study
gas1825970	M1UK	Blood	2023	UK	ERR12371973	PRJEB68199	Dataset 1, 2 and 3	This study
gas1825973	M1UK	Blood	2023	UK	ERR12371974	PRJEB68199	Dataset 1, 2 and 3	This study
gas1825974	M1UK	Blood	2023	UK	ERR12371975	PRJEB68199	Dataset 1, 2 and 3	This study
gas1825976	M1UK	Others	2023	UK	ERR12371976	PRJEB68199	Dataset 1, 2 and 3	This study
gas1825977	M1UK	Blood	2023	UK	ERR12371977	PRJEB68199	Dataset 1, 2 and 3	This study
gas1825979	M1UK	Blood	2023	UK	ERR12371978	PRJEB68199	Dataset 1, 2 and 3	This study
gas1825980	M1UK	Blood	2023	UK	ERR12371979	PRJEB68199	Dataset 1, 2 and 3	This study
gas1825981	M1UK	Blood	2023	UK	ERR12371980	PRJEB68199	Dataset 1, 2 and 3	This study
gas1825982	M1UK	Blood	2023	UK	ERR12371981	PRJEB68199	Dataset 1, 2 and 3	This study
gas1825983	M1UK	Blood	2023	UK	ERR12371982	PRJEB68199	Dataset 1, 2 and 3	This study
gas1825984	M1UK	Blood	2023	UK	ERR12371983	PRJEB68199	Dataset 1, 2 and 3	This study
gas1825987	M1UK	Blood	2023	UK	ERR12371984	PRJEB68199	Dataset 1, 2 and 3	This study
gas1825988	M1UK	Blood	2023	UK	ERR12371985	PRJEB68199	Dataset 1, 2 and 3	This study
gas1825992	M1UK	Blood	2023	UK	ERR12371986	PRJEB68199	Dataset 1, 2 and 3	This study
gas1825993	M1UK	Blood	2023	UK	ERR12371987	PRJEB68199	Dataset 1, 2 and 3	This study
gas1825995	M1UK	Blood	2023	UK	ERR12371988	PRJEB68199	Dataset 1, 2 and 3	This study
gas1825996	M1Global	Blood	2023	UK	ERR12371989	PRJEB68199	Dataset 1 and 2	This study
gas1825997	M1UK	Pleural samples	2023	UK	ERR12371990	PRJEB68199	Dataset 1, 2 and 3	This study
gas1825999	M1UK	Blood	2023	UK	ERR12371991	PRJEB68199	Dataset 1, 2 and 3	This study
gas1826000	M1UK	Others	2023	UK	ERR12371992	PRJEB68199	Dataset 1, 2 and 3	This study
gas1826002	M1UK	Blood	2023	UK	ERR12371993	PRJEB68199	Dataset 1, 2 and 3	This study
gas1831444	M1UK	Blood	2023	UK	ERR12371994	PRJEB68199	Dataset 1, 2 and 3	This study
gas1831446	M1UK	Blood	2023	UK	ERR12371995	PRJEB68199	Dataset 1, 2 and 3	This study
gas1831447	M1UK	Swab (URT,skin, vagina, other)	2023	UK	ERR12371996	PRJEB68199	Dataset 1, 2 and 3	This study
gas1831448	M1UK	Blood	2023	UK	ERR12371997	PRJEB68199	Dataset 1, 2 and 3	This study
gas1831450	M1UK	Blood	2023	UK	ERR12371998	PRJEB68199	Dataset 1, 2 and 3	This study
gas1831451	M1UK	Blood	2023	UK	ERR12371999	PRJEB68199	Dataset 1, 2 and 3	This study
gas1831452	M1UK	Blood	2023	UK	ERR12372000	PRJEB68199	Dataset 1, 2 and 3	This study
gas1831453	M1UK	Blood	2023	UK	ERR12372001	PRJEB68199	Dataset 1, 2 and 3	This study
gas1831454	M1UK	Blood	2023	UK	ERR12372002	PRJEB68199	Dataset 1, 2 and 3	This study
gas1831455	M1UK	Blood	2023	UK	ERR12372003	PRJEB68199	Dataset 1, 2 and 3	This study
gas1831459	M1UK	Blood	2023	UK	ERR12372004	PRJEB68199	Dataset 1, 2 and 3	This study
gas1831460	M1UK	Blood	2023	UK	ERR12372005	PRJEB68199	Dataset 1, 2 and 3	This study
gas1831463	M1UK	Blood	2023	UK	ERR12372006	PRJEB68199	Dataset 1, 2 and 3	This study
gas1831466	M1UK	Blood	2023	UK	ERR12372007	PRJEB68199	Dataset 1, 2 and 3	This study
gas1831467	M1UK	Blood	2023	UK	ERR12372008	PRJEB68199	Dataset 1, 2 and 3	This study
gas1831468	M1UK	Blood	2023	UK	ERR12372009	PRJEB68199	Dataset 1, 2 and 3	This study
gas1831471	M1UK	Blood	2023	UK	ERR12372010	PRJEB68199	Dataset 1, 2 and 3	This study
gas1831472	M1UK	Pleural samples	2023	UK	ERR12372011	PRJEB68199	Dataset 1, 2 and 3	This study
gas1831473	M1UK	Blood	2023	UK	ERR12372012	PRJEB68199	Dataset 1, 2 and 3	This study
gas1831474	26 SNPs	Swab (URT,skin, vagina, other)	2023	UK	ERR12372013	PRJEB68199	Dataset 1, 2 and 3	This study
gas1831478	M1UK	Blood	2023	UK	ERR12372014	PRJEB68199	Dataset 1, 2 and 3	This study
gas1831479	M1UK	Blood	2023	UK	ERR12372015	PRJEB68199	Dataset 1, 2 and 3	This study
gas1831480	M1Global	Swab (URT,skin, vagina, other)	2023	UK	ERR12372016	PRJEB68199	Dataset 1 and 2	This study
gas1831481	M1UK	Blood	2023	UK	ERR12372017	PRJEB68199	Dataset 1, 2 and 3	This study
gas1831482	M1UK	Blood	2023	UK	ERR12372018	PRJEB68199	Dataset 1, 2 and 3	This study
gas1831483	M1UK	Blood	2023	UK	ERR12372019	PRJEB68199	Dataset 1, 2 and 3	This study
gas1831484	M1UK	Blood	2023	UK	ERR12372020	PRJEB68199	Dataset 1, 2 and 3	This study
gas1831485	M1UK	Others	2023	UK	ERR12372021	PRJEB68199	Dataset 1, 2 and 3	This study
gas1831490	M1UK	Blood	2023	UK	ERR12372022	PRJEB68199	Dataset 1, 2 and 3	This study
gas1831492	M1UK	Blood	2023	UK	ERR12372023	PRJEB68199	Dataset 1, 2 and 3	This study
gas1831493	M1UK	Swab (URT,skin, vagina, other)	2023	UK	ERR12372024	PRJEB68199	Dataset 1, 2 and 3	This study
gas1831494	M1UK	Blood	2023	UK	ERR12372025	PRJEB68199	Dataset 1, 2 and 3	This study
gas1831495	M1UK	Swab (URT,skin, vagina, other)	2023	UK	ERR12372026	PRJEB68199	Dataset 1, 2 and 3	This study
gas1831496	M1UK	Blood	2023	UK	ERR12372027	PRJEB68199	Dataset 1, 2 and 3	This study
gas1831498	M1UK	Blood	2023	UK	ERR12372028	PRJEB68199	Dataset 1, 2 and 3	This study
gas1831500	M1UK	Swab (URT,skin, vagina, other)	2022	UK	ERR12372029	PRJEB68199	Dataset 1, 2 and 3	This study
gas1831502	M1UK	Blood	2023	UK	ERR12372030	PRJEB68199	Dataset 1, 2 and 3	This study
gas1834538	M1UK	Blood	2023	UK	ERR12372031	PRJEB68199	Dataset 1, 2 and 3	This study
gas1834539	M1UK	Swab (URT,skin, vagina, other)	2023	UK	ERR12372032	PRJEB68199	Dataset 1, 2 and 3	This study
gas1834541	M1UK	LRT (lower resp tract-not pleural)	2023	UK	ERR12372033	PRJEB68199	Dataset 1, 2 and 3	This study
gas1834543	M1UK	Blood	2023	UK	ERR12372034	PRJEB68199	Dataset 1, 2 and 3	This study
gas1834544	M1UK	Swab (URT,skin, vagina, other)	2023	UK	ERR12372035	PRJEB68199	Dataset 1, 2 and 3	This study
gas1834549	M1UK	Blood	2023	UK	ERR12372036	PRJEB68199	Dataset 1, 2 and 3	This study
gas1834553	M1UK	Others	2023	UK	ERR12372037	PRJEB68199	Dataset 1, 2 and 3	This study
gas1834555	M1UK	Others	2023	UK	ERR12372038	PRJEB68199	Dataset 1, 2 and 3	This study
gas1834557	M1UK	Blood	2023	UK	ERR12372039	PRJEB68199	Dataset 1, 2 and 3	This study
gas1834558	M1UK	Swab (URT,skin, vagina, other)	2023	UK	ERR12372040	PRJEB68199	Dataset 1, 2 and 3	This study
gas1834559	M1UK	Blood	2023	UK	ERR12372041	PRJEB68199	Dataset 1, 2 and 3	This study
gas1834563	M1UK	Others	2023	UK	ERR12372042	PRJEB68199	Dataset 1, 2 and 3	This study
gas1834564	M1UK	Blood	2023	UK	ERR12372043	PRJEB68199	Dataset 1, 2 and 3	This study
gas1834565	M1UK	Others	2023	UK	ERR12372044	PRJEB68199	Dataset 1, 2 and 3	This study
gas1834568	M1UK	Blood	2023	UK	ERR12372045	PRJEB68199	Dataset 1, 2 and 3	This study
gas1834572	M1UK	Blood	2023	UK	ERR12372046	PRJEB68199	Dataset 1, 2 and 3	This study
gas1834575	M1UK	Blood	2023	UK	ERR12372047	PRJEB68199	Dataset 1, 2 and 3	This study
gas1834576	26 SNPs	Blood	2023	UK	ERR12372048	PRJEB68199	Dataset 1, 2 and 3	This study
gas1834577	M1UK	Blood	2023	UK	ERR12372049	PRJEB68199	Dataset 1, 2 and 3	This study
gas1834578	M1UK	Blood	2023	UK	ERR12372050	PRJEB68199	Dataset 1, 2 and 3	This study
gas1834582	M1UK	Blood	2023	UK	ERR12372051	PRJEB68199	Dataset 1, 2 and 3	This study
gas1834585	26 SNPs	Blood	2023	UK	ERR12372052	PRJEB68199	Dataset 1, 2 and 3	This study
gas1834586	M1UK	Blood	2023	UK	ERR12372053	PRJEB68199	Dataset 1, 2 and 3	This study
gas1834588	26 SNPs	Pleural samples	2023	UK	ERR12372054	PRJEB68199	Dataset 1, 2 and 3	This study
gas1834589	M1UK	Blood	2023	UK	ERR12372055	PRJEB68199	Dataset 1, 2 and 3	This study
gas1834591	M1UK	Others	2023	UK	ERR12372056	PRJEB68199	Dataset 1, 2 and 3	This study
gas1834596	M1UK	Blood	2023	UK	ERR12372057	PRJEB68199	Dataset 1, 2 and 3	This study
gas1834599	M1UK	Blood	2023	UK	ERR12372058	PRJEB68199	Dataset 1, 2 and 3	This study
gas1834600	M1UK	Blood	2023	UK	ERR12372059	PRJEB68199	Dataset 1, 2 and 3	This study
gas1834601	M1UK	Blood	2023	UK	ERR12372060	PRJEB68199	Dataset 1, 2 and 3	This study
gas1834605	M1UK	Blood	2023	UK	ERR12372061	PRJEB68199	Dataset 1, 2 and 3	This study
gas1834608	M1UK	Blood	2023	UK	ERR12372062	PRJEB68199	Dataset 1, 2 and 3	This study
gas1834614	M1UK	Blood	2023	UK	ERR12372063	PRJEB68199	Dataset 1, 2 and 3	This study
gas1834615	M1UK	Blood	2023	UK	ERR12372064	PRJEB68199	Dataset 1, 2 and 3	This study
gas1834617	26 SNPs	Blood	2023	UK	ERR12372065	PRJEB68199	Dataset 1, 2 and 3	This study
gas1834618	M1UK	Others	2023	UK	ERR12372066	PRJEB68199	Dataset 1, 2 and 3	This study
gas1834619	M1UK	Pleural samples	2023	UK	ERR12372067	PRJEB68199	Dataset 1, 2 and 3	This study
gas1834620	M1UK	Blood	2023	UK	ERR12372068	PRJEB68199	Dataset 1, 2 and 3	This study
gas1834621	M1UK	Others	2023	UK	ERR12372069	PRJEB68199	Dataset 1, 2 and 3	This study
gas1834622	M1UK	Blood	2023	UK	ERR12372070	PRJEB68199	Dataset 1, 2 and 3	This study
gas1834623	M1UK	Others	2023	UK	ERR12372071	PRJEB68199	Dataset 1, 2 and 3	This study
gas1834624	M1UK	Others	2023	UK	ERR12372072	PRJEB68199	Dataset 1, 2 and 3	This study
gas1834625	M1UK	Blood	2023	UK	ERR12372073	PRJEB68199	Dataset 1, 2 and 3	This study
gas1834627	M1UK	Blood	2023	UK	ERR12372074	PRJEB68199	Dataset 1, 2 and 3	This study
gas1834630	M1UK	Swab (URT,skin, vagina, other)	2023	UK	ERR12372075	PRJEB68199	Dataset 1, 2 and 3	This study
gas1836777	M1UK	Pleural samples	2023	UK	ERR12372076	PRJEB68199	Dataset 1, 2 and 3	This study
gas1836779	M1UK	Blood	2023	UK	ERR12372077	PRJEB68199	Dataset 1, 2 and 3	This study
gas1836780	M1UK	Blood	2023	UK	ERR12372078	PRJEB68199	Dataset 1, 2 and 3	This study
gas1836782	26 SNPs	Blood	2023	UK	ERR12372079	PRJEB68199	Dataset 1, 2 and 3	This study
gas1836783	M1UK	Blood	2023	UK	ERR12372080	PRJEB68199	Dataset 1, 2 and 3	This study
gas1836789	M1UK	Blood	2023	UK	ERR12372081	PRJEB68199	Dataset 1, 2 and 3	This study
gas1836791	M1UK	Blood	2023	UK	ERR12372082	PRJEB68199	Dataset 1, 2 and 3	This study
gas1836793	M1UK	Swab (URT,skin, vagina, other)	2023	UK	ERR12372083	PRJEB68199	Dataset 1, 2 and 3	This study
gas1836799	M1UK	Others	2023	UK	ERR12372084	PRJEB68199	Dataset 1, 2 and 3	This study
gas1836801	M1UK	Blood	2023	UK	ERR12372085	PRJEB68199	Dataset 1, 2 and 3	This study
gas1836803	M1UK	Blood	2023	UK	ERR12372086	PRJEB68199	Dataset 1, 2 and 3	This study
gas1836807	M1UK	Swab (URT,skin, vagina, other)	2023	UK	ERR12372087	PRJEB68199	Dataset 1, 2 and 3	This study
gas1836811	M1UK	Pleural samples	2023	UK	ERR12372088	PRJEB68199	Dataset 1, 2 and 3	This study
gas1836814	26 SNPs	Blood	2023	UK	ERR12372089	PRJEB68199	Dataset 1, 2 and 3	This study
gas1836816	M1UK	Blood	2023	UK	ERR12372090	PRJEB68199	Dataset 1, 2 and 3	This study
gas1836817	M1UK	Blood	2023	UK	ERR12372091	PRJEB68199	Dataset 1, 2 and 3	This study
gas1836818	M1UK	Blood	2023	UK	ERR12372092	PRJEB68199	Dataset 1, 2 and 3	This study
gas1836820	M1UK	Others	2023	UK	ERR12372093	PRJEB68199	Dataset 1, 2 and 3	This study
gas1836824	M1UK	Blood	2023	UK	ERR12372094	PRJEB68199	Dataset 1, 2 and 3	This study
gas1836827	M1UK	Blood	2023	UK	ERR12372095	PRJEB68199	Dataset 1, 2 and 3	This study
gas1836830	M1UK	Blood	2023	UK	ERR12372096	PRJEB68199	Dataset 1, 2 and 3	This study
gas1836832	M1UK	Blood	2023	UK	ERR12372097	PRJEB68199	Dataset 1, 2 and 3	This study
gas1836833	M1UK	Blood	2023	UK	ERR12372098	PRJEB68199	Dataset 1, 2 and 3	This study
gas1836835	M1UK	Others	2023	UK	ERR12372099	PRJEB68199	Dataset 1, 2 and 3	This study
gas1836836	M1UK	Blood	2023	UK	ERR12372100	PRJEB68199	Dataset 1, 2 and 3	This study
gas1836837	M1UK	Blood	2023	UK	ERR12372101	PRJEB68199	Dataset 1, 2 and 3	This study
gas1836842	M1UK	Pleural samples	2023	UK	ERR12372102	PRJEB68199	Dataset 1, 2 and 3	This study
gas1836845	M1UK	Blood	2022	UK	ERR12372103	PRJEB68199	Dataset 1, 2 and 3	This study
gas1836846	M1UK	Blood	2023	UK	ERR12372104	PRJEB68199	Dataset 1, 2 and 3	This study
SP22_0155	M1UK	URT (upper resp tract)	2022	UK	ERR12373782	PRJEB71329	Dataset 2	This study
SP22_0301	M1UK	URT (upper resp tract)	2022	UK	ERR12373783	PRJEB71329	Dataset 2	This study
SP22_0313	M1UK	URT (upper resp tract)	2022	UK	ERR12373784	PRJEB71329	Dataset 2	This study
SP22_0429	M1GLobal	URT (upper resp tract)	2022	UK	ERR12373785	PRJEB71329	Dataset 2	This study
SP22_0430	M1GLobal	URT (upper resp tract)	2022	UK	ERR12373786	PRJEB71329	Dataset 2	This study
SP22_0526	M1UK	URT (upper resp tract)	2022	UK	ERR12373787	PRJEB71329	Dataset 2	This study
SP22_0610	M1UK	URT (upper resp tract)	2022	UK	ERR12373788	PRJEB71329	Dataset 2	This study
SP22_0628	M1UK	URT (upper resp tract)	2022	UK	ERR12373789	PRJEB71329	Dataset 2	This study
SP22_0640	M1UK	URT (upper resp tract)	2022	UK	ERR12373790	PRJEB71329	Dataset 2	This study
SP22_0700	M1UK	URT (upper resp tract)	2022	UK	ERR12373791	PRJEB71329	Dataset 2	This study
SP22_0706	M1UK	URT (upper resp tract)	2022	UK	ERR12373792	PRJEB71329	Dataset 2	This study
SP22_0783	M1UK	URT (upper resp tract)	2022	UK	ERR12373793	PRJEB71329	Dataset 2	This study
SP22_0835	M1UK	URT (upper resp tract)	2022	UK	ERR12373794	PRJEB71329	Dataset 2	This study
SP22_0851	M1UK	URT (upper resp tract)	2022	UK	ERR12373795	PRJEB71329	Dataset 2	This study
SP22_0860	M1UK	URT (upper resp tract)	2022	UK	ERR12373796	PRJEB71329	Dataset 2	This study
SP22_0864	M1UK	URT (upper resp tract)	2022	UK	ERR12373797	PRJEB71329	Dataset 2	This study
SP22_0878	26 SNPs	URT (upper resp tract)	2022	UK	ERR12373798	PRJEB71329	Dataset 2	This study
SP22_0889	M1GLobal	URT (upper resp tract)	2022	UK	ERR12373799	PRJEB71329	Dataset 2	This study
SP22_0890	M1UK	URT (upper resp tract)	2022	UK	ERR12373800	PRJEB71329	Dataset 2	This study
SP22_0979	M1UK	URT (upper resp tract)	2022	UK	ERR12373801	PRJEB71329	Dataset 2	This study
SP22_1011	M1UK	URT (upper resp tract)	2022	UK	ERR12373802	PRJEB71329	Dataset 2	This study
SP22_1019	M1UK	URT (upper resp tract)	2022	UK	ERR12373803	PRJEB71329	Dataset 2	This study
SP22_1020	M1UK	URT (upper resp tract)	2022	UK	ERR12373804	PRJEB71329	Dataset 2	This study
SP22_1054	M1GLobal	URT (upper resp tract)	2022	UK	ERR12373805	PRJEB71329	Dataset 2	This study
SP22_1062	M1GLobal	URT (upper resp tract)	2022	UK	ERR12373806	PRJEB71329	Dataset 2	This study
SP22_1067	M1GLobal	URT (upper resp tract)	2022	UK	ERR12373807	PRJEB71329	Dataset 2	This study
SP22_1075	M1GLobal	URT (upper resp tract)	2022	UK	ERR12373808	PRJEB71329	Dataset 2	This study
SP22_1081	M1GLobal	URT (upper resp tract)	2022	UK	ERR12373809	PRJEB71329	Dataset 2	This study
SP22_1082	M1UK	URT (upper resp tract)	2022	UK	ERR12373810	PRJEB71329	Dataset 2	This study
SP22_1097	M1UK	URT (upper resp tract)	2022	UK	ERR12373811	PRJEB71329	Dataset 2	This study
SP22_1107	M1GLobal	URT (upper resp tract)	2022	UK	ERR12373812	PRJEB71329	Dataset 2	This study
SP22_1124	M1UK	URT (upper resp tract)	2022	UK	ERR12373813	PRJEB71329	Dataset 2	This study
SP22_1126	M1UK	URT (upper resp tract)	2022	UK	ERR12373814	PRJEB71329	Dataset 2	This study
SP22_1140	M1UK	URT (upper resp tract)	2022	UK	ERR12373815	PRJEB71329	Dataset 2	This study
SP22_1160	M1UK	URT (upper resp tract)	2022	UK	ERR12373816	PRJEB71329	Dataset 2	This study
SP22_1306	M1UK	URT (upper resp tract)	2022	UK	ERR12373817	PRJEB71329	Dataset 2	This study
SP22_1320	M1UK	URT (upper resp tract)	2022	UK	ERR12373818	PRJEB71329	Dataset 2	This study
SP22_1336	M1UK	URT (upper resp tract)	2022	UK	ERR12373819	PRJEB71329	Dataset 2	This study
SP22_1339	M1UK	URT (upper resp tract)	2022	UK	ERR12373820	PRJEB71329	Dataset 2	This study
SP22_1351	M1UK	URT (upper resp tract)	2022	UK	ERR12373821	PRJEB71329	Dataset 2	This study
SP22_1357	M1UK	URT (upper resp tract)	2022	UK	ERR12373822	PRJEB71329	Dataset 2	This study
SP22_1361	M1UK	URT (upper resp tract)	2022	UK	ERR12373823	PRJEB71329	Dataset 2	This study
SP22_1364	M1UK	URT (upper resp tract)	2022	UK	ERR12373824	PRJEB71329	Dataset 2	This study
SP22_1369	M1UK	URT (upper resp tract)	2022	UK	ERR12373825	PRJEB71329	Dataset 2	This study
SP22_1377	M1UK	URT (upper resp tract)	2022	UK	ERR12373826	PRJEB71329	Dataset 2	This study
SP22_1380	M1UK	URT (upper resp tract)	2022	UK	ERR12373827	PRJEB71329	Dataset 2	This study
SP22_1383	M1UK	URT (upper resp tract)	2022	UK	ERR12373828	PRJEB71329	Dataset 2	This study
SP22_1388	M1UK	URT (upper resp tract)	2022	UK	ERR12373829	PRJEB71329	Dataset 2	This study
SP22_1390	M1UK	URT (upper resp tract)	2022	UK	ERR12373830	PRJEB71329	Dataset 2	This study
SP22_1407	M1UK	URT (upper resp tract)	2022	UK	ERR12373831	PRJEB71329	Dataset 2	This study
SP22_1413	M1UK	URT (upper resp tract)	2022	UK	ERR12373832	PRJEB71329	Dataset 2	This study
SP22_1430	M1UK	URT (upper resp tract)	2022	UK	ERR12373833	PRJEB71329	Dataset 2	This study
SP22_1435	M1GLobal	URT (upper resp tract)	2022	UK	ERR12373834	PRJEB71329	Dataset 2	This study
SP22_1447	M1UK	URT (upper resp tract)	2022	UK	ERR12373835	PRJEB71329	Dataset 2	This study
SP22_1450	M1GLobal	URT (upper resp tract)	2022	UK	ERR12373836	PRJEB71329	Dataset 2	This study
SP22_1451	M1UK	URT (upper resp tract)	2022	UK	ERR12373837	PRJEB71329	Dataset 2	This study
SP22_1452	M1UK	URT (upper resp tract)	2022	UK	ERR12373838	PRJEB71329	Dataset 2	This study
SP22_1456	M1UK	URT (upper resp tract)	2022	UK	ERR12373839	PRJEB71329	Dataset 2	This study
SP22_1459	M1UK	URT (upper resp tract)	2022	UK	ERR12373840	PRJEB71329	Dataset 2	This study
SP22_1462	M1UK	URT (upper resp tract)	2022	UK	ERR12373841	PRJEB71329	Dataset 2	This study
SP22_1477	M1UK	URT (upper resp tract)	2022	UK	ERR12373842	PRJEB71329	Dataset 2	This study
SP22_1480	M1UK	URT (upper resp tract)	2022	UK	ERR12373843	PRJEB71329	Dataset 2	This study
SP22_1482	M1UK	URT (upper resp tract)	2022	UK	ERR12373844	PRJEB71329	Dataset 2	This study
SP22_1484	M1GLobal	URT (upper resp tract)	2022	UK	ERR12373845	PRJEB71329	Dataset 2	This study
SP22_1501	M1UK	URT (upper resp tract)	2022	UK	ERR12373846	PRJEB71329	Dataset 2	This study
SP22_1507	M1UK	URT (upper resp tract)	2022	UK	ERR12373847	PRJEB71329	Dataset 2	This study
SP22_1515	M1UK	URT (upper resp tract)	2022	UK	ERR12373848	PRJEB71329	Dataset 2	This study
SP22_1517	M1UK	URT (upper resp tract)	2022	UK	ERR12373849	PRJEB71329	Dataset 2	This study
SP22_154	M1UK	URT (upper resp tract)	2022	UK	ERR12373850	PRJEB71329	Dataset 2	This study
SP22_1543	M1GLobal	URT (upper resp tract)	2022	UK	ERR12373851	PRJEB71329	Dataset 2	This study
SP22_1603	M1UK	URT (upper resp tract)	2022	UK	ERR12373852	PRJEB71329	Dataset 2	This study
SP22_1613	M1UK	URT (upper resp tract)	2022	UK	ERR12373853	PRJEB71329	Dataset 2	This study
SP22_1618	M1UK	URT (upper resp tract)	2022	UK	ERR12373854	PRJEB71329	Dataset 2	This study
SP22_1623	M1UK	URT (upper resp tract)	2022	UK	ERR12373855	PRJEB71329	Dataset 2	This study
SP22_1625	M1UK	URT (upper resp tract)	2022	UK	ERR12373856	PRJEB71329	Dataset 2	This study
SP22_1633	26 SNPs	URT (upper resp tract)	2022	UK	ERR12373857	PRJEB71329	Dataset 2	This study
SP22_1643	M1UK	URT (upper resp tract)	2022	UK	ERR12373858	PRJEB71329	Dataset 2	This study
SP22_1655	M1UK	URT (upper resp tract)	2022	UK	ERR12373859	PRJEB71329	Dataset 2	This study
SP22_1659	M1GLobal	URT (upper resp tract)	2022	UK	ERR12373860	PRJEB71329	Dataset 2	This study
SP22_1664	M1UK	URT (upper resp tract)	2022	UK	ERR12373861	PRJEB71329	Dataset 2	This study
SP22_1665	M1UK	URT (upper resp tract)	2022	UK	ERR12373862	PRJEB71329	Dataset 2	This study
SP22_1666	M1UK	URT (upper resp tract)	2022	UK	ERR12373863	PRJEB71329	Dataset 2	This study
SP22_1667	M1UK	URT (upper resp tract)	2022	UK	ERR12373864	PRJEB71329	Dataset 2	This study
SP22_1671	M1UK	URT (upper resp tract)	2022	UK	ERR12373865	PRJEB71329	Dataset 2	This study
SP22_1699	M1UK	URT (upper resp tract)	2022	UK	ERR12373866	PRJEB71329	Dataset 2	This study
SP22_1701	M1UK	URT (upper resp tract)	2022	UK	ERR12373867	PRJEB71329	Dataset 2	This study
SP22_1715	M1UK	URT (upper resp tract)	2022	UK	ERR12373868	PRJEB71329	Dataset 2	This study
SP22_1722	M1UK	URT (upper resp tract)	2022	UK	ERR12373869	PRJEB71329	Dataset 2	This study
SP22_1734	M1UK	URT (upper resp tract)	2022	UK	ERR12373870	PRJEB71329	Dataset 2	This study
SP22_1737	M1UK	URT (upper resp tract)	2022	UK	ERR12373871	PRJEB71329	Dataset 2	This study
SP22_1752	M1UK	URT (upper resp tract)	2022	UK	ERR12373872	PRJEB71329	Dataset 2	This study
SP22_1767	M1UK	URT (upper resp tract)	2022	UK	ERR12373873	PRJEB71329	Dataset 2	This study
SP22_1770	M1UK	URT (upper resp tract)	2022	UK	ERR12373874	PRJEB71329	Dataset 2	This study
SP22_1772	M1UK	URT (upper resp tract)	2022	UK	ERR12373875	PRJEB71329	Dataset 2	This study
SP22_1774	M1UK	URT (upper resp tract)	2022	UK	ERR12373876	PRJEB71329	Dataset 2	This study
SP22_1776	M1UK	URT (upper resp tract)	2022	UK	ERR12373877	PRJEB71329	Dataset 2	This study
SP22_1782	M1GLobal	URT (upper resp tract)	2022	UK	ERR12373878	PRJEB71329	Dataset 2	This study
SP22_1788	M1GLobal	URT (upper resp tract)	2022	UK	ERR12373879	PRJEB71329	Dataset 2	This study
SP22_1789	M1GLobal	URT (upper resp tract)	2022	UK	ERR12373880	PRJEB71329	Dataset 2	This study
SP22_1795	M1UK	URT (upper resp tract)	2022	UK	ERR12373881	PRJEB71329	Dataset 2	This study
SP22_1796	M1UK	URT (upper resp tract)	2022	UK	ERR12373882	PRJEB71329	Dataset 2	This study
SP22_1803	M1UK	URT (upper resp tract)	2022	UK	ERR12373883	PRJEB71329	Dataset 2	This study
SP22_1804	M1UK	URT (upper resp tract)	2022	UK	ERR12373884	PRJEB71329	Dataset 2	This study
SP22_1806	26 SNPs	URT (upper resp tract)	2022	UK	ERR12373885	PRJEB71329	Dataset 2	This study
SP22_1817	M1UK	URT (upper resp tract)	2022	UK	ERR12373886	PRJEB71329	Dataset 2	This study
SP22_1818	M1UK	URT (upper resp tract)	2022	UK	ERR12373887	PRJEB71329	Dataset 2	This study
SP22_1820	M1UK	URT (upper resp tract)	2022	UK	ERR12373888	PRJEB71329	Dataset 2	This study
SP22_1825	M1UK	URT (upper resp tract)	2022	UK	ERR12373889	PRJEB71329	Dataset 2	This study
SP22_1828	M1UK	URT (upper resp tract)	2022	UK	ERR12373890	PRJEB71329	Dataset 2	This study
SP22_1831	M1UK	URT (upper resp tract)	2022	UK	ERR12373891	PRJEB71329	Dataset 2	This study
SP22_1832	M1UK	URT (upper resp tract)	2022	UK	ERR12373892	PRJEB71329	Dataset 2	This study
SP22_1836	M1UK	URT (upper resp tract)	2022	UK	ERR12373893	PRJEB71329	Dataset 2	This study
SP22_1841	M1UK	URT (upper resp tract)	2022	UK	ERR12373894	PRJEB71329	Dataset 2	This study
SP22_1842	M1UK	URT (upper resp tract)	2022	UK	ERR12373895	PRJEB71329	Dataset 2	This study
SP22_1849	M1UK	URT (upper resp tract)	2022	UK	ERR12373896	PRJEB71329	Dataset 2	This study
SP22_1852	M1UK	URT (upper resp tract)	2022	UK	ERR12373897	PRJEB71329	Dataset 2	This study
SP22_1859	M1UK	URT (upper resp tract)	2022	UK	ERR12373898	PRJEB71329	Dataset 2	This study
SP22_1866	M1UK	URT (upper resp tract)	2022	UK	ERR12373899	PRJEB71329	Dataset 2	This study
SP22_1867	M1UK	URT (upper resp tract)	2022	UK	ERR12373900	PRJEB71329	Dataset 2	This study
SP22_1933	M1UK	URT (upper resp tract)	2022	UK	ERR12373901	PRJEB71329	Dataset 2	This study
SP22_1935	M1UK	URT (upper resp tract)	2022	UK	ERR12373902	PRJEB71329	Dataset 2	This study
SP22_1946	M1UK	URT (upper resp tract)	2022	UK	ERR12373903	PRJEB71329	Dataset 2	This study
SP22_1949	M1UK	URT (upper resp tract)	2022	UK	ERR12373904	PRJEB71329	Dataset 2	This study
SP22_1952	M1UK	URT (upper resp tract)	2022	UK	ERR12373905	PRJEB71329	Dataset 2	This study
SP22_1955	M1UK	URT (upper resp tract)	2022	UK	ERR12373906	PRJEB71329	Dataset 2	This study
SP22_1959	M1UK	URT (upper resp tract)	2022	UK	ERR12373907	PRJEB71329	Dataset 2	This study
SP22_302	M1UK	URT (upper resp tract)	2022	UK	ERR12373908	PRJEB71329	Dataset 2	This study
SP22_412	M1Global	URT (upper resp tract)	2022	UK	ERR12373909	PRJEB71329	Dataset 2	This study
SP22_615	M1UK	URT (upper resp tract)	2022	UK	ERR12373910	PRJEB71329	Dataset 2	This study
SP22_622	M1UK	URT (upper resp tract)	2022	UK	ERR12373911	PRJEB71329	Dataset 2	This study
SP22_624	M1UK	URT (upper resp tract)	2022	UK	ERR12373912	PRJEB71329	Dataset 2	This study
SP22_695	M1UK	URT (upper resp tract)	2022	UK	ERR12373913	PRJEB71329	Dataset 2	This study
SP22_982	M1Global	URT (upper resp tract)	2022	UK	ERR12373914	PRJEB71329	Dataset 2	This study
ERR1515463	13 SNPs	x	2011	UK	ERR1515463	x	Dataset 3	https://www.thelancet.com/journals/laninf/article/PIIS1473-3099(19)30446-3/fulltext
ERR1515483	M1UK	x	2010	UK	ERR1515483	x	Dataset 3	https://www.thelancet.com/journals/laninf/article/PIIS1473-3099(19)30446-3/fulltext
ERR1515541	M1UK	x	2012	UK	ERR1515541	x	Dataset 3	https://www.thelancet.com/journals/laninf/article/PIIS1473-3099(19)30446-3/fulltext
ERR1515562	M1UK	x	2014	UK	ERR1515562	x	Dataset 3	https://www.thelancet.com/journals/laninf/article/PIIS1473-3099(19)30446-3/fulltext
ERR1515613	M1UK	x	2014	UK	ERR1515613	x	Dataset 3	https://www.thelancet.com/journals/laninf/article/PIIS1473-3099(19)30446-3/fulltext
ERR1515622	M1UK	x	2014	UK	ERR1515622	x	Dataset 3	https://www.thelancet.com/journals/laninf/article/PIIS1473-3099(19)30446-3/fulltext
ERR1515869	M1UK	x	2015	UK	ERR1515869	x	Dataset 3	https://www.thelancet.com/journals/laninf/article/PIIS1473-3099(19)30446-3/fulltext
ERR1515872	M1UK	x	2015	UK	ERR1515872	x	Dataset 3	https://www.thelancet.com/journals/laninf/article/PIIS1473-3099(19)30446-3/fulltext
ERR1515946	M1UK	x	2015	UK	ERR1515946	x	Dataset 3	https://www.thelancet.com/journals/laninf/article/PIIS1473-3099(19)30446-3/fulltext
ERR1515952	M1UK	x	2015	UK	ERR1515952	x	Dataset 3	https://www.thelancet.com/journals/laninf/article/PIIS1473-3099(19)30446-3/fulltext
ERR1515962	M1UK	x	2015	UK	ERR1515962	x	Dataset 3	https://www.thelancet.com/journals/laninf/article/PIIS1473-3099(19)30446-3/fulltext
ERR1515967	M1UK	x	2015	UK	ERR1515967	x	Dataset 3	https://www.thelancet.com/journals/laninf/article/PIIS1473-3099(19)30446-3/fulltext
ERR1515979	M1UK	x	2015	UK	ERR1515979	x	Dataset 3	https://www.thelancet.com/journals/laninf/article/PIIS1473-3099(19)30446-3/fulltext
ERR1515980	M1UK	x	2015	UK	ERR1515980	x	Dataset 3	https://www.thelancet.com/journals/laninf/article/PIIS1473-3099(19)30446-3/fulltext
ERR1515982	M1UK	x	2015	UK	ERR1515982	x	Dataset 3	https://www.thelancet.com/journals/laninf/article/PIIS1473-3099(19)30446-3/fulltext
ERR1515991	M1UK	x	2015	UK	ERR1515991	x	Dataset 3	https://www.thelancet.com/journals/laninf/article/PIIS1473-3099(19)30446-3/fulltext
ERR1515994	M1UK	x	2015	UK	ERR1515994	x	Dataset 3	https://www.thelancet.com/journals/laninf/article/PIIS1473-3099(19)30446-3/fulltext
ERR1515996	M1UK	x	2015	UK	ERR1515996	x	Dataset 3	https://www.thelancet.com/journals/laninf/article/PIIS1473-3099(19)30446-3/fulltext
ERR1516009	M1UK	x	2015	UK	ERR1516009	x	Dataset 3	https://www.thelancet.com/journals/laninf/article/PIIS1473-3099(19)30446-3/fulltext
ERR1516014	M1UK	x	2015	UK	ERR1516014	x	Dataset 3	https://www.thelancet.com/journals/laninf/article/PIIS1473-3099(19)30446-3/fulltext
ERR1516026	M1UK	x	2015	UK	ERR1516026	x	Dataset 3	https://www.thelancet.com/journals/laninf/article/PIIS1473-3099(19)30446-3/fulltext
ERR1516027	M1UK	x	2015	UK	ERR1516027	x	Dataset 3	https://www.thelancet.com/journals/laninf/article/PIIS1473-3099(19)30446-3/fulltext
ERR1516037	M1UK	x	2015	UK	ERR1516037	x	Dataset 3	https://www.thelancet.com/journals/laninf/article/PIIS1473-3099(19)30446-3/fulltext
ERR2396418	M1UK	x	2016	UK	ERR2396418	x	Dataset 3	https://www.thelancet.com/journals/laninf/article/PIIS1473-3099(19)30446-3/fulltext
ERR2396420	M1UK	x	2016	UK	ERR2396420	x	Dataset 3	https://www.thelancet.com/journals/laninf/article/PIIS1473-3099(19)30446-3/fulltext
ERR2396421	M1UK	x	2016	UK	ERR2396421	x	Dataset 3	https://www.thelancet.com/journals/laninf/article/PIIS1473-3099(19)30446-3/fulltext
ERR2396422	M1UK	x	2016	UK	ERR2396422	x	Dataset 3	https://www.thelancet.com/journals/laninf/article/PIIS1473-3099(19)30446-3/fulltext
ERR2396423	M1UK	x	2016	UK	ERR2396423	x	Dataset 3	https://www.thelancet.com/journals/laninf/article/PIIS1473-3099(19)30446-3/fulltext
ERR2396424	M1UK	x	2016	UK	ERR2396424	x	Dataset 3	https://www.thelancet.com/journals/laninf/article/PIIS1473-3099(19)30446-3/fulltext
ERR2396425	M1UK	x	2016	UK	ERR2396425	x	Dataset 3	https://www.thelancet.com/journals/laninf/article/PIIS1473-3099(19)30446-3/fulltext
ERR2396426	M1UK	x	2016	UK	ERR2396426	x	Dataset 3	https://www.thelancet.com/journals/laninf/article/PIIS1473-3099(19)30446-3/fulltext
ERR2396427	M1UK	x	2016	UK	ERR2396427	x	Dataset 3	https://www.thelancet.com/journals/laninf/article/PIIS1473-3099(19)30446-3/fulltext
ERR2396428	M1UK	x	2016	UK	ERR2396428	x	Dataset 3	https://www.thelancet.com/journals/laninf/article/PIIS1473-3099(19)30446-3/fulltext
ERR2396430	M1UK	x	2016	UK	ERR2396430	x	Dataset 3	https://www.thelancet.com/journals/laninf/article/PIIS1473-3099(19)30446-3/fulltext
ERR2396434	M1UK	x	2016	UK	ERR2396434	x	Dataset 3	https://www.thelancet.com/journals/laninf/article/PIIS1473-3099(19)30446-3/fulltext
ERR2396436	M1UK	x	2016	UK	ERR2396436	x	Dataset 3	https://www.thelancet.com/journals/laninf/article/PIIS1473-3099(19)30446-3/fulltext
ERR2396443	M1UK	x	2016	UK	ERR2396443	x	Dataset 3	https://www.thelancet.com/journals/laninf/article/PIIS1473-3099(19)30446-3/fulltext
ERR2396445	M1UK	x	2016	UK	ERR2396445	x	Dataset 3	https://www.thelancet.com/journals/laninf/article/PIIS1473-3099(19)30446-3/fulltext
ERR2396447	M1UK	x	2016	UK	ERR2396447	x	Dataset 3	https://www.thelancet.com/journals/laninf/article/PIIS1473-3099(19)30446-3/fulltext
ERR2396448	M1UK	x	2016	UK	ERR2396448	x	Dataset 3	https://www.thelancet.com/journals/laninf/article/PIIS1473-3099(19)30446-3/fulltext
ERR2396451	M1UK	x	2016	UK	ERR2396451	x	Dataset 3	https://www.thelancet.com/journals/laninf/article/PIIS1473-3099(19)30446-3/fulltext
ERR2396453	M1UK	x	2016	UK	ERR2396453	x	Dataset 3	https://www.thelancet.com/journals/laninf/article/PIIS1473-3099(19)30446-3/fulltext
ERR2396454	M1UK	x	2016	UK	ERR2396454	x	Dataset 3	https://www.thelancet.com/journals/laninf/article/PIIS1473-3099(19)30446-3/fulltext
ERR2396455	M1UK	x	2016	UK	ERR2396455	x	Dataset 3	https://www.thelancet.com/journals/laninf/article/PIIS1473-3099(19)30446-3/fulltext
ERR2396456	M1UK	x	2016	UK	ERR2396456	x	Dataset 3	https://www.thelancet.com/journals/laninf/article/PIIS1473-3099(19)30446-3/fulltext
ERR2396457	M1UK	x	2016	UK	ERR2396457	x	Dataset 3	https://www.thelancet.com/journals/laninf/article/PIIS1473-3099(19)30446-3/fulltext
ERR2396458	M1UK	x	2016	UK	ERR2396458	x	Dataset 3	https://www.thelancet.com/journals/laninf/article/PIIS1473-3099(19)30446-3/fulltext
ERR2396459	M1UK	x	2016	UK	ERR2396459	x	Dataset 3	https://www.thelancet.com/journals/laninf/article/PIIS1473-3099(19)30446-3/fulltext
ERR2396461	M1UK	x	2016	UK	ERR2396461	x	Dataset 3	https://www.thelancet.com/journals/laninf/article/PIIS1473-3099(19)30446-3/fulltext
ERR2396462	M1UK	x	2016	UK	ERR2396462	x	Dataset 3	https://www.thelancet.com/journals/laninf/article/PIIS1473-3099(19)30446-3/fulltext				SRR21169935
[truncated: 695 more rows]
