# Supplementary material for: Rapid expansion and international spread of M1UK in the post-pandemic UK upsurge of Streptococcus pyogenes
Source: Nat Commun. 2024 May 10;15:3916. doi: 10.1038/s41467-024-47929-7 (PMC11087535; doi:10.1038/s41467-024-47929-7)
Supplement: Supplementary file 8 — Source Data [file 41467_2024_47929_MOESM8_ESM.xlsx]

## Sheet: Source Data Figure 1
Source Data Figure 1 - Number of isolates collected from sterile and non-sterile sites
Year	yearweek	Non-sterile site isolates	Sterile site isolates
2016	201601	1247	30
	201602	1258	33
	201603	1336	37
	201604	1404	33
	201605	1520	41
	201606	1682	43
	201607	1719	79
	201608	1814	47
	201609	2026	60
	201610	2131	61
	201611	2380	65
	201612	2115	70
	201613	1859	53
	201614	1808	59
	201615	1823	76
	201616	1811	60
	201617	1802	51
	201618	1462	60
	201619	1764	58
	201620	1652	46
	201621	1591	59
	201622	1287	41
	201623	1396	46
	201624	1386	43
	201625	1284	40
	201626	1185	53
	201627	1381	38
	201628	1301	43
	201629	1113	31
	201630	974	36
	201631	960	29
	201632	859	35
	201633	819	33
	201634	715	36
	201635	641	30
	201636	700	32
	201637	761	28
	201638	710	28
	201639	724	21
	201640	784	33
	201641	793	25
	201642	831	33
	201643	815	37
	201644	873	29
	201645	971	24
	201646	954	29
	201647	1091	28
	201648	1180	43
	201649	1207	32
	201650	1218	44
	201651	1135	44
	201652	945	55
2017	201701	1126	55
	201702	1302	55
	201703	1379	40
	201704	1374	34
	201705	1589	39
	201706	1721	53
	201707	1794	41
	201708	1824	49
	201709	1899	43
	201710	2007	51
	201711	2030	51
	201712	2076	62
	201713	2165	61
	201714	1884	55
	201715	1390	51
	201716	1490	65
	201717	1621	62
	201718	1412	52
	201719	1406	54
	201720	1531	53
	201721	1494	47
	201722	1168	49
	201723	1415	42
	201724	1312	33
	201725	1250	43
	201726	1260	35
	201727	1276	40
	201728	1302	49
	201729	1312	49
	201730	1236	39
	201731	1154	59
	201732	1039	40
	201733	961	40
	201734	864	35
	201735	748	32
	201736	876	44
	201737	925	28
	201738	869	21
	201739	916	31
	201740	867	39
	201741	927	31
	201742	904	33
	201743	933	23
	201744	992	36
	201745	1068	39
	201746	1191	33
	201747	1257	33
	201748	1385	45
	201749	1570	41
	201750	1671	55
	201751	1755	58
	201752	1334	73
2018	201801	1750	85
	201802	2071	70
	201803	2133	60
	201804	2286	75
	201805	2563	73
	201806	2836	88
	201807	2802	102
	201808	2982	108
	201809	3070	75
	201810	3535	89
	201811	3779	86
	201812	3974	93
	201813	3260	91
	201814	2974	110
	201815	2871	102
	201816	2908	86
	201817	2624	64
	201818	2604	87
	201819	2156	71
	201820	2443	83
	201821	2281	87
	201822	1642	70
	201823	1868	78
	201824	1793	63
	201825	1723	55
	201826	1568	74
	201827	1541	65
	201828	1535	67
	201829	1459	57
	201830	1220	47
	201831	1071	44
	201832	936	41
	201833	872	47
	201834	820	42
	201835	764	24
	201836	867	39
	201837	850	40
	201838	831	32
	201839	805	27
	201840	879	42
	201841	921	28
	201842	972	37
	201843	883	57
	201844	968	40
	201845	1022	43
	201846	1061	48
	201847	1163	58
	201848	1142	54
	201849	1164	44
	201850	1167	50
	201851	1312	63
	201852	900	63
2019	201901	1183	59
	201902	1363	65
	201903	1358	68
	201904	1410	65
	201905	1511	82
	201906	1650	76
	201907	1622	70
	201908	1582	69
	201909	1539	64
	201910	1654	77
	201911	1655	63
	201912	1713	93
	201913	1629	71
	201914	1700	71
	201915	1469	71
	201916	1146	60
	201917	1286	44
	201918	1442	58
	201919	1156	59
	201920	1417	63
	201921	1409	52
	201922	1126	43
	201923	1343	61
	201924	1394	47
	201925	1287	71
	201926	1349	56
	201927	1349	50
	201928	1307	45
	201929	1257	59
	201930	1146	51
	201931	1144	51
	201932	1033	52
	201933	944	32
	201934	819	44
	201935	784	44
	201936	894	33
	201937	942	44
	201938	922	47
	201939	912	34
	201940	975	51
	201941	1008	40
	201942	959	33
	201943	945	47
	201944	1020	41
	201945	1182	57
	201946	1289	42
	201947	1463	49
	201948	1349	55
	201949	1359	70
	201950	1578	81
	201951	1715	68
	201952	1083	69
2020	202001	1557	72
	202002	1628	61
	202003	1752	64
	202004	1811	69
	202005	1971	61
	202006	2096	67
	202007	2158	71
	202008	2072	82
	202009	2233	97
	202010	2384	77
	202011	2137	94
	202012	1037	64
	202013	505	60
	202014	393	37
	202015	288	42
	202016	300	34
	202017	274	25
	202018	276	25
	202019	243	22
	202020	238	18
	202021	237	19
	202022	214	26
	202023	231	16
	202024	272	17
	202025	240	17
	202026	216	22
	202027	248	19
	202028	214	19
	202029	242	14
	202030	227	10
	202031	261	21
	202032	260	21
	202033	209	17
	202034	212	11
	202035	222	15
	202036	254	19
	202037	221	13
	202038	206	14
	202039	222	14
	202040	256	13
	202041	229	20
	202042	219	14
	202043	218	13
	202044	235	16
	202045	240	17
	202046	242	22
	202047	263	9
	202048	220	14
	202049	218	16
	202050	250	15
	202051	251	14
	202052	192	19
	202053	193	14
2021	202101	255	27
	202102	217	12
	202103	218	16
	202104	229	15
	202105	221	18
	202106	206	21
	202107	238	16
	202108	215	16
	202109	227	18
	202110	229	17
	202111	219	18
	202112	272	14
	202113	201	14
	202114	228	16
	202115	259	19
	202116	268	17
	202117	284	21
	202118	273	14
	202119	293	16
	202120	281	21
	202121	271	14
	202122	230	12
	202123	254	21
	202124	266	20
	202125	302	14
	202126	296	11
	202127	265	12
	202128	221	20
	202129	197	10
	202130	277	15
	202131	231	13
	202132	238	7
	202133	260	14
	202134	224	5
	202135	230	18
	202136	250	10
	202137	250	17
	202138	312	15
	202139	281	13
	202140	308	11
	202141	321	18
	202142	345	17
	202143	275	19
	202144	377	18
	202145	354	20
	202146	394	19
	202147	405	19
	202148	448	27
	202149	462	23
	202150	430	18
	202151	409	24
	202152	352	11
2022	202201	440	13
	202202	507	16
	202203	507	21
	202204	533	24
	202205	639	33
	202206	643	26
	202207	724	19
	202208	716	35
	202209	814	31
	202210	937	28
	202211	849	38
	202212	964	45
	202213	1127	36
	202214	1138	47
	202215	1003	48
	202216	994	53
	202217	1293	43
	202218	1132	48
	202219	1298	49
	202220	1391	63
	202221	1341	52
	202222	963	51
	202223	1440	67
	202224	1457	52
	202225	1656	57
	202226	1728	49
	202227	1751	64
	202228	1810	73
	202229	1731	78
	202230	1688	85
	202231	1419	72
	202232	1323	70
	202233	1238	59
	202234	1135	50
	202235	1042	55
	202236	1071	60
	202237	1072	50
	202238	1008	50
	202239	1151	49
	202240	1294	60
	202241	1503	60
	202242	1605	68
	202243	1477	63
	202244	1587	75
	202245	1825	71
	202246	1985	92
	202247	2231	124
	202248	2835	135
	202249	8906	241
	202250	7124	235
	202251	4900	240
	202252	2580	209
2023	202301	2773	177
	202302	3099	150
	202303	3071	106
	202304	3336	100
	202305	3367	140
	202306	3526	129
	202307	2949	155
	202308	3078	140
	202309	3217	124
	202310	3280	154
	202311	3313	140
	202312	3331	150
	202313	3310	172
	202314	2504	107
	202315	2317	120
	202316	2520	127
	202317	2415	100
	202318	2110	85
	202319	1998	85
	202320	2381	84
	202321	2152	85
	202322	1713	91
	202323	1883	80
	202324	1806	92
	202325	1923	73
	202326	1824	82
	202327	1814	70
	202328	1786	61
	202329	1825	62
	202330	1527	58

## Sheet: Source Data Figure 2  
Source Data Figure 2 - Proportion of invasive disease isolates that were emm1 in adults and children by quarter
Adults
Year	Quarter	Emm1	others	Total
2017	Q1	117	342	459
	Q2	131	348	479
	Q3	81	295	376
	Q4	55	307	362
2018	Q1	215	599	814
	Q2	187	582	769
	Q3	68	356	424
	Q4	48	363	411
2019	Q1	107	475	582
	Q2	89	453	542
	Q3	45	365	410
	Q4	62	423	485
2020	Q1	176	489	665
	Q2	58	283	341
	Q3	0	194	194
	Q4	9	190	199
2021	Q1	5	193	198
	Q2	6	212	218
	Q3	2	163	165
	Q4	9	195	204
2022	Q1	19	265	284
	Q2	89	359	448
	Q3	163	416	579
	Q4	374	448	822
2023	Q1	762	517	1279
	Q2	469	512	981
	Q3	71	120	191
Children
	Year	Emm1	Others	Total
2017	Q1	32	59	91
	Q2	20	66	86
	Q3	12	19	31
	Q4	8	37	45
2018	Q1	45	95	140
	Q2	45	83	128
	Q3	7	30	37
	Q4	9	18	27
2019	Q1	18	56	74
	Q2	11	50	61
	Q3	11	27	38
	Q4	18	46	64
2020	Q1	41	58	99
	Q2	4	16	20
	Q3	4	7	11
	Q4	3	11	14
2021	Q1	0	4	4
	Q2	2	10	12
	Q3	0	6	6
	Q4	4	16	20
2022	Q1	8	41	49
	Q2	51	110	161
	Q3	59	71	130
	Q4	197	115	312
2023	Q1	202	93	295
	Q2	133	63	196
	Q3	13	15	28

## Sheet: Source Data Figure 3A
Source Data Figure 3A - Phylogenetic tree metadata
Isolate	Collection year	Location	phi5005.3	Lineage	Clades
gas1644917	2022/2023	Southern	Present	M1 UK	Clade 1
gas1644938	2022/2023	Southern	Present	M1 UK	Clade 1
gas1686073	2022/2023	Central/Wales	Present	M1 UK	Clade 1
gas1692269	2022/2023	Northen	Present	M1 UK	Clade 1
gas1692279	2022/2023	Central/Wales	Present	M1 UK	Clade 1
gas1696140	2022/2023	Southern	Present	M1 UK	Clade 1
gas1709488	2022/2023	Northen	Present	M1 UK	Clade 1
gas1709508	2022/2023	Northen	Present	M1 UK	Clade 1
gas1716204	2022/2023	Northen	Present	M1 UK	Clade 1
gas1739443	2022/2023	Northen	Present	M1 UK	Clade 1
gas1739479	2022/2023	Southern	Present	M1 UK	Clade 1
gas1742863	2022/2023	Central/Wales	Present	M1 UK	Clade 1
gas1743524	2022/2023	Southern	Present	M1 UK	Clade 1
gas1743560	2022/2023	Southern	Present	M1 UK	Clade 1
gas1749564	2022/2023	Northen	Present	M1 UK	Clade 1
gas1755654	2022/2023	Northen	Present	M1 UK	Clade 1
gas1755656	2022/2023	Northen	Present	M1 UK	Clade 1
gas1755688	2022/2023	Central/Wales	Present	M1 UK	Clade 1
gas1755694	2022/2023	Southern	Present	M1 UK	Clade 1
gas1755696	2022/2023	Northen	Present	M1 UK	Clade 1
gas1767092	2022/2023	Northen	Present	M1 UK	Clade 1
gas1767145	2022/2023	Southern	Present	M1 UK	Clade 1
gas1768134	2022/2023	Central/Wales	Present	M1 UK	Clade 1
gas1776685	2022/2023	Southern	Present	M1 UK	Clade 1
gas1776716	2022/2023	Northen	Present	M1 UK	Clade 1
gas1776736	2022/2023	Northen	Present	M1 UK	Clade 1
gas1776747	2022/2023	Southern	Present	M1 UK	Clade 1
gas1776759	2022/2023	Southern	Present	M1 UK	Clade 1
gas1778535	2022/2023	Southern	Present	M1 UK	Clade 1
gas1778539	2022/2023	Southern	Present	M1 UK	Clade 1
gas1778541	2022/2023	Southern	Present	M1 UK	Clade 1
gas1778545	2022/2023	Southern	Present	M1 UK	Clade 1
gas1783649	2022/2023	Southern	Present	M1 UK	Clade 1
gas1783697	2022/2023	Northen	Present	M1 UK	Clade 1
gas1783701	2022/2023	Central/Wales	Present	M1 UK	Clade 1
gas1783708	2022/2023	Central/Wales	Present	M1 UK	Clade 1
gas1783726	2022/2023	Southern	Present	M1 UK	Clade 1
gas1787963	2022/2023	Central/Wales	Present	M1 UK	Clade 1
gas1788007	2022/2023	Northen	Present	M1 UK	Clade 1
gas1788019	2022/2023	Central/Wales	Present	M1 UK	Clade 1
gas1789179	2022/2023	Southern	Present	M1 UK	Clade 1
gas1791033	2022/2023	Southern	Present	M1 UK	Clade 1
gas1791055	2022/2023	Central/Wales	Present	M1 UK	Clade 1
gas1791066	2022/2023	Central/Wales	Present	M1 UK	Clade 1
gas1791082	2022/2023	Southern	Present	M1 UK	Clade 1
gas1791089	2022/2023	Northen	Present	M1 UK	Clade 1
gas1791104	2022/2023	Southern	Present	M1 UK	Clade 1
gas1793841	2022/2023	Southern	Present	M1 UK	Clade 1
gas1805156	2022/2023	Southern	Present	M1 UK	Clade 1
gas1805169	2022/2023	Southern	Present	M1 UK	Clade 1
gas1805185	2022/2023	Central/Wales	Present	M1 UK	Clade 1
gas1805201	2022/2023	Southern	Present	M1 UK	Clade 1
gas1805222	2022/2023	Northen	Present	M1 UK	Clade 1
gas1805223	2022/2023	Northen	Present	M1 UK	Clade 1
gas1808250	2022/2023	Southern	Present	M1 UK	Clade 1
gas1808256	2022/2023	Northen	Present	M1 UK	Clade 1
gas1808272	2022/2023	Southern	Present	M1 UK	Clade 1
gas1808279	2022/2023	Southern	Present	M1 UK	Clade 1
gas1808284	2022/2023	Central/Wales	Present	M1 UK	Clade 1
gas1808293	2022/2023	Central/Wales	Present	M1 UK	Clade 1
gas1808322	2022/2023	Central/Wales	Present	M1 UK	Clade 1
gas1809874	2022/2023	Central/Wales	Present	M1 UK	Clade 1
gas1811113	2022/2023	Ireland	Present	M1 UK	Clade 1
gas1811114	2022/2023	Southern	Present	M1 UK	Clade 1
gas1811143	2022/2023	Central/Wales	Present	M1 UK	Clade 1
gas1811149	2022/2023	Central/Wales	Present	M1 UK	Clade 1
gas1811176	2022/2023	Northen	Present	M1 UK	Clade 1
gas1811179	2022/2023	Northen	Present	M1 UK	Clade 1
gas1811187	2022/2023	Southern	Present	M1 UK	Clade 1
gas1811191	2022/2023	Northen	Present	M1 UK	Clade 1
gas1811206	2022/2023	Southern	Present	M1 UK	Clade 1
gas1812293	2022/2023	Southern	Present	M1 UK	Clade 1
gas1812322	2022/2023	Southern	Present	M1 UK	Clade 1
gas1812348	2022/2023	Southern	Present	M1 UK	Clade 1
gas1812379	2022/2023	Northen	Present	M1 UK	Clade 1
gas1819409	2022/2023	Southern	Present	M1 UK	Clade 1
gas1819414	2022/2023	Ireland	Present	M1 UK	Clade 1
gas1819415	2022/2023	Southern	Present	M1 UK	Clade 1
gas1819418	2022/2023	Southern	Present	M1 UK	Clade 1
gas1819432	2022/2023	Southern	Present	M1 UK	Clade 1
gas1819774	2022/2023	Central/Wales	Present	M1 UK	Clade 1
gas1819813	2022/2023	Northen	Present	M1 UK	Clade 1
gas1819830	2022/2023	Southern	Present	M1 UK	Clade 1
gas1819831	2022/2023	Southern	Present	M1 UK	Clade 1
gas1819834	2022/2023	Southern	Present	M1 UK	Clade 1
gas1819844	2022/2023	Southern	Present	M1 UK	Clade 1
gas1819847	2022/2023	Southern	Present	M1 UK	Clade 1
gas1821540	2022/2023	Southern	Present	M1 UK	Clade 1
gas1821561	2022/2023	Northen	Present	M1 UK	Clade 1
gas1821564	2022/2023	Southern	Present	M1 UK	Clade 1
gas1821569	2022/2023	Southern	Present	M1 UK	Clade 1
gas1821571	2022/2023	Southern	Present	M1 UK	Clade 1
gas1821599	2022/2023	Southern	Present	M1 UK	Clade 1
gas1821603	2022/2023	Southern	Present	M1 UK	Clade 1
gas1821604	2022/2023	Northen	Present	M1 UK	Clade 1
gas1821610	2022/2023	Ireland	Present	M1 UK	Clade 1
gas1821787	2022/2023	Central/Wales	Present	M1 UK	Clade 1
gas1821793	2022/2023	Central/Wales	Present	M1 UK	Clade 1
gas1821794	2022/2023	Central/Wales	Present	M1 UK	Clade 1
gas1821797	2022/2023	Northen	Absent	26 SNPs	Clade 1
gas1821826	2022/2023	Ireland	Present	M1 UK	Clade 1
gas1821827	2022/2023	Ireland	Present	M1 UK	Clade 1
gas1821832	2022/2023	Southern	Present	M1 UK	Clade 1
gas1821844	2022/2023	Central/Wales	Present	M1 UK	Clade 1
gas1822154	2022/2023	Southern	Present	M1 UK	Clade 1
gas1822200	2022/2023	Southern	Present	M1 UK	Clade 1
gas1822627	2022/2023	Northen	Present	M1 UK	Clade 1
gas1822658	2022/2023	Northen	Present	M1 UK	Clade 1
gas1825920	2022/2023	Northen	Present	M1 UK	Clade 1
gas1825939	2022/2023	Ireland	Present	M1 UK	Clade 1
gas1825973	2022/2023	Ireland	Present	M1 UK	Clade 1
gas1825987	2022/2023	Central/Wales	Present	M1 UK	Clade 1
gas1826000	2022/2023	Central/Wales	Present	M1 UK	Clade 1
gas1831446	2022/2023	Northen	Present	M1 UK	Clade 1
gas1831481	2022/2023	Northen	Present	M1 UK	Clade 1
gas1834549	2022/2023	Southern	Present	M1 UK	Clade 1
gas1834596	2022/2023	Central/Wales	Present	M1 UK	Clade 1
gas1834605	2022/2023	Northen	Present	M1 UK	Clade 1
gas1836789	2022/2023	Central/Wales	Present	M1 UK	Clade 1
gas1836791	2022/2023	Central/Wales	Present	M1 UK	Clade 1
gas1836803	2022/2023	Northen	Present	M1 UK	Clade 1
gas1836816	2022/2023	Southern	Present	M1 UK	Clade 1
gas1836827	2022/2023	Ireland	Present	M1 UK	Clade 1
gas1686076	2022/2023	Northen	Present	M1 UK	Clade 2
gas1692221	2022/2023	Northen	Present	M1 UK	Clade 2
gas1692229	2022/2023	Northen	Present	M1 UK	Clade 2
gas1692250	2022/2023	Northen	Present	M1 UK	Clade 2
gas1692251	2022/2023	Northen	Present	M1 UK	Clade 2
gas1692266	2022/2023	Northen	Present	M1 UK	Clade 2
gas1696160	2022/2023	Southern	Present	M1 UK	Clade 2
gas1696176	2022/2023	Southern	Present	M1 UK	Clade 2
gas1696178	2022/2023	Southern	Present	M1 UK	Clade 2
gas1696195	2022/2023	Southern	Present	M1 UK	Clade 2
gas1696207	2022/2023	Northen	Present	M1 UK	Clade 2
gas1696209	2022/2023	Northen	Present	M1 UK	Clade 2
gas1696210	2022/2023	Southern	Present	M1 UK	Clade 2
gas1709546	2022/2023	Central/Wales	Present	M1 UK	Clade 2
gas1716162	2022/2023	Central/Wales	Present	M1 UK	Clade 2
gas1716181	2022/2023	Northen	Present	M1 UK	Clade 2
gas1728096	2022/2023	Central/Wales	Present	M1 UK	Clade 2
gas1728103	2022/2023	Northen	Present	M1 UK	Clade 2
gas1739429	2022/2023	Northen	Present	M1 UK	Clade 2
gas1739458	2022/2023	Southern	Present	M1 UK	Clade 2
gas1743494	2022/2023	Southern	Present	M1 UK	Clade 2
gas1743536	2022/2023	Northen	Present	M1 UK	Clade 2
gas1749566	2022/2023	Southern	Present	M1 UK	Clade 2
gas1755657	2022/2023	Northen	Present	M1 UK	Clade 2
gas1755672	2022/2023	Northen	Present	M1 UK	Clade 2
gas1755702	2022/2023	Southern	Present	M1 UK	Clade 2
gas1755713	2022/2023	Northen	Present	M1 UK	Clade 2
gas1760513	2022/2023	Central/Wales	Present	M1 UK	Clade 2
gas1767093	2022/2023	Southern	Present	M1 UK	Clade 2
gas1767104	2022/2023	Central/Wales	Present	M1 UK	Clade 2
gas1767111	2022/2023	Southern	Present	M1 UK	Clade 2
gas1767121	2022/2023	Northen	Present	M1 UK	Clade 2
gas1767124	2022/2023	Central/Wales	Present	M1 UK	Clade 2
gas1767137	2022/2023	Southern	Present	M1 UK	Clade 2
gas1767150	2022/2023	Northen	Present	M1 UK	Clade 2
gas1768158	2022/2023	Southern	Present	M1 UK	Clade 2
gas1768182	2022/2023	Southern	Present	M1 UK	Clade 2
gas1768196	2022/2023	Southern	Present	M1 UK	Clade 2
gas1776678	2022/2023	Northen	Present	M1 UK	Clade 2
gas1776703	2022/2023	Northen	Present	M1 UK	Clade 2
gas1776707	2022/2023	Southern	Present	M1 UK	Clade 2
gas1776735	2022/2023	Southern	Present	M1 UK	Clade 2
gas1776753	2022/2023	Northen	Present	M1 UK	Clade 2
gas1776761	2022/2023	Northen	Present	M1 UK	Clade 2
gas1776770	2022/2023	Southern	Present	M1 UK	Clade 2
gas1778550	2022/2023	Southern	Present	M1 UK	Clade 2
gas1778553	2022/2023	Southern	Present	M1 UK	Clade 2
gas1783696	2022/2023	Central/Wales	Present	M1 UK	Clade 2
gas1783711	2022/2023	Southern	Present	M1 UK	Clade 2
gas1783720	2022/2023	Central/Wales	Present	M1 UK	Clade 2
gas1783730	2022/2023	Central/Wales	Present	M1 UK	Clade 2
gas1787940	2022/2023	Southern	Present	M1 UK	Clade 2
gas1787955	2022/2023	Northen	Present	M1 UK	Clade 2
gas1787961	2022/2023	Southern	Present	M1 UK	Clade 2
gas1787978	2022/2023	Central/Wales	Present	M1 UK	Clade 2
gas1787991	2022/2023	Northen	Present	M1 UK	Clade 2
gas1788001	2022/2023	Central/Wales	Present	M1 UK	Clade 2
gas1788021	2022/2023	Southern	Present	M1 UK	Clade 2
gas1789148	2022/2023	Southern	Present	M1 UK	Clade 2
gas1789154	2022/2023	Central/Wales	Present	M1 UK	Clade 2
gas1791014	2022/2023	Southern	Present	M1 UK	Clade 2
gas1791057	2022/2023	Central/Wales	Present	M1 UK	Clade 2
gas1791090	2022/2023	Central/Wales	Present	M1 UK	Clade 2
gas1791099	2022/2023	Northen	Present	M1 UK	Clade 2
gas1793829	2022/2023	Southern	Present	M1 UK	Clade 2
gas1793835	2022/2023	Central/Wales	Present	M1 UK	Clade 2
gas1793879	2022/2023	Northen	Present	M1 UK	Clade 2
gas1793886	2022/2023	Northen	Present	M1 UK	Clade 2
gas1805157	2022/2023	Central/Wales	Present	M1 UK	Clade 2
gas1805174	2022/2023	Southern	Present	M1 UK	Clade 2
gas1805196	2022/2023	Northen	Present	M1 UK	Clade 2
gas1805207	2022/2023	Northen	Present	M1 UK	Clade 2
gas1805229	2022/2023	Southern	Present	M1 UK	Clade 2
gas1805240	2022/2023	Northen	Present	M1 UK	Clade 2
gas1805249	2022/2023	Central/Wales	Present	M1 UK	Clade 2
gas1808243	2022/2023	Central/Wales	Present	M1 UK	Clade 2
gas1808266	2022/2023	Central/Wales	Present	M1 UK	Clade 2
gas1808282	2022/2023	Southern	Present	M1 UK	Clade 2
gas1808296	2022/2023	Central/Wales	Present	M1 UK	Clade 2
gas1809880	2022/2023	Central/Wales	Present	M1 UK	Clade 2
gas1809881	2022/2023	Northen	Present	M1 UK	Clade 2
gas1809889	2022/2023	Southern	Present	M1 UK	Clade 2
gas1809916	2022/2023	Southern	Present	M1 UK	Clade 2
gas1809920	2022/2023	Southern	Present	M1 UK	Clade 2
gas1809946	2022/2023	Central/Wales	Present	M1 UK	Clade 2
gas1811122	2022/2023	Southern	Present	M1 UK	Clade 2
gas1811148	2022/2023	Northen	Present	M1 UK	Clade 2
gas1811171	2022/2023	Northen	Present	M1 UK	Clade 2
gas1811192	2022/2023	Southern	Present	M1 UK	Clade 2
gas1811195	2022/2023	Central/Wales	Present	M1 UK	Clade 2
gas1812299	2022/2023	Northen	Present	M1 UK	Clade 2
gas1812303	2022/2023	Northen	Present	M1 UK	Clade 2
gas1812308	2022/2023	Southern	Present	M1 UK	Clade 2
gas1812318	2022/2023	Central/Wales	Present	M1 UK	Clade 2
gas1812321	2022/2023	Southern	Present	M1 UK	Clade 2
gas1812323	2022/2023	Southern	Present	M1 UK	Clade 2
gas1812325	2022/2023	Southern	Present	M1 UK	Clade 2
gas1812328	2022/2023	Central/Wales	Present	M1 UK	Clade 2
gas1812332	2022/2023	Central/Wales	Present	M1 UK	Clade 2
gas1812336	2022/2023	Central/Wales	Present	M1 UK	Clade 2
gas1812337	2022/2023	Northen	Present	M1 UK	Clade 2
gas1812344	2022/2023	Northen	Present	M1 UK	Clade 2
gas1812353	2022/2023	Northen	Present	M1 UK	Clade 2
gas1812361	2022/2023	Southern	Present	M1 UK	Clade 2
gas1812380	2022/2023	Southern	Present	M1 UK	Clade 2
gas1819408	2022/2023	Central/Wales	Present	M1 UK	Clade 2
gas1819439	2022/2023	Northen	Present	M1 UK	Clade 2
gas1819456	2022/2023	Southern	Present	M1 UK	Clade 2
gas1819457	2022/2023	Central/Wales	Present	M1 UK	Clade 2
gas1819469	2022/2023	Southern	Present	M1 UK	Clade 2
gas1819474	2022/2023	Northen	Present	M1 UK	Clade 2
gas1819479	2022/2023	Northen	Present	M1 UK	Clade 2
gas1819796	2022/2023	Southern	Present	M1 UK	Clade 2
gas1819803	2022/2023	Southern	Present	M1 UK	Clade 2
gas1819812	2022/2023	Southern	Present	M1 UK	Clade 2
gas1819818	2022/2023	Central/Wales	Present	M1 UK	Clade 2
gas1819839	2022/2023	Central/Wales	Present	M1 UK	Clade 2
gas1821537	2022/2023	Northen	Present	M1 UK	Clade 2
gas1821543	2022/2023	Central/Wales	Present	M1 UK	Clade 2
gas1821549	2022/2023	Central/Wales	Present	M1 UK	Clade 2
gas1821554	2022/2023	Northen	Present	M1 UK	Clade 2
gas1821583	2022/2023	Central/Wales	Present	M1 UK	Clade 2
gas1821779	2022/2023	Southern	Present	M1 UK	Clade 2
gas1821788	2022/2023	Northen	Present	M1 UK	Clade 2
gas1821803	2022/2023	Central/Wales	Present	M1 UK	Clade 2
gas1821828	2022/2023	Central/Wales	Present	M1 UK	Clade 2
gas1821829	2022/2023	Northen	Present	M1 UK	Clade 2
gas1821840	2022/2023	Southern	Present	M1 UK	Clade 2
gas1821848	2022/2023	Central/Wales	Present	M1 UK	Clade 2
gas1821860	2022/2023	Central/Wales	Present	M1 UK	Clade 2
gas1822133	2022/2023	Northen	Present	M1 UK	Clade 2
gas1822182	2022/2023	Central/Wales	Present	M1 UK	Clade 2
gas1822201	2022/2023	Northen	Present	M1 UK	Clade 2
gas1822591	2022/2023	Ireland	Present	M1 UK	Clade 2
gas1822616	2022/2023	Southern	Present	M1 UK	Clade 2
gas1825918	2022/2023	Southern	Present	M1 UK	Clade 2
gas1825930	2022/2023	Northen	Present	M1 UK	Clade 2
gas1825938	2022/2023	Northen	Present	M1 UK	Clade 2
gas1825940	2022/2023	Northen	Present	M1 UK	Clade 2
gas1825941	2022/2023	Northen	Present	M1 UK	Clade 2
gas1825948	2022/2023	Southern	Present	M1 UK	Clade 2
gas1825962	2022/2023	Central/Wales	Absent	26 SNPs	Clade 2
gas1825970	2022/2023	Southern	Present	M1 UK	Clade 2
gas1825977	2022/2023	Central/Wales	Present	M1 UK	Clade 2
gas1825984	2022/2023	Northen	Present	M1 UK	Clade 2
gas1825992	2022/2023	Northen	Present	M1 UK	Clade 2
gas1826002	2022/2023	Central/Wales	Present	M1 UK	Clade 2
gas1831455	2022/2023	Northen	Present	M1 UK	Clade 2
gas1831472	2022/2023	Northen	Present	M1 UK	Clade 2
gas1831490	2022/2023	Southern	Present	M1 UK	Clade 2
gas1831495	2022/2023	Northen	Present	M1 UK	Clade 2
gas1831502	2022/2023	Northen	Present	M1 UK	Clade 2
gas1834577	2022/2023	Southern	Present	M1 UK	Clade 2
gas1834582	2022/2023	Southern	Present	M1 UK	Clade 2
gas1834586	2022/2023	Central/Wales	Present	M1 UK	Clade 2
gas1834614	2022/2023	Northen	Present	M1 UK	Clade 2
gas1834617	2022/2023	Northen	Absent	26 SNPs	Clade 2
gas1834619	2022/2023	Central/Wales	Present	M1 UK	Clade 2
gas1834624	2022/2023	Northen	Present	M1 UK	Clade 2
gas1836783	2022/2023	Northen	Present	M1 UK	Clade 2
gas1836793	2022/2023	Northen	Present	M1 UK	Clade 2
gas1836817	2022/2023	Southern	Present	M1 UK	Clade 2
gas1836833	2022/2023	Central/Wales	Present	M1 UK	Clade 2
gas1836835	2022/2023	Southern	Present	M1 UK	Clade 2
gas1836836	2022/2023	Central/Wales	Present	M1 UK	Clade 2
gas1836837	2022/2023	Southern	Present	M1 UK	Clade 2
gas1275927	2013-2021	Central/Wales	Present	M1 UK	clade 3
gas1644992	2022/2023	Southern	Present	M1 UK	clade 3
gas1686031	2022/2023	Southern	Present	M1 UK	clade 3
gas1686057	2022/2023	Southern	Present	M1 UK	clade 3
gas1686058	2022/2023	Southern	Present	M1 UK	clade 3
gas1686083	2022/2023	Southern	Present	M1 UK	clade 3
gas1692230	2022/2023	Southern	Present	M1 UK	clade 3
gas1692235	2022/2023	Southern	Present	M1 UK	clade 3
gas1692242	2022/2023	Southern	Present	M1 UK	clade 3
gas1692255	2022/2023	Southern	Present	M1 UK	clade 3
gas1692261	2022/2023	Southern	Present	M1 UK	clade 3
gas1692262	2022/2023	Southern	Present	M1 UK	clade 3
gas1692273	2022/2023	Southern	Present	M1 UK	clade 3
gas1692287	2022/2023	Southern	Present	M1 UK	clade 3
gas1696144	2022/2023	Southern	Present	M1 UK	clade 3
gas1696147	2022/2023	Southern	Present	M1 UK	clade 3
gas1696150	2022/2023	Southern	Present	M1 UK	clade 3
gas1696164	2022/2023	Southern	Present	M1 UK	clade 3
gas1696165	2022/2023	Northen	Present	M1 UK	clade 3
gas1696169	2022/2023	Northen	Present	M1 UK	clade 3
gas1696170	2022/2023	Central/Wales	Present	M1 UK	clade 3
gas1696197	2022/2023	Northen	Present	M1 UK	clade 3
gas1696198	2022/2023	Northen	Present	M1 UK	clade 3
gas1709518	2022/2023	Southern	Present	M1 UK	clade 3
gas1716146	2022/2023	Southern	Present	M1 UK	clade 3
gas1716160	2022/2023	Central/Wales	Present	M1 UK	clade 3
gas1716167	2022/2023	Southern	Present	M1 UK	clade 3
gas1717850	2022/2023	Southern	Present	M1 UK	clade 3
gas1722657	2022/2023	Southern	Present	M1 UK	clade 3
gas1728099	2022/2023	Central/Wales	Absent	26 SNPs	clade 3
gas1728102	2022/2023	Southern	Present	M1 UK	clade 3
gas1728107	2022/2023	Central/Wales	Present	M1 UK	clade 3
gas1728119	2022/2023	Central/Wales	Present	M1 UK	clade 3
gas1730222	2022/2023	Northen	Present	M1 UK	clade 3
gas1735910	2022/2023	Central/Wales	Present	M1 UK	clade 3
gas1739451	2022/2023	Southern	Present	M1 UK	clade 3
gas1742801	2022/2023	Northen	Present	M1 UK	clade 3
gas1742842	2022/2023	Southern	Present	M1 UK	clade 3
gas1742862	2022/2023	Central/Wales	Present	M1 UK	clade 3
gas1743489	2022/2023	Southern	Present	M1 UK	clade 3
gas1743498	2022/2023	Southern	Present	M1 UK	clade 3
gas1743505	2022/2023	Ireland	Present	M1 UK	clade 3
gas1743556	2022/2023	Southern	Present	M1 UK	clade 3
gas1743559	2022/2023	Southern	Present	M1 UK	clade 3
gas1743563	2022/2023	Southern	Present	M1 UK	clade 3
gas1749525	2022/2023	Southern	Present	M1 UK	clade 3
gas1749527	2022/2023	Southern	Present	M1 UK	clade 3
gas1749556	2022/2023	Northen	Present	M1 UK	clade 3
gas1749558	2022/2023	Southern	Present	M1 UK	clade 3
gas1749565	2022/2023	Southern	Present	M1 UK	clade 3
gas1755675	2022/2023	Central/Wales	Present	M1 UK	clade 3
gas1755690	2022/2023	Southern	Present	M1 UK	clade 3
gas1755711	2022/2023	Southern	Present	M1 UK	clade 3
gas1760474	2022/2023	Southern	Present	M1 UK	clade 3
gas1760495	2022/2023	Southern	Present	M1 UK	clade 3
gas1760526	2022/2023	Southern	Present	M1 UK	clade 3
gas1767090	2022/2023	Central/Wales	Present	M1 UK	clade 3
gas1767101	2022/2023	Southern	Present	M1 UK	clade 3
gas1767102	2022/2023	Northen	Present	M1 UK	clade 3
gas1767113	2022/2023	Central/Wales	Present	M1 UK	clade 3
gas1767119	2022/2023	Northen	Absent	26 SNPs	clade 3
gas1767120	2022/2023	Central/Wales	Present	M1 UK	clade 3
gas1767141	2022/2023	Southern	Present	M1 UK	clade 3
gas1768124	2022/2023	Southern	Present	M1 UK	clade 3
gas1768126	2022/2023	Central/Wales	Present	M1 UK	clade 3
gas1768141	2022/2023	Central/Wales	Present	M1 UK	clade 3
gas1768147	2022/2023	Central/Wales	Present	M1 UK	clade 3
gas1768168	2022/2023	Southern	Present	M1 UK	clade 3
gas1768200	2022/2023	Southern	Present	M1 UK	clade 3
gas1776684	2022/2023	Southern	Present	M1 UK	clade 3
gas1776687	2022/2023	Southern	Present	M1 UK	clade 3
gas1776698	2022/2023	Central/Wales	Present	M1 UK	clade 3
gas1776706	2022/2023	Southern	Present	M1 UK	clade 3
gas1776730	2022/2023	Central/Wales	Present	M1 UK	clade 3
gas1776772	2022/2023	Northen	Present	M1 UK	clade 3
gas1778502	2022/2023	Southern	Present	M1 UK	clade 3
gas1778505	2022/2023	Southern	Present	M1 UK	clade 3
gas1778508	2022/2023	Southern	Present	M1 UK	clade 3
gas1778527	2022/2023	Southern	Present	M1 UK	clade 3
gas1778559	2022/2023	Northen	Absent	26 SNPs	clade 3
gas1778571	2022/2023	Southern	Present	M1 UK	clade 3
gas1778572	2022/2023	Southern	Present	M1 UK	clade 3
gas1783670	2022/2023	Central/Wales	Present	M1 UK	clade 3
gas1783678	2022/2023	Northen	Present	M1 UK	clade 3
gas1783685	2022/2023	Southern	Present	M1 UK	clade 3
gas1783698	2022/2023	Southern	Present	M1 UK	clade 3
gas1783700	2022/2023	Northen	Present	M1 UK	clade 3
gas1787935	2022/2023	Southern	Present	M1 UK	clade 3
gas1787962	2022/2023	Southern	Present	M1 UK	clade 3
gas1787975	2022/2023	Northen	Present	M1 UK	clade 3
gas1787988	2022/2023	Central/Wales	Present	M1 UK	clade 3
gas1788008	2022/2023	Southern	Present	M1 UK	clade 3
gas1788009	2022/2023	Northen	Present	M1 UK	clade 3
gas1788010	2022/2023	Southern	Present	M1 UK	clade 3
gas1788024	2022/2023	Southern	Present	M1 UK	clade 3
gas1788025	2022/2023	Southern	Present	M1 UK	clade 3
gas1789172	2022/2023	Southern	Present	M1 UK	clade 3
gas1791012	2022/2023	Southern	Present	M1 UK	clade 3
gas1791028	2022/2023	Southern	Present	M1 UK	clade 3
gas1791029	2022/2023	Southern	Present	M1 UK	clade 3
gas1791036	2022/2023	Central/Wales	Present	M1 UK	clade 3
gas1791040	2022/2023	Northen	Present	M1 UK	clade 3
gas1791051	2022/2023	Central/Wales	Present	M1 UK	clade 3
gas1791065	2022/2023	Central/Wales	Present	M1 UK	clade 3
gas1791072	2022/2023	Southern	Present	M1 UK	clade 3
gas1791075	2022/2023	Southern	Present	M1 UK	clade 3
gas1791086	2022/2023	Central/Wales	Present	M1 UK	clade 3
gas1791097	2022/2023	Southern	Present	M1 UK	clade 3
gas1793800	2022/2023	Southern	Present	M1 UK	clade 3
gas1793801	2022/2023	Southern	Present	M1 UK	clade 3
gas1793806	2022/2023	Central/Wales	Present	M1 UK	clade 3
gas1793807	2022/2023	Southern	Present	M1 UK	clade 3
gas1793816	2022/2023	Southern	Present	M1 UK	clade 3
gas1793819	2022/2023	Southern	Present	M1 UK	clade 3
gas1793820	2022/2023	Southern	Present	M1 UK	clade 3
gas1793830	2022/2023	Southern	Present	M1 UK	clade 3
gas1793837	2022/2023	Central/Wales	Present	M1 UK	clade 3
gas1793839	2022/2023	Southern	Present	M1 UK	clade 3
gas1793852	2022/2023	Southern	Present	M1 UK	clade 3
gas1793853	2022/2023	Southern	Present	M1 UK	clade 3
gas1793854	2022/2023	Northen	Present	M1 UK	clade 3
gas1793868	2022/2023	Central/Wales	Present	M1 UK	clade 3
gas1793869	2022/2023	Southern	Present	M1 UK	clade 3
gas1793872	2022/2023	Northen	Present	M1 UK	clade 3
gas1793874	2022/2023	Southern	Present	M1 UK	clade 3
gas1793878	2022/2023	Southern	Present	M1 UK	clade 3
gas1793888	2022/2023	Southern	Present	M1 UK	clade 3
gas1805168	2022/2023	Southern	Present	M1 UK	clade 3
gas1805171	2022/2023	Central/Wales	Present	M1 UK	clade 3
gas1805180	2022/2023	Southern	Absent	26 SNPs	clade 3
gas1805183	2022/2023	Southern	Present	M1 UK	clade 3
gas1805190	2022/2023	Southern	Present	M1 UK	clade 3
gas1805208	2022/2023	Southern	Present	M1 UK	clade 3
gas1805233	2022/2023	Central/Wales	Present	M1 UK	clade 3
gas1805242	2022/2023	Southern	Present	M1 UK	clade 3
gas1808236	2022/2023	Southern	Present	M1 UK	clade 3
gas1808237	2022/2023	Southern	Absent	26 SNPs	clade 3
gas1808244	2022/2023	Southern	Present	M1 UK	clade 3
gas1808252	2022/2023	Northen	Present	M1 UK	clade 3
gas1808269	2022/2023	Southern	Present	M1 UK	clade 3
gas1808275	2022/2023	Southern	Present	M1 UK	clade 3
gas1808276	2022/2023	Southern	Present	M1 UK	clade 3
gas1808288	2022/2023	Central/Wales	Present	M1 UK	clade 3
gas1808306	2022/2023	Southern	Present	M1 UK	clade 3
gas1808312	2022/2023	Southern	Present	M1 UK	clade 3
gas1808313	2022/2023	Southern	Present	M1 UK	clade 3
gas1808315	2022/2023	Northen	Present	M1 UK	clade 3
gas1809866	2022/2023	Northen	Present	M1 UK	clade 3
gas1809884	2022/2023	Southern	Present	M1 UK	clade 3
gas1809888	2022/2023	Southern	Present	M1 UK	clade 3
gas1809895	2022/2023	Northen	Present	M1 UK	clade 3
gas1809915	2022/2023	Northen	Present	M1 UK	clade 3
gas1809924	2022/2023	Southern	Present	M1 UK	clade 3
gas1809936	2022/2023	Central/Wales	Present	M1 UK	clade 3
gas1809940	2022/2023	Northen	Present	M1 UK	clade 3
gas1809948	2022/2023	Southern	Present	M1 UK	clade 3
gas1809952	2022/2023	Southern	Present	M1 UK	clade 3
gas1811117	2022/2023	Southern	Present	M1 UK	clade 3
gas1811121	2022/2023	Southern	Present	M1 UK	clade 3
gas1811126	2022/2023	Southern	Present	M1 UK	clade 3
gas1811135	2022/2023	Southern	Present	M1 UK	clade 3
gas1811139	2022/2023	Southern	Present	M1 UK	clade 3
gas1811147	2022/2023	Central/Wales	Present	M1 UK	clade 3
gas1811161	2022/2023	Southern	Present	M1 UK	clade 3
gas1811175	2022/2023	Southern	Present	M1 UK	clade 3
gas1811190	2022/2023	Southern	Present	M1 UK	clade 3
gas1811202	2022/2023	Northen	Present	M1 UK	clade 3
gas1811204	2022/2023	Southern	Present	M1 UK	clade 3
gas1812298	2022/2023	Southern	Present	M1 UK	clade 3
gas1812309	2022/2023	Northen	Present	M1 UK	clade 3
gas1812311	2022/2023	Southern	Present	M1 UK	clade 3
gas1812320	2022/2023	Southern	Present	M1 UK	clade 3
gas1812351	2022/2023	Northen	Present	M1 UK	clade 3
gas1812366	2022/2023	Southern	Present	M1 UK	clade 3
gas1812369	2022/2023	Southern	Present	M1 UK	clade 3
gas1812371	2022/2023	Southern	Present	M1 UK	clade 3
gas1812374	2022/2023	Southern	Present	M1 UK	clade 3
gas1812386	2022/2023	Southern	Present	M1 UK	clade 3
gas1819394	2022/2023	Central/Wales	Present	M1 UK	clade 3
gas1819410	2022/2023	Southern	Present	M1 UK	clade 3
gas1819422	2022/2023	Central/Wales	Present	M1 UK	clade 3
gas1819426	2022/2023	Southern	Present	M1 UK	clade 3
gas1819429	2022/2023	Southern	Present	M1 UK	clade 3
gas1819438	2022/2023	Southern	Present	M1 UK	clade 3
gas1819445	2022/2023	Southern	Present	M1 UK	clade 3
gas1819448	2022/2023	Southern	Present	M1 UK	clade 3
gas1819451	2022/2023	Southern	Present	M1 UK	clade 3
gas1819452	2022/2023	Central/Wales	Present	M1 UK	clade 3
gas1819453	2022/2023	Northen	Present	M1 UK	clade 3
gas1819463	2022/2023	Southern	Present	M1 UK	clade 3
gas1819465	2022/2023	Southern	Present	M1 UK	clade 3
gas1819473	2022/2023	Southern	Present	M1 UK	clade 3
gas1819475	2022/2023	Southern	Present	M1 UK	clade 3
gas1819778	2022/2023	Northen	Present	M1 UK	clade 3
gas1819781	2022/2023	Southern	Present	M1 UK	clade 3
gas1819791	2022/2023	Southern	Present	M1 UK	clade 3
gas1819793	2022/2023	Southern	Present	M1 UK	clade 3
gas1819798	2022/2023	Northen	Present	M1 UK	clade 3
gas1819806	2022/2023	Southern	Present	M1 UK	clade 3
gas1819826	2022/2023	Southern	Present	M1 UK	clade 3
gas1819836	2022/2023	Southern	Present	M1 UK	clade 3
gas1819843	2022/2023	Southern	Present	M1 UK	clade 3
gas1819845	2022/2023	Southern	Present	M1 UK	clade 3
gas1819849	2022/2023	Northen	Present	M1 UK	clade 3
gas1819852	2022/2023	Southern	Present	M1 UK	clade 3
gas1819853	2022/2023	Southern	Present	M1 UK	clade 3
gas1819854	2022/2023	Southern	Present	M1 UK	clade 3
gas1819863	2022/2023	Southern	Present	26 SNPs	clade 3
gas1821539	2022/2023	Southern	Present	M1 UK	clade 3
gas1821553	2022/2023	Southern	Present	M1 UK	clade 3
gas1821555	2022/2023	Central/Wales	Present	M1 UK	clade 3
gas1821558	2022/2023	Central/Wales	Present	M1 UK	clade 3
gas1821563	2022/2023	Southern	Present	M1 UK	clade 3
gas1821565	2022/2023	Southern	Present	M1 UK	clade 3
gas1821575	2022/2023	Southern	Present	M1 UK	clade 3
gas1821581	2022/2023	Northen	Present	M1 UK	clade 3
gas1821593	2022/2023	Southern	Present	M1 UK	clade 3
gas1821595	2022/2023	Southern	Present	M1 UK	clade 3
gas1821596	2022/2023	Southern	Present	M1 UK	clade 3
gas1821597	2022/2023	Southern	Present	M1 UK	clade 3
gas1821601	2022/2023	Southern	Present	M1 UK	clade 3
gas1821782	2022/2023	Southern	Present	M1 UK	clade 3
gas1821785	2022/2023	Southern	Present	M1 UK	clade 3
gas1821795	2022/2023	Southern	Present	M1 UK	clade 3
gas1821800	2022/2023	Southern	Present	M1 UK	clade 3
gas1821806	2022/2023	Central/Wales	Present	M1 UK	clade 3
gas1821809	2022/2023	Southern	Present	M1 UK	clade 3
gas1821819	2022/2023	Southern	Present	M1 UK	clade 3
gas1821823	2022/2023	Southern	Present	M1 UK	clade 3
gas1821831	2022/2023	Southern	Present	M1 UK	clade 3
gas1821837	2022/2023	Southern	Present	M1 UK	clade 3
gas1821855	2022/2023	Southern	Present	M1 UK	clade 3
gas1821858	2022/2023	Southern	Present	M1 UK	clade 3
gas1822143	2022/2023	Southern	Present	M1 UK	clade 3
gas1822145	2022/2023	Northen	Present	M1 UK	clade 3
gas1822150	2022/2023	Southern	Present	M1 UK	clade 3
gas1822156	2022/2023	Southern	Present	M1 UK	clade 3
gas1822168	2022/2023	Southern	Present	M1 UK	clade 3
gas1822176	2022/2023	Southern	Present	M1 UK	clade 3
gas1822178	2022/2023	Central/Wales	Present	M1 UK	clade 3
gas1822194	2022/2023	Northen	Present	M1 UK	clade 3
gas1822212	2022/2023	Southern	Present	M1 UK	clade 3
gas1822586	2022/2023	Southern	Absent	26 SNPs	clade 3
gas1822604	2022/2023	Southern	Present	M1 UK	clade 3
gas1822608	2022/2023	Southern	Present	M1 UK	clade 3
gas1822620	2022/2023	Southern	Present	M1 UK	clade 3
gas1822621	2022/2023	Southern	Present	M1 UK	clade 3
gas1825917	2022/2023	Southern	Present	M1 UK	clade 3
gas1825921	2022/2023	Southern	Present	M1 UK	clade 3
gas1825924	2022/2023	Northen	Present	M1 UK	clade 3
gas1825932	2022/2023	Southern	Present	M1 UK	clade 3
gas1825945	2022/2023	Central/Wales	Present	M1 UK	clade 3
gas1825947	2022/2023	Southern	Present	M1 UK	clade 3
gas1825949	2022/2023	Southern	Present	M1 UK	clade 3
gas1825950	2022/2023	Southern	Present	M1 UK	clade 3
gas1825951	2022/2023	Southern	Present	M1 UK	clade 3
gas1825956	2022/2023	Northen	Present	M1 UK	clade 3
gas1825961	2022/2023	Southern	Present	M1 UK	clade 3
gas1825966	2022/2023	Southern	Present	M1 UK	clade 3
gas1825999	2022/2023	Southern	Present	M1 UK	clade 3
gas1831444	2022/2023	Southern	Present	M1 UK	clade 3
gas1831452	2022/2023	Southern	Present	M1 UK	clade 3
gas1831459	2022/2023	Southern	Present	M1 UK	clade 3
gas1831471	2022/2023	Southern	Present	M1 UK	clade 3
gas1831474	2022/2023	Southern	Absent	26 SNPs	clade 3
gas1831484	2022/2023	Northen	Present	M1 UK	clade 3
gas1831492	2022/2023	Southern	Present	M1 UK	clade 3
gas1831493	2022/2023	Southern	Present	M1 UK	clade 3
gas1831496	2022/2023	Southern	Present	M1 UK	clade 3
gas1831500	2022/2023	Southern	Present	M1 UK	clade 3
gas1834543	2022/2023	Southern	Present	M1 UK	clade 3
gas1834544	2022/2023	Southern	Present	M1 UK	clade 3
gas1834557	2022/2023	Southern	Present	M1 UK	clade 3
gas1834564	2022/2023	Southern	Present	M1 UK	clade 3
gas1834565	2022/2023	Northen	Present	M1 UK	clade 3
gas1834576	2022/2023	Southern	Absent	26 SNPs	clade 3
gas1834589	2022/2023	Northen	Present	M1 UK	clade 3
gas1834600	2022/2023	Southern	Present	M1 UK	clade 3
gas1834608	2022/2023	Southern	Present	M1 UK	clade 3
gas1834620	2022/2023	Southern	Present	M1 UK	clade 3
gas1834622	2022/2023	Southern	Present	M1 UK	clade 3
gas1836779	2022/2023	Southern	Present	M1 UK	clade 3
gas1836811	2022/2023	Southern	Present	M1 UK	clade 3
gas1836824	2022/2023	Northen	Present	M1 UK	clade 3
gas1836832	2022/2023	Southern	Present	M1 UK	clade 3
gas96099	2013-2021	Northen	Present	M1 13SNPs
gas100429	2013-2021	Southern	Present	M1 UK
gas107860	2013-2021	Southern	Present	M1 Global
gas114575	2013-2021	Southern	Present	M1 UK
gas114579	2013-2021	Central/Wales	Present	M1 UK
gas114580	2013-2021	Northen	Present	M1 UK
gas114584	2013-2021	Northen	Present	M1 UK
gas114589	2013-2021	Central/Wales	Present	M1 UK
gas114599	2013-2021	Southern	Present	M1 UK
gas114600	2013-2021	Ireland	Present	M1 UK
gas114604	2013-2021	Northen	Present	M1 UK
gas114609	2013-2021	Central/Wales	Present	M1 UK
gas114612	2013-2021	Southern	Present	M1 UK
gas114620	2013-2021	Central/Wales	Present	M1 UK
gas114621	2013-2021	Northen	Present	M1 UK
gas114629	2013-2021	Northen	Present	M1 UK
gas114630	2013-2021	Northen	Present	M1 UK
gas114641	2013-2021	Northen	Present	M1 UK
gas114643	2013-2021	Northen	Present	M1 UK
gas114662	2013-2021	Northen	Present	M1 UK
gas114667	2013-2021	Southern	Present	M1 UK
gas114678	2013-2021	Northen	Present	M1 UK
gas114686	2013-2021	others	Present	M1 Global
gas114688	2013-2021	Northen	Present	M1 13SNPs
gas114692	2013-2021	Southern	Present	M1 Global
gas114693	2013-2021	Southern	Present	M1 Global
gas114694	2013-2021	Northen	Present	M1 UK
gas114699	2013-2021	Southern	Present	M1 UK
gas114700	2013-2021	Northen	Present	M1 Global
gas114703	2013-2021	Southern	Present	M1 UK
gas114704	2013-2021	Northen	Present	M1 UK
gas114705	2013-2021	Northen	Present	M1 UK
gas114706	2013-2021	Southern	Present	M1 UK
gas114711	2013-2021	Northen	Present	M1 UK
gas114715	2013-2021	Southern	Present	M1 UK
gas114716	2013-2021	Northen	Present	M1 UK
gas114723	2013-2021	Southern	Present	M1 UK
gas114727	2013-2021	Northen	Present	M1 UK
gas114729	2013-2021	Northen	Present	M1 UK
gas115299	2013-2021	Southern	Present	M1 UK
gas115308	2013-2021	Southern	Present	M1 UK
gas115318	2013-2021	Northen	Present	M1 UK
gas115325	2013-2021	Northen	Present	M1 UK
gas115326	2013-2021	Northen	Present	M1 UK
gas115328	2013-2021	Ireland	Present	M1 UK
gas115334	2013-2021	Northen	Present	M1 UK
gas115335	2013-2021	Northen	Present	M1 UK
gas115337	2013-2021	Southern	Present	M1 UK
gas115339	2013-2021	Southern	Present	M1 UK
gas115340	2013-2021	Northen	Present	M1 UK
gas115347	2013-2021	Southern	Present	M1 UK
gas115348	2013-2021	Southern	Present	M1 UK
gas115352	2013-2021	Northen	Present	M1 UK
gas115353	2013-2021	Northen	Present	M1 Global
gas115356	2013-2021	Northen	Present	M1 UK
gas115358	2013-2021	Southern	Present	M1 UK
gas115360	2013-2021	Southern	Present	M1 UK
gas115361	2013-2021	Southern	Present	M1 UK
gas115368	2013-2021	Southern	Present	M1 Global
gas115369	2013-2021	Southern	Present	M1 UK
gas115372	2013-2021	Northen	Present	M1 UK
gas117602	2013-2021	Northen	Present	M1 UK
gas117604	2013-2021	Southern	Present	M1 UK
gas117615	2013-2021	Northen	Present	M1 Global
gas117617	2013-2021	Northen	Present	M1 UK
gas117622	2013-2021	Southern	Present	M1 UK
gas117623	2013-2021	Southern	Present	M1 UK
gas117624	2013-2021	Central/Wales	Present	M1 UK
gas117639	2013-2021	Northen	Present	M1 Global
gas117645	2013-2021	Southern	Present	M1 13SNPs
gas117646	2013-2021	Southern	Present	M1 23SNPs
gas117649	2013-2021	Southern	Present	M1 Global
gas117673	2013-2021	Northen	Present	M1 UK
gas117676	2013-2021	Southern	Present	M1 Global
gas117678	2013-2021	Northen	Present	M1 UK
gas117685	2013-2021	Central/Wales	Present	M1 UK
gas117687	2013-2021	Southern	Present	M1 UK
gas117688	2013-2021	Northen	Present	M1 UK
gas118178	2013-2021	Northen	Present	M1 UK
gas118179	2013-2021	Northen	Present	M1 UK
gas118180	2013-2021	Northen	Present	M1 UK
gas118181	2013-2021	Southern	Present	M1 UK
gas118196	2013-2021	Central/Wales	Present	M1 Global
gas118199	2013-2021	Central/Wales	Present	M1 UK
gas118201	2013-2021	Northen	Present	M1 UK
gas118203	2013-2021	Northen	Present	M1 UK
gas118208	2013-2021	Northen	Present	M1 UK
gas118216	2013-2021	Northen	Present	M1 23SNPs
gas118227	2013-2021	Northen	Present	M1 UK
gas118236	2013-2021	Central/Wales	Present	M1 UK
gas118238	2013-2021	Central/Wales	Present	M1 UK
gas118240	2013-2021	Northen	Present	M1 UK
gas118246	2013-2021	Northen	Present	M1 UK
gas12036	2013-2021	Southern	Present	M1 Global
gas12040	2013-2021	Southern	Present	M1 UK
gas12041	2013-2021	Southern	Present	M1 UK
gas12042	2013-2021	Southern	Present	M1 UK
gas12043	2013-2021	Southern	Present	M1 UK
gas12047	2013-2021	Southern	Present	M1 UK
gas12061	2013-2021	Northen	Present	M1 UK
gas12073	2013-2021	Northen	Present	M1 UK
gas12078	2013-2021	Northen	Present	M1 UK
gas12079	2013-2021	Southern	Present	M1 UK
gas12081	2013-2021	Northen	Present	M1 UK
gas12082	2013-2021	Northen	Present	M1 Global
gas12085	2013-2021	Northen	Present	M1 UK
gas12092	2013-2021	Central/Wales	Present	M1 UK
gas12101	2013-2021	Northen	Present	M1 UK
gas124810	2013-2021	Northen	Present	M1 UK
gas124811	2013-2021	Southern	Present	M1 UK
gas124812	2013-2021	Northen	Present	M1 UK
gas124814	2013-2021	Southern	Present	M1 UK
gas124815	2013-2021	Southern	Present	M1 UK
gas124824	2013-2021	Northen	Present	M1 UK
gas124826	2013-2021	Northen	Present	M1 UK
gas124830	2013-2021	Northen	Present	M1 UK
gas124831	2013-2021	Southern	Present	M1 UK
gas124836	2013-2021	Southern	Present	M1 UK
gas124840	2013-2021	Southern	Present	M1 UK
gas124842	2013-2021	Northen	Present	M1 UK
gas124848	2013-2021	Central/Wales	Present	M1 UK
gas124863	2013-2021	Southern	Present	M1 UK
gas124870	2013-2021	Southern	Present	M1 UK
gas12732	2013-2021	Central/Wales	Present	M1 Global
gas12734	2013-2021	Central/Wales	Present	M1 UK
gas12738	2013-2021	Southern	Present	M1 UK
gas12740	2013-2021	Ireland	Present	M1 Global
gas12747	2013-2021	Southern	Present	M1 UK
gas12755	2013-2021	Southern	Present	M1 UK
gas1275928	2013-2021	Northen	Present	M1 UK
gas1275929	2013-2021	Northen	Present	M1 UK
gas1275930	2013-2021	Northen	Present	M1 UK
gas1275931	2013-2021	Northen	Present	M1 UK
gas1275932	2013-2021	Central/Wales	Present	M1 UK
gas1275933	2013-2021	Northen	Present	M1 UK
gas1275934	2013-2021	Southern	Present	M1 UK
gas1275935	2013-2021	Northen	Present	M1 UK
gas1275936	2013-2021	Northen	Present	M1 UK
gas1275937	2013-2021	Southern	Present	M1 UK
gas1275938	2013-2021	Northen	Present	M1 UK
gas1275939	2013-2021	Southern	Present	M1 UK
gas1275940	2013-2021	Northen	Present	M1 UK
gas1275941	2013-2021	Southern	Present	M1 UK
gas1275942	2013-2021	Southern	Present	M1 UK
gas1275943	2013-2021	Northen	Present	M1 UK
gas1275944	2013-2021	Southern	Present	M1 UK
gas1275945	2013-2021	Southern	Present	M1 UK
gas1275946	2013-2021	Northen	Present	M1 UK
gas1275947	2013-2021	Southern	Present	M1 Global
gas1275948	2013-2021	Northen	Present	M1 Global
gas1275949	2013-2021	Northen	Present	M1 UK
gas1275950	2013-2021	Northen	Present	M1 Global
gas1275951	2013-2021	Northen	Present	M1 Global
gas1275952	2013-2021	Northen	Present	M1 UK
gas1275953	2013-2021	Northen	Present	M1 UK
gas1275954	2013-2021	Northen	Present	M1 UK
gas1275955	2013-2021	Central/Wales	Present	M1 UK
gas1275956	2013-2021	Northen	Present	M1 UK
gas1275957	2013-2021	Central/Wales	Present	M1 UK
gas1275958	2013-2021	Southern	Present	M1 UK
gas1275959	2013-2021	Northen	Present	M1 UK
gas1275960	2013-2021	Central/Wales	Present	M1 UK
gas1275961	2013-2021	Southern	Present	M1 UK
gas1275962	2013-2021	Central/Wales	Present	M1 UK
gas1275963	2013-2021	Northen	Present	M1 UK
gas1275964	2013-2021	Central/Wales	Present	M1 UK
gas1275965	2013-2021	Northen	Present	M1 UK
gas1275966	2013-2021	Northen	Present	M1 UK
gas1275967	2013-2021	Northen	Present	M1 UK
gas1275968	2013-2021	Southern	Present	M1 UK
gas1275969	2013-2021	Central/Wales	Present	M1 UK
gas1275970	2013-2021	Central/Wales	Present	M1 UK
gas1275971	2013-2021	Northen	Present	M1 UK
gas1275972	2013-2021	Northen	Present	M1 UK
gas1275973	2013-2021	Southern	Present	M1 UK
gas1275974	2013-2021	Southern	Present	M1 UK
gas1275975	2013-2021	Central/Wales	Present	M1 UK
gas1275976	2013-2021	Northen	Present	M1 UK
gas1275977	2013-2021	Central/Wales	Present	M1 UK
gas1275978	2013-2021	Central/Wales	Present	M1 UK
gas1275979	2013-2021	Northen	Present	M1 UK
gas1275980	2013-2021	Northen	Present	M1 UK
gas1275981	2013-2021	Southern	Present	M1 UK
gas1275982	2013-2021	Northen	Present	M1 UK
gas1275983	2013-2021	Southern	Present	M1 UK
gas1275984	2013-2021	Northen	Present	M1 UK
gas1275985	2013-2021	Southern	Present	M1 UK
gas1275986	2013-2021	Northen	Present	M1 UK
gas1275987	2013-2021	Northen	Present	M1 Global
gas1275988	2013-2021	Central/Wales	Present	M1 UK
gas1275989	2013-2021	Central/Wales	Present	M1 UK
gas1275990	2013-2021	Northen	Present	M1 UK
gas1275991	2013-2021	Northen	Present	M1 UK
gas1275992	2013-2021	Central/Wales	Present	M1 UK
gas1275993	2013-2021	Central/Wales	Present	M1 UK
gas1275994	2013-2021	Southern	Present	M1 UK
gas1275995	2013-2021	Southern	Present	M1 UK
gas1275996	2013-2021	Southern	Present	M1 UK
gas1275997	2013-2021	Northen	Present	M1 UK
gas1275998	2013-2021	Northen	Present	M1 UK
gas1275999	2013-2021	Northen	Present	M1 UK
gas1276000	2013-2021	Southern	Present	M1 UK
gas1276001	2013-2021	Southern	Absent	26 SNPs
gas1276002	2013-2021	Northen	Present	M1 UK
gas1276003	2013-2021	Northen	Present	M1 UK
gas1276004	2013-2021	Southern	Present	M1 Global
gas1276005	2013-2021	Northen	Present	M1 UK
gas1276006	2013-2021	Northen	Present	M1 UK
gas1276007	2013-2021	Southern	Present	M1 UK
gas1276009	2013-2021	Central/Wales	Present	M1 UK
gas1276010	2013-2021	Central/Wales	Present	M1 UK
gas1276011	2013-2021	Southern	Present	M1 Global
gas1276012	2013-2021	Northen	Present	M1 UK
gas1276013	2013-2021	Northen	Present	M1 UK
gas1276014	2013-2021	Central/Wales	Present	M1 UK
gas1276015	2013-2021	Northen	Present	M1 UK
gas1276016	2013-2021	Northen	Present	M1 UK
gas1276017	2013-2021	Southern	Present	M1 UK
gas1276018	2013-2021	Northen	Present	M1 UK
gas1276020	2013-2021	Southern	Present	M1 UK
gas1276021	2013-2021	Northen	Present	M1 UK
gas1276022	2013-2021	Southern	Present	M1 UK
gas12773	2013-2021	Southern	Present	M1 Global
gas12776	2013-2021	Southern	Present	M1 UK
gas12777	2013-2021	Southern	Present	M1 UK
gas12781	2013-2021	Southern	Present	M1 Global
gas12784	2013-2021	Southern	Present	M1 UK
gas12793	2013-2021	Central/Wales	Present	M1 23SNPs
gas12802	2013-2021	Southern	Present	M1 UK
gas12803	2013-2021	Southern	Present	M1 Global
gas12806	2013-2021	Southern	Present	M1 UK
gas12813	2013-2021	Northen	Present	M1 Global
gas12835	2013-2021	Southern	Present	M1 UK
gas12848	2013-2021	Southern	Present	M1 UK
gas12863	2013-2021	Southern	Present	M1 UK
gas12871	2013-2021	Northen	Present	M1 UK
gas12876	2013-2021	Northen	Present	M1 UK
gas12886	2013-2021	Northen	Present	M1 UK
gas12891	2013-2021	Southern	Present	M1 UK
gas129448	2013-2021	Southern	Present	M1 UK
gas129458	2013-2021	Central/Wales	Present	M1 Global
gas129467	2013-2021	Northen	Present	M1 UK
gas129469	2013-2021	Southern	Present	M1 UK
gas136696	2013-2021	Southern	Present	M1 23SNPs
gas138346	2013-2021	Northen	Present	M1 Global
gas1560505v1	2013-2021	Northen	Present	M1 UK
gas1561252v1	2013-2021	Southern	Present	M1 UK
gas1669979	2022/2023	Southern	Absent	26 SNPs
gas1669987	2022/2023	Southern	Absent	26 SNPs
gas1675216	2022/2023	Southern	Absent	26 SNPs
gas1675222	2022/2023	Southern	Absent	26 SNPs
gas1675229	2022/2023	Southern	Absent	26 SNPs
gas1675239	2022/2023	Southern	Absent	26 SNPs
gas1686021	2013-2021	Central/Wales	Present	M1 UK
gas1686025	2013-2021	Southern	Present	M1 UK
gas1686027	2022/2023	Southern	Absent	26 SNPs
gas1686029	2022/2023	Northen	Present	M1 UK
gas1686039	2022/2023	Northen	Present	M1 UK
gas1686040	2022/2023	Northen	Present	M1 UK
gas1686042	2022/2023	Southern	Present	M1 UK
gas1686049	2022/2023	Northen	Present	M1 UK
gas1686052	2022/2023	Southern	Absent	26 SNPs
gas1686055	2022/2023	Northen	Present	M1 UK
gas1686068	2022/2023	Northen	Present	M1 UK
gas1686069	2022/2023	Northen	Present	M1 UK
gas1686071	2022/2023	Central/Wales	Present	M1 UK
gas1686072	2022/2023	Central/Wales	Present	M1 UK
gas1686087	2022/2023	Southern	Present	M1 UK
gas1692217	2022/2023	Southern	Present	M1 Global
gas1692223	2022/2023	Northen	Present	M1 UK
gas1692234	2022/2023	Southern	Present	M1 UK
gas1692246	2022/2023	Northen	Present	M1 UK
gas1692252	2022/2023	Central/Wales	Present	M1 UK
gas1692253	2022/2023	Southern	Present	M1 UK
gas1692256	2022/2023	Northen	Present	M1 UK
gas1692258	2022/2023	Northen	Present	M1 UK
gas1692259	2022/2023	Central/Wales	Present	M1 UK
gas1692264	2022/2023	Central/Wales	Present	M1 Global
gas1692283	2022/2023	Northen	Present	M1 UK
gas1692286	2022/2023	Southern	Present	M1 UK
gas1696152	2022/2023	Central/Wales	Present	M1 UK
gas1696162	2022/2023	Central/Wales	Present	M1 UK
gas1728077	2022/2023	Southern	Absent	26 SNPs
gas1728082	2022/2023	Southern	Present	M1 UK
gas1739394	2022/2023	Southern	Absent	26 SNPs
gas1739407	2022/2023	Northen	Present	M1 Global
gas1739412	2022/2023	Southern	Present	M1 UK
gas1739416	2022/2023	Northen	Present	M1 UK
gas1739417	2022/2023	Northen	Present	M1 UK
gas1739426	2022/2023	Central/Wales	Present	M1 UK
gas1739437	2022/2023	Central/Wales	Present	M1 UK
gas1739460	2022/2023	Northen	Present	M1 UK
gas1739467	2022/2023	Central/Wales	Present	M1 UK
gas1739472	2022/2023	Ireland	Present	M1 UK
gas1767089	2022/2023	Northen	Present	M1 UK
gas18602	2013-2021	Northen	Present	M1 UK
gas18604	2013-2021	Northen	Present	M1 UK
gas18617	2013-2021	Northen	Present	M1 UK
gas18618	2013-2021	Central/Wales	Present	M1 UK
gas18883	2013-2021	Central/Wales	Present	M1 UK
gas18884	2013-2021	Southern	Present	M1 Global
gas18890	2013-2021	Southern	Present	M1 UK
gas18891	2013-2021	Southern	Present	M1 UK
gas18893	2013-2021	Northen	Present	M1 UK
gas18905	2013-2021	Central/Wales	Present	M1 23SNPs
gas18911	2013-2021	Central/Wales	Present	M1 23SNPs
gas18936	2013-2021	Northen	Present	M1 UK
gas18940	2013-2021	Southern	Present	M1 UK
gas18941	2013-2021	Southern	Present	M1 UK
gas18951	2013-2021	Northen	Present	M1 UK
gas18954	2013-2021	Southern	Present	M1 Global
gas24918	2013-2021	Southern	Present	M1 Global
gas24923	2013-2021	Southern	Present	M1 UK
gas24930	2013-2021	Southern	Present	M1 Global
gas24932	2013-2021	Central/Wales	Present	M1 UK
gas24934	2013-2021	Southern	Present	M1 UK
gas24939	2013-2021	Northen	Present	M1 UK
gas24946	2013-2021	Southern	Present	M1 UK
gas24968	2013-2021	Southern	Present	M1 Global
gas24969	2013-2021	Southern	Present	M1 Global
gas24975	2013-2021	Southern	Present	M1 UK
gas24977	2013-2021	Southern	Present	M1 UK
gas25106	2013-2021	Central/Wales	Present	M1 Global
gas25110	2013-2021	Central/Wales	Present	M1 Global
gas25132	2013-2021	Central/Wales	Present	M1 UK
gas25138	2013-2021	Central/Wales	Present	M1 23SNPs
gas25156	2013-2021	Northen	Present	M1 Global
gas25161	2013-2021	Southern	Present	M1 Global
gas26020	2013-2021	Northen	Present	M1 UK
gas26040	2013-2021	Southern	Present	M1 UK
gas26042	2013-2021	Southern	Present	M1 Global
gas26063	2013-2021	Ireland	Present	M1 Global
gas27637	2013-2021	Southern	Present	M1 UK
gas27639	2013-2021	Northen	Present	M1 Global
gas27643	2013-2021	Northen	Present	M1 Global
gas27644	2013-2021	Northen	Present	M1 UK
gas27663	2013-2021	Central/Wales	Present	M1 UK
gas27669	2013-2021	Southern	Present	M1 UK
gas27672	2013-2021	Southern	Present	M1 UK
gas27675	2013-2021	Southern	Present	M1 Global
gas27677	2013-2021	Southern	Present	M1 Global
gas27678	2013-2021	Northen	Present	M1 UK
gas27680	2013-2021	Central/Wales	Present	M1 UK
gas27691	2013-2021	Southern	Present	M1 Global
gas27694	2013-2021	Southern	Present	M1 Global
gas27700	2013-2021	Central/Wales	Present	M1 UK
gas27703	2013-2021	Southern	Present	M1 Global
gas27704	2013-2021	Southern	Present	M1 UK
gas27705	2013-2021	Central/Wales	Present	M1 UK
gas27711	2013-2021	Northen	Present	M1 UK
gas27719	2013-2021	Southern	Present	M1 Global
gas30584	2013-2021	Central/Wales	Present	M1 Global
gas30593	2013-2021	Southern	Present	M1 Global
gas30597	2013-2021	Central/Wales	Present	M1 UK
gas30608	2013-2021	Northen	Present	M1 UK
gas30629	2013-2021	Southern	Present	M1 23SNPs
gas30630	2013-2021	Southern	Present	M1 Global
gas30631	2013-2021	Central/Wales	Present	M1 UK
gas30632	2013-2021	Southern	Present	M1 Global
gas30633	2013-2021	Southern	Present	M1 UK
gas30637	2013-2021	Southern	Present	M1 UK
gas30644	2013-2021	Central/Wales	Present	M1 UK
gas30648	2013-2021	Northen	Present	M1 UK
gas30653	2013-2021	Southern	Present	M1 UK
gas30660	2013-2021	Southern	Present	M1 Global
gas30663	2013-2021	Northen	Present	M1 UK
gas30664	2013-2021	Southern	Present	M1 UK
gas30665	2013-2021	Southern	Present	M1 UK
gas30668	2013-2021	Central/Wales	Present	M1 UK
gas32234	2013-2021	Southern	Present	M1 UK
gas32239	2013-2021	Southern	Present	M1 UK
gas32244	2013-2021	Central/Wales	Present	M1 UK
gas32249	2013-2021	Southern	Present	M1 UK
gas32250	2013-2021	Southern	Present	M1 UK
gas32256	2013-2021	Ireland	Present	M1 UK
gas32262	2013-2021	Southern	Present	M1 UK
gas32277	2013-2021	Southern	Present	M1 UK
gas32279	2013-2021	Northen	Present	M1 UK
gas32289	2013-2021	Central/Wales	Present	M1 UK
gas32300	2013-2021	Northen	Present	M1 Global
gas32302	2013-2021	Southern	Present	M1 UK
gas32306	2013-2021	Northen	Present	M1 Global
gas32308	2013-2021	Southern	Present	M1 Global
gas32309	2013-2021	Southern	Present	M1 UK
gas32310	2013-2021	Southern	Present	M1 Global
gas32311	2013-2021	Southern	Present	M1 Global
gas32312	2013-2021	Northen	Present	M1 UK
gas33014	2013-2021	Southern	Present	M1 UK
gas33015	2013-2021	Southern	Present	M1 UK
gas33033	2013-2021	Southern	Present	M1 Global
gas364064	2013-2021	Ireland	Present	M1 UK
gas364065	2013-2021	Ireland	Present	M1 Global
gas364066	2013-2021	Ireland	Present	M1 UK
gas364067	2013-2021	Ireland	Present	M1 Global
gas364068	2013-2021	Ireland	Present	M1 Global
gas364069	2013-2021	Ireland	Present	M1 UK
gas364070	2013-2021	Ireland	Present	M1 UK
gas364071	2013-2021	Ireland	Present	M1 UK
gas364072	2013-2021	Ireland	Present	M1 UK
gas37600	2013-2021	Southern	Present	M1 Global
gas37601	2013-2021	Southern	Present	M1 UK
gas37612	2013-2021	Central/Wales	Present	M1 UK
gas37616	2013-2021	Northen	Present	M1 UK
gas37617	2013-2021	Southern	Present	M1 Global
gas37623	2013-2021	Central/Wales	Present	M1 UK
gas37626	2013-2021	Southern	Present	M1 UK
gas37628	2013-2021	Southern	Present	M1 UK
gas37636	2013-2021	Northen	Present	M1 UK
gas37652	2013-2021	Southern	Present	M1 UK
gas37657	2013-2021	Southern	Present	M1 UK
gas37661	2013-2021	Southern	Present	M1 UK
gas37667	2013-2021	Central/Wales	Present	M1 UK
gas37668	2013-2021	Central/Wales	Present	M1 UK
gas37669	2013-2021	Central/Wales	Present	M1 UK
gas37671	2013-2021	Central/Wales	Present	M1 UK
gas37677	2013-2021	Southern	Present	M1 UK
gas37684	2013-2021	Northen	Present	M1 UK
gas37689	2013-2021	Southern	Present	M1 UK
gas37696	2013-2021	Southern	Present	M1 UK
gas37702	2013-2021	Southern	Present	M1 UK
gas37708	2013-2021	Southern	Present	M1 UK
gas37731	2013-2021	Southern	Present	M1 UK
gas37737	2013-2021	Southern	Present	M1 Global
gas37744	2013-2021	Central/Wales	Present	M1 UK
gas38788	2013-2021	Northen	Present	M1 UK
gas38792	2013-2021	Southern	Present	M1 UK
gas38798	2013-2021	Southern	Present	M1 UK
gas38799	2013-2021	Southern	Present	M1 UK
gas38809	2013-2021	Northen	Present	M1 UK
gas38811	2013-2021	Southern	Present	M1 UK
gas38819	2013-2021	Northen	Present	M1 UK
gas38823	2013-2021	Southern	Present	M1 UK
gas38839	2013-2021	Southern	Present	M1 Global
gas38845	2013-2021	Southern	Present	M1 13SNPs
gas38846	2013-2021	Central/Wales	Present	M1 UK
gas392684	2013-2021	Southern	Present	M1 Global
gas392685	2013-2021	Southern	Present	M1 UK
gas392686	2013-2021	Southern	Present	M1 Global
gas392687	2013-2021	Southern	Present	M1 UK
gas392688	2013-2021	Southern	Present	M1 UK
gas392689	2013-2021	Southern	Present	M1 UK
gas392690	2013-2021	Southern	Present	M1 Global
gas392691	2013-2021	Southern	Present	M1 UK
gas392692	2013-2021	Southern	Present	M1 UK
gas392693	2013-2021	Southern	Present	M1 UK
gas392694	2013-2021	Southern	Present	M1 UK
gas392695	2013-2021	Southern	Present	M1 UK
gas392696	2013-2021	Southern	Present	M1 Global
gas392697	2013-2021	Southern	Present	M1 UK
gas392698	2013-2021	Southern	Present	M1 UK
gas392699	2013-2021	Southern	Present	M1 UK
gas392700	2013-2021	Southern	Present	M1 UK
gas392701	2013-2021	Southern	Present	M1 23SNPs
gas392702	2013-2021	Southern	Present	M1 23SNPs
gas392703	2013-2021	Southern	Present	M1 23SNPs
gas392704	2013-2021	Southern	Present	M1 23SNPs
gas392705	2013-2021	Southern	Present	M1 23SNPs
gas392706	2013-2021	Southern	Present	M1 23SNPs
gas39593	2013-2021	Northen	Present	M1 Global
gas39600	2013-2021	Southern	Present	M1 13SNPs
gas39616	2013-2021	Southern	Present	M1 13SNPs
gas39619	2013-2021	Central/Wales	Present	M1 UK
gas39621	2013-2021	Central/Wales	Present	M1 UK
gas39624	2013-2021	Southern	Present	M1 UK
gas39638	2013-2021	Southern	Present	M1 Global
gas39642	2013-2021	Northen	Present	M1 UK
gas39643	2013-2021	Southern	Present	M1 UK
gas39649	2013-2021	Southern	Present	M1 UK
gas39653	2013-2021	Southern	Present	M1 UK
gas45752	2013-2021	Northen	Present	M1 UK
gas45755	2013-2021	Northen	Present	M1 UK
gas45770	2013-2021	Central/Wales	Present	M1 UK
gas45773	2013-2021	Southern	Present	M1 Global
gas45799	2013-2021	Southern	Present	M1 UK
gas45805	2013-2021	Southern	Present	M1 Global
gas491303	2013-2021	Ireland	Present	M1 Global
gas491304	2013-2021	Ireland	Present	M1 Global
gas491305	2013-2021	Ireland	Present	M1 UK
gas491306	2013-2021	Ireland	Present	M1 UK
gas491307	2013-2021	Ireland	Present	M1 UK
gas491309	2013-2021	Ireland	Present	M1 UK
gas491310	2013-2021	Ireland	Present	M1 Global
gas498837	2013-2021	Ireland	Present	M1 UK
gas498838	2013-2021	Ireland	Present	M1 UK
gas526216	2013-2021	Ireland	Present	M1 UK
gas526218	2013-2021	Ireland	Present	M1 UK
gas536981	2013-2021	Southern	Present	M1 UK
gas536988	2013-2021	Southern	Present	M1 UK
gas55067	2013-2021	Northen	Present	M1 UK
gas55069	2013-2021	Northen	Present	M1 UK
gas55070	2013-2021	Central/Wales	Present	M1 UK
gas55071	2013-2021	Northen	Present	M1 Global
gas55079	2013-2021	Central/Wales	Present	M1 UK
gas55081	2013-2021	Southern	Present	M1 Global
gas55082	2013-2021	Southern	Present	M1 UK
gas55097	2013-2021	Southern	Present	M1 Global
gas55100	2013-2021	Southern	Present	M1 Global
gas55107	2013-2021	Northen	Present	M1 UK
gas55112	2013-2021	Northen	Present	M1 UK
gas55121	2013-2021	Southern	Present	M1 UK
gas56049	2013-2021	Southern	Present	M1 Global
gas56050	2013-2021	Southern	Present	M1 13SNPs
gas56055	2013-2021	Southern	Present	M1 Global
gas56063	2013-2021	Southern	Present	M1 UK
gas56092	2013-2021	Northen	Present	M1 Global
gas56096	2013-2021	Southern	Present	M1 Global
gas57686	2013-2021	Southern	Present	M1 Global
gas57696	2013-2021	Southern	Present	M1 UK
gas57704	2013-2021	Southern	Present	M1 Global
gas57712	2013-2021	Northen	Present	M1 Global
gas57713	2013-2021	Southern	Present	M1 UK
gas57717	2013-2021	Southern	Present	M1 UK
gas57722	2013-2021	Central/Wales	Present	M1 Global
gas57730	2013-2021	Central/Wales	Present	M1 UK
gas58264	2013-2021	Central/Wales	Present	M1 UK
gas58268	2013-2021	Northen	Present	M1 Global
gas58269	2013-2021	Southern	Present	M1 Global
gas58279	2013-2021	Northen	Present	M1 UK
gas58280	2013-2021	Southern	Present	M1 UK
gas58287	2013-2021	Southern	Present	M1 Global
gas58291	2013-2021	Southern	Present	M1 UK
gas584561	2013-2021	Southern	Present	M1 UK
gas584562	2013-2021	Southern	Present	M1 UK
gas584563	2013-2021	Southern	Present	M1 Global
gas584564	2013-2021	Southern	Present	M1 UK
gas584565	2013-2021	Southern	Present	M1 UK
gas584567	2013-2021	Southern	Present	M1 UK
gas584571	2013-2021	Southern	Present	M1 UK
gas584594	2013-2021	Southern	Present	M1 UK
gas584602	2013-2021	Southern	Present	M1 UK
gas584604	2013-2021	Southern	Present	M1 UK
gas584608	2013-2021	Southern	Present	M1 Global
gas584610	2013-2021	Southern	Present	M1 UK
gas584612	2013-2021	Southern	Present	M1 UK
gas584616	2013-2021	Southern	Present	M1 UK
gas60024	2013-2021	Southern	Present	M1 Global
gas60027	2013-2021	Southern	Present	M1 Global
gas60030	2013-2021	Central/Wales	Present	M1 UK
gas60039	2013-2021	others	Present	M1 Global
gas60428	2013-2021	Northen	Present	M1 UK
gas605819	2013-2021	Southern	Present	M1 UK
gas62503	2013-2021	Southern	Present	M1 Global
gas646155	2013-2021	Northen	Present	M1 UK
gas646156	2013-2021	Northen	Present	M1 UK
gas646157	2013-2021	Northen	Present	M1 UK
gas646158	2013-2021	Northen	Present	M1 UK
gas646159	2013-2021	Northen	Present	M1 UK
gas646161	2013-2021	Northen	Present	M1 UK
gas646162	2013-2021	Northen	Present	M1 UK
gas646163	2013-2021	Northen	Present	M1 UK
gas646164	2013-2021	Northen	Present	M1 UK
gas646165	2013-2021	Northen	Present	M1 UK
gas646166	2013-2021	Northen	Present	M1 Global
gas646167	2013-2021	Northen	Present	M1 UK
gas646168	2013-2021	Northen	Present	M1 UK
gas646169	2013-2021	Northen	Present	M1 UK
gas646170	2013-2021	Northen	Present	M1 UK
gas64999	2013-2021	Southern	Present	M1 UK
gas65087	2013-2021	Southern	Present	M1 Global
gas65095	2013-2021	Central/Wales	Present	M1 UK
gas655341	2013-2021	Northen	Present	M1 UK
gas67458	2013-2021	Northen	Present	M1 UK
gas67467	2013-2021	Southern	Present	M1 UK
gas67478	2013-2021	Southern	Present	M1 Global
gas67479	2013-2021	Southern	Present	M1 13SNPs
gas67481	2013-2021	Northen	Present	M1 UK
gas67489	2013-2021	Southern	Present	M1 Global
gas67497	2013-2021	Southern	Present	M1 UK
gas67498	2013-2021	Southern	Present	M1 UK
gas67693	2013-2021	Central/Wales	Present	M1 UK
gas67701	2013-2021	Southern	Present	M1 Global
gas67741	2013-2021	Northen	Present	M1 UK
gas68910	2013-2021	Southern	Present	M1 23SNPs
gas68918	2013-2021	Southern	Present	M1 UK
gas68924	2013-2021	Southern	Present	M1 UK
gas68926	2013-2021	Southern	Present	M1 UK
gas68927	2013-2021	Northen	Present	M1 UK
gas68933	2013-2021	Southern	Present	M1 UK
gas68938	2013-2021	Southern	Present	M1 Global
gas68939	2013-2021	Northen	Present	M1 UK
gas68952	2013-2021	Northen	Present	M1 UK
gas69137	2013-2021	Central/Wales	Present	M1 Global
gas69147	2013-2021	Southern	Present	M1 UK
gas70027	2013-2021	Southern	Present	M1 UK
gas70028	2013-2021	Southern	Present	M1 UK
gas705155v2	2013-2021	Northen	Present	M1 UK
gas705157v2	2013-2021	Southern	Present	M1 UK
gas705162v2	2013-2021	Central/Wales	Present	M1 UK
gas705164v2	2013-2021	Northen	Present	M1 UK
gas705167v2	2013-2021	Southern	Present	M1 UK
gas705172v2	2013-2021	Ireland	Present	M1 UK
gas705177v2	2013-2021	Ireland	Present	M1 Global
gas705276v2	2013-2021	Northen	Present	M1 UK
gas71781	2013-2021	Northen	Present	M1 UK
gas71795	2013-2021	Central/Wales	Present	M1 UK
gas73054	2013-2021	Northen	Present	M1 UK
gas73057	2013-2021	Northen	Present	M1 Global
gas73072	2013-2021	Central/Wales	Present	M1 UK
gas73073	2013-2021	Southern	Present	M1 Global
gas73077	2013-2021	Southern	Present	M1 Global
gas73081	2013-2021	Central/Wales	Present	M1 UK
gas73086	2013-2021	Southern	Present	M1 Global
gas75610	2013-2021	Northen	Present	M1 UK
gas75618	2013-2021	Southern	Present	M1 UK
gas75625	2013-2021	Southern	Present	M1 UK
gas75631	2013-2021	Central/Wales	Present	M1 UK
gas75635	2013-2021	Southern	Present	M1 UK
gas75638	2013-2021	Northen	Present	M1 UK
gas75642	2013-2021	Southern	Present	M1 Global
gas75658	2013-2021	Southern	Present	M1 Global
gas77217	2013-2021	Northen	Present	M1 UK
gas77248	2013-2021	Southern	Present	M1 Global
gas77257	2013-2021	Southern	Present	M1 UK
gas77274	2013-2021	Southern	Present	M1 UK
gas78963	2013-2021	Central/Wales	Present	M1 23SNPs
gas79000	2013-2021	Northen	Present	M1 UK
gas79013	2013-2021	Central/Wales	Present	M1 UK
gas79016	2013-2021	Northen	Present	M1 UK
gas79020	2013-2021	Southern	Present	M1 Global
gas79024	2013-2021	Northen	Present	M1 UK
gas81099	2013-2021	Southern	Present	M1 UK
gas81102	2013-2021	Northen	Present	M1 UK
gas81105	2013-2021	Central/Wales	Present	M1 Global
gas81114	2013-2021	Southern	Present	M1 UK
gas81121	2013-2021	Southern	Present	M1 UK
gas81133	2013-2021	Northen	Present	M1 UK
gas81136	2013-2021	Northen	Present	M1 UK
gas81138	2013-2021	Southern	Present	M1 UK
gas81151	2013-2021	Northen	Present	M1 Global
gas81155	2013-2021	Southern	Present	M1 UK
gas81578	2013-2021	Northen	Present	M1 Global
gas81579	2013-2021	Southern	Present	M1 UK
gas81585	2013-2021	Northen	Present	M1 UK
gas81587	2013-2021	Central/Wales	Present	M1 UK
gas81592	2013-2021	Southern	Present	M1 Global
gas81593	2013-2021	Southern	Present	M1 UK
gas81595	2013-2021	Southern	Present	M1 Global
gas81597	2013-2021	Southern	Present	M1 Global
gas81599	2013-2021	Southern	Present	M1 UK
gas81603	2013-2021	Southern	Present	M1 Global
gas81621	2013-2021	Southern	Present	M1 UK
gas83604	2013-2021	Ireland	Present	M1 UK
gas83608	2013-2021	Southern	Present	M1 UK
gas83609	2013-2021	Northen	Present	M1 Global
gas83610	2013-2021	Northen	Present	M1 Global
gas83622	2013-2021	Northen	Present	M1 UK
gas83625	2013-2021	Southern	Present	M1 13SNPs
gas83635	2013-2021	Northen	Present	M1 Global
gas83639	2013-2021	Ireland	Present	M1 UK
gas83640	2013-2021	Southern	Present	M1 Global
gas83645	2013-2021	Northen	Present	M1 Global
gas83648	2013-2021	Central/Wales	Present	M1 UK
gas83654	2013-2021	Southern	Present	M1 UK
gas83655	2013-2021	Ireland	Present	M1 UK
gas87968	2013-2021	Central/Wales	Present	M1 Global
gas87979	2013-2021	Southern	Present	M1 UK
gas87983	2013-2021	Southern	Present	M1 Global
gas87987	2013-2021	Northen	Present	M1 UK
gas87997	2013-2021	Northen	Present	M1 UK
gas88011	2013-2021	Central/Wales	Present	M1 UK
gas88013	2013-2021	Northen	Present	M1 UK
gas89036	2013-2021	Southern	Present	M1 Global
gas89046	2013-2021	Ireland	Present	M1 UK
gas89050	2013-2021	Southern	Present	M1 Global
gas89053	2013-2021	Southern	Present	M1 UK
gas89054	2013-2021	Southern	Present	M1 Global
gas89056	2013-2021	Central/Wales	Present	M1 UK
gas89067	2013-2021	Southern	Present	M1 Global
gas89072	2013-2021	Southern	Present	M1 UK
gas89073	2013-2021	Southern	Present	M1 UK
gas89074	2013-2021	Southern	Present	M1 Global
gas90109	2013-2021	Northen	Present	M1 UK
gas90115	2013-2021	Northen	Present	M1 13SNPs
gas90119	2013-2021	Southern	Present	M1 UK
gas90124	2013-2021	Ireland	Present	M1 UK
gas90130	2013-2021	Southern	Present	M1 UK
gas90131	2013-2021	Northen	Present	M1 UK
gas90140	2013-2021	Southern	Present	M1 Global
gas90141	2013-2021	Central/Wales	Present	M1 UK
gas90144	2013-2021	Northen	Present	M1 UK
gas90153	2013-2021	Southern	Present	M1 UK
gas90154	2013-2021	Southern	Present	M1 UK
gas90162	2013-2021	Northen	Present	M1 UK
gas91910	2013-2021	Southern	Present	M1 UK
gas91913	2013-2021	Northen	Present	M1 UK
gas91916	2013-2021	Northen	Present	M1 23SNPs
gas91922	2013-2021	Northen	Present	M1 UK
gas91924	2013-2021	Southern	Present	M1 UK
gas91946	2013-2021	Central/Wales	Present	M1 UK
gas91957	2013-2021	Central/Wales	Present	M1 UK
gas91959	2013-2021	Southern	Present	M1 UK
gas92936	2013-2021	Southern	Present	M1 UK
gas92943	2013-2021	Northen	Present	M1 UK
gas92954	2013-2021	Northen	Present	M1 UK
gas92960	2013-2021	Southern	Present	M1 UK
gas92966	2013-2021	Southern	Present	M1 UK
gas92989	2013-2021	Southern	Present	M1 Global
gas92991	2013-2021	Southern	Present	M1 UK
gas956148v2	2013-2021	Southern	Present	M1 UK
gas956150v2	2013-2021	Southern	Present	M1 Global
gas956153v2	2013-2021	Southern	Present	M1 UK
gas956156v2	2013-2021	Southern	Present	M1 UK
gas956157v2	2013-2021	Southern	Present	M1 UK
gas956160v2	2013-2021	Southern	Present	M1 Global
gas956162v2	2013-2021	Southern	Present	M1 UK
gas956169v2	2013-2021	Southern	Present	M1 UK
gas956171v2	2013-2021	Southern	Present	M1 UK
gas956172v1	2013-2021	Southern	Present	M1 Global
gas956173v2	2013-2021	Southern	Present	M1 UK
gas956174v1	2013-2021	Southern	Present	M1 Global
gas956178v2	2013-2021	Southern	Present	M1 UK
gas956180v2	2013-2021	Southern	Present	M1 UK
gas956181v2	2013-2021	Southern	Present	M1 UK
gas956185v2	2013-2021	Southern	Present	M1 UK
gas956187v2	2013-2021	Southern	Present	M1 UK
gas956189v2	2013-2021	Southern	Present	M1 UK
gas956198v2	2013-2021	Southern	Present	M1 UK
gas956204v2	2013-2021	Southern	Present	M1 UK
gas956206v2	2013-2021	Southern	Present	M1 UK
gas956213v2	2013-2021	Southern	Present	M1 UK
gas956217v2	2013-2021	Southern	Present	M1 UK
gas956220v2	2013-2021	Southern	Present	M1 UK
gas956235v2	2013-2021	Southern	Present	M1 UK
gas96071	2013-2021	Southern	Present	M1 Global
gas96072	2013-2021	Southern	Present	M1 UK
gas96073	2013-2021	Southern	Present	M1 UK
gas96086	2013-2021	Southern	Present	M1 UK
gas96092	2013-2021	Northen	Present	M1 UK
gas96128	2013-2021	Northen	Present	M1 UK
gas96131	2013-2021	Southern	Present	M1 UK
gas96136	2013-2021	Central/Wales	Present	M1 UK
gas96137	2013-2021	Southern	Present	M1 UK
gas96138	2013-2021	Southern	Present	M1 UK
gas96139	2013-2021	Central/Wales	Present	M1 UK
gas96140	2013-2021	Central/Wales	Present	M1 UK
gas96144	2013-2021	Northen	Present	M1 UK
gas96152	2013-2021	Southern	Present	M1 UK
gas96158	2013-2021	Ireland	Present	M1 UK
gas96160	2013-2021	Southern	Present	M1 UK
gas96161	2013-2021	Southern	Present	M1 UK
gas96162	2013-2021	Northen	Present	M1 UK
gas96164	2013-2021	Central/Wales	Present	M1 Global
gas96176	2013-2021	Northen	Present	M1 UK
gas96182	2013-2021	Northen	Present	M1 UK
gas96184	2013-2021	Northen	Present	M1 UK
gas96189	2013-2021	Central/Wales	Present	M1 UK
gas96193	2013-2021	Southern	Absent	26 SNPs
gas96197	2013-2021	Northen	Present	M1 UK
gas97733	2013-2021	Northen	Present	M1 UK
gas97735	2013-2021	Southern	Present	M1 UK
gas97736	2013-2021	Central/Wales	Present	M1 UK
gas97738	2013-2021	Northen	Present	M1 UK
gas97744	2013-2021	Northen	Present	M1 Global
gas97746	2013-2021	Northen	Present	M1 UK
gas97754	2013-2021	Northen	Present	M1 UK
gas97755	2013-2021	Northen	Present	M1 UK
gas97761	2013-2021	Southern	Present	M1 UK
gas97762	2013-2021	Southern	Present	M1 UK
gas97763	2013-2021	Southern	Present	M1 UK
gas97766	2013-2021	Northen	Present	M1 UK
gas97771	2013-2021	Southern	Present	M1 UK
gas97776	2013-2021	Central/Wales	Present	M1 UK
gas97779	2013-2021	Northen	Present	M1 UK
gas97782	2013-2021	Central/Wales	Present	M1 UK
gas97788	2013-2021	Southern	Present	M1 UK
gas97794	2013-2021	Southern	Present	M1 UK
gas97801	2013-2021	Central/Wales	Present	M1 UK
gas97802	2013-2021	Central/Wales	Present	M1 UK
gas1698677	2022/2023	Central/Wales	Present	M1 UK
gas1696163	2022/2023	Northen	Present	M1 UK
gas1696177	2022/2023	Southern	Present	M1 Global
gas1698670	2022/2023	Northen	Present	M1 Global
gas1696205	2022/2023	Northen	Present	M1 UK
gas1696184	2022/2023	Southern	Present	M1 UK
gas1698664	2022/2023	Southern	Present	M1 UK
gas1696192	2022/2023	Southern	Present	M1 UK
gas1709470	2022/2023	Southern	Present	M1 UK
gas1709492	2022/2023	Southern	Present	M1 UK
gas1709502	2022/2023	Central/Wales	Present	M1 UK
gas1709514	2022/2023	Southern	Present	M1 UK
gas1709524	2022/2023	Northen	Present	M1 UK
gas1709542	2022/2023	Northen	Present	M1 UK
gas1710506	2022/2023	Central/Wales	Present	M1 UK
gas1710537	2022/2023	Northen	Present	M1 UK
gas1710507	2022/2023	Southern	Present	M1 UK
gas1711777	2022/2023	Northen	Present	M1 UK
gas1716178	2022/2023	Southern	Present	M1 UK
gas1716158	2022/2023	Southern	Absent	26 SNPs
gas1717800	2022/2023	Northen	Present	M1 UK
gas1717759	2022/2023	Southern	Present	M1 UK
gas1717833	2022/2023	Southern	Present	M1 UK
gas1717807	2022/2023	Northen	Present	M1 UK
gas1717767	2022/2023	Central/Wales	Present	M1 UK
gas1717784	2022/2023	Northen	Present	M1 UK
gas1722632	2022/2023	Southern	Present	M1 UK
gas1722670	2022/2023	Central/Wales	Present	M1 UK
gas1722671	2022/2023	Northen	Present	M1 UK
gas1728101	2022/2023	Central/Wales	Present	M1 UK
gas1730147	2022/2023	Southern	Present	M1 UK
gas1730134	2022/2023	Central/Wales	Present	M1 UK
gas1730142	2022/2023	Southern	Present	M1 UK
gas1735935	2022/2023	Southern	Present	M1 UK
gas1735886	2022/2023	Northen	Present	M1 UK
gas1742839	2022/2023	Southern	Present	M1 UK
gas1742802	2022/2023	Central/Wales	Present	M1 UK
gas1743493	2022/2023	Central/Wales	Present	M1 UK
gas1743517	2022/2023	Central/Wales	Present	M1 UK
gas1743525	2022/2023	Northen	Present	M1 UK
gas1743541	2022/2023	Northen	Present	M1 UK
gas1743542	2022/2023	Southern	Present	M1 UK
gas1743552	2022/2023	Southern	Present	M1 UK
gas1743557	2022/2023	Southern	Present	M1 UK
gas1743558	2022/2023	Southern	Present	M1 UK
gas1749523	2022/2023	Northen	Present	M1 UK
gas1749515	2022/2023	Southern	Present	M1 UK
gas1749526	2022/2023	Southern	Present	M1 UK
gas1749522	2022/2023	Southern	Present	M1 Global
gas1749549	2022/2023	Southern	Present	M1 Global
gas1749524	2022/2023	Southern	Absent	26 SNPs
gas1749505	2022/2023	Southern	Present	M1 UK
gas1749530	2022/2023	Northen	Present	M1 UK
gas1749567	2022/2023	Central/Wales	Present	M1 UK
gas1749499	2022/2023	Northen	Present	M1 UK
gas1749545	2022/2023	Southern	Present	M1 UK
gas1749537	2022/2023	Northen	Present	M1 UK
gas1755660	2022/2023	Southern	Present	M1 UK
gas1755677	2022/2023	Southern	Present	M1 UK
gas1755668	2022/2023	Southern	Present	M1 UK
gas1760554	2022/2023	Northen	Present	M1 UK
gas1755695	2022/2023	Southern	Present	M1 UK
gas1755680	2022/2023	Northen	Present	M1 UK
gas1755666	2022/2023	Southern	Present	M1 Global
gas1755691	2022/2023	Southern	Present	M1 UK
gas1760543	2022/2023	Central/Wales	Absent	26 SNPs
gas1760558	2022/2023	Southern	Present	M1 UK
gas1767125	2022/2023	Southern	Present	M1 UK
gas1767087	2022/2023	Northen	Present	M1 Global
gas1767155	2022/2023	Central/Wales	Present	M1 UK
gas1767095	2022/2023	Southern	Present	M1 UK
gas1767094	2022/2023	Central/Wales	Present	M1 UK
gas1767126	2022/2023	Northen	Present	M1 UK
gas1767138	2022/2023	Southern	Present	M1 UK
gas1767142	2022/2023	Southern	Present	M1 UK
gas1768171	2022/2023	Central/Wales	Present	M1 UK
gas1768142	2022/2023	Central/Wales	Present	M1 UK
gas1768145	2022/2023	Southern	Present	M1 UK
gas1768177	2022/2023	Southern	Present	M1 UK
gas1768178	2022/2023	Northen	Present	M1 UK
gas1768148	2022/2023	Southern	Present	M1 UK
gas1768167	2022/2023	Central/Wales	Present	M1 Global
gas1768197	2022/2023	Central/Wales	Present	M1 UK
gas1776771	2022/2023	Southern	Present	M1 UK
gas1776692	2022/2023	Southern	Present	M1 UK
gas1776739	2022/2023	Northen	Present	M1 UK
gas1776732	2022/2023	Southern	Present	M1 UK
gas1776756	2022/2023	Central/Wales	Present	M1 UK
gas1776768	2022/2023	Central/Wales	Present	M1 UK
gas1776758	2022/2023	Southern	Present	M1 UK
gas1776708	2022/2023	Southern	Present	M1 UK
gas1776722	2022/2023	Northen	Present	M1 UK
gas1776749	2022/2023	Southern	Present	M1 UK
gas1778524	2022/2023	Central/Wales	Present	M1 UK
gas1778489	2022/2023	Central/Wales	Present	M1 UK
gas1778574	2022/2023	Southern	Present	M1 UK
gas1778493	2022/2023	Southern	Present	M1 UK
gas1778496	2022/2023	Southern	Present	M1 UK
gas1778514	2022/2023	Southern	Present	M1 UK
gas1778540	2022/2023	Southern	Present	M1 UK
gas1778576	2022/2023	Southern	Present	M1 UK
gas1778556	2022/2023	Southern	Present	M1 UK
gas1783638	2022/2023	Southern	Present	M1 UK
gas1783718	2022/2023	Southern	Present	M1 UK
gas1783646	2022/2023	Southern	Present	M1 UK
gas1783709	2022/2023	Southern	Present	M1 UK
gas1783686	2022/2023	Central/Wales	Present	M1 UK
gas1783677	2022/2023	Northen	Present	M1 UK
gas1783721	2022/2023	Southern	Present	M1 UK
gas1783645	2022/2023	Southern	Present	M1 UK
gas1783660	2022/2023	Central/Wales	Present	M1 UK
gas1783639	2022/2023	Central/Wales	Present	M1 Global
gas1783719	2022/2023	Southern	Present	M1 UK
gas1783671	2022/2023	Southern	Present	M1 Global
gas1783714	2022/2023	Central/Wales	Present	M1 UK
gas1787944	2022/2023	Southern	Present	M1 UK
gas1783663	2022/2023	Northen	Present	M1 UK
gas1783723	2022/2023	Northen	Present	M1 UK
gas1788018	2022/2023	Southern	Present	M1 UK
gas1787995	2022/2023	Southern	Present	M1 UK
gas1787941	2022/2023	Southern	Present	M1 Global
gas1788002	2022/2023	Southern	Present	M1 Global
gas1787983	2022/2023	Northen	Present	M1 UK
gas1787981	2022/2023	Southern	Present	M1 UK
gas1787976	2022/2023	Central/Wales	Present	M1 UK
gas1787951	2022/2023	Central/Wales	Present	M1 Global
gas1793843	2022/2023	Southern	Present	M1 UK
gas1793846	2022/2023	Central/Wales	Present	M1 UK
gas1793802	2022/2023	Southern	Present	M1 UK
gas1791063	2022/2023	Southern	Present	M1 UK
gas1793863	2022/2023	Southern	Present	M1 UK
gas1793881	2022/2023	Northen	Present	M1 UK
gas1793892	2022/2023	Central/Wales	Present	M1 UK
gas1793887	2022/2023	Central/Wales	Present	M1 UK
gas1793859	2022/2023	Southern	Present	M1 Global
gas1793808	2022/2023	Northen	Present	M1 UK
gas1793833	2022/2023	Northen	Present	M1 UK
gas1789182	2022/2023	Central/Wales	Present	M1 Global
gas1793864	2022/2023	Southern	Present	M1 UK
gas1789147	2022/2023	Northen	Present	M1 UK
gas1791034	2022/2023	Central/Wales	Present	M1 Global
gas1793862	2022/2023	Southern	Present	M1 UK
gas1789131	2022/2023	Southern	Absent	26 SNPs
gas1789185	2022/2023	Northen	Present	M1 UK
gas1805181	2022/2023	Central/Wales	Present	M1 UK
gas1791044	2022/2023	Northen	Present	M1 UK
gas1791021	2022/2023	Northen	Present	M1 Global
gas1791045	2022/2023	Central/Wales	Present	M1 UK
gas1791046	2022/2023	Southern	Present	M1 UK
gas1791093	2022/2023	Southern	Present	M1 UK
gas1791076	2022/2023	Southern	Present	M1 UK
gas1791096	2022/2023	Southern	Present	M1 UK
gas1791042	2022/2023	Northen	Present	M1 UK
gas1791070	2022/2023	Northen	Present	M1 UK
gas1791015	2022/2023	Northen	Present	M1 UK
gas1791023	2022/2023	Central/Wales	Present	M1 UK
gas1791083	2022/2023	Northen	Present	M1 UK
gas1791062	2022/2023	Central/Wales	Present	M1 UK
gas1791074	2022/2023	Southern	Present	M1 UK
gas1805158	2022/2023	Central/Wales	Present	M1 UK
gas1805241	2022/2023	Central/Wales	Present	M1 UK
gas1805235	2022/2023	Southern	Present	M1 UK
gas1805192	2022/2023	Southern	Present	M1 UK
gas1805202	2022/2023	Northen	Present	M1 UK
gas1805195	2022/2023	Northen	Present	M1 UK
gas1805219	2022/2023	Northen	Present	M1 UK
gas1805236	2022/2023	Northen	Present	M1 UK
gas1805215	2022/2023	Southern	Present	M1 UK
gas1805213	2022/2023	Southern	Present	M1 UK
gas1805224	2022/2023	Southern	Present	M1 UK
gas1805221	2022/2023	Central/Wales	Absent	26 SNPs
gas1808259	2022/2023	Northen	Present	M1 UK
gas1805172	2022/2023	Central/Wales	Present	M1 UK
gas1805159	2022/2023	Northen	Present	M1 UK
gas1805226	2022/2023	Central/Wales	Present	M1 UK
gas1805194	2022/2023	Northen	Present	M1 UK
gas1805225	2022/2023	Southern	Present	M1 UK
gas1805237	2022/2023	Southern	Present	M1 UK
gas1805209	2022/2023	Southern	Present	M1 UK
gas1805163	2022/2023	Southern	Present	M1 Global
gas1808255	2022/2023	Southern	Present	M1 Global
gas1808310	2022/2023	Central/Wales	Present	M1 UK
gas1808290	2022/2023	Central/Wales	Present	M1 UK
gas1808328	2022/2023	Southern	Present	M1 Global
gas1808323	2022/2023	Northen	Present	M1 UK
gas1808240	2022/2023	Southern	Present	M1 UK
gas1808258	2022/2023	Central/Wales	Present	M1 UK
gas1808254	2022/2023	Central/Wales	Present	M1 UK
gas1808234	2022/2023	Central/Wales	Present	M1 UK
gas1808316	2022/2023	Southern	Present	M1 UK
gas1808260	2022/2023	Southern	Present	M1 UK
gas1808264	2022/2023	Southern	Present	M1 UK
gas1809932	2022/2023	Southern	Present	M1 UK
gas1809894	2022/2023	Southern	Absent	26 SNPs
gas1809898	2022/2023	Southern	Present	M1 UK
gas1808285	2022/2023	Central/Wales	Present	M1 UK
gas1808299	2022/2023	Southern	Present	M1 UK
gas1808261	2022/2023	Southern	Present	M1 UK
gas1808245	2022/2023	Northen	Present	M1 UK
gas1808271	2022/2023	Southern	Present	M1 UK
gas1809944	2022/2023	Northen	Present	M1 UK
gas1809891	2022/2023	Southern	Present	M1 UK
gas1809911	2022/2023	Southern	Present	M1 UK
gas1809953	2022/2023	Central/Wales	Present	M1 Global
gas1809905	2022/2023	Northen	Present	M1 UK
gas1809945	2022/2023	Southern	Present	M1 UK
gas1809864	2022/2023	Southern	Present	M1 UK
gas1809904	2022/2023	Southern	Present	M1 Global
gas1809934	2022/2023	Central/Wales	Present	M1 UK
gas1809914	2022/2023	Northen	Present	M1 UK
gas1809912	2022/2023	Southern	Present	M1 UK
gas1809878	2022/2023	Northen	Present	M1 UK
gas1809909	2022/2023	Southern	Present	M1 UK
gas1809903	2022/2023	Southern	Present	M1 UK
gas1812329	2022/2023	Southern	Present	M1 UK
gas1812377	2022/2023	Northen	Absent	26 SNPs
gas1812304	2022/2023	Southern	Present	M1 Global
gas1812360	2022/2023	Southern	Present	M1 UK
gas1812339	2022/2023	Northen	Present	M1 UK
gas1811157	2022/2023	Northen	Present	M1 UK
gas1811162	2022/2023	Central/Wales	Present	M1 UK
gas1811173	2022/2023	Northen	Present	M1 Global
gas1811166	2022/2023	Northen	Present	M1 UK
gas1811132	2022/2023	Southern	Present	M1 Global
gas1811168	2022/2023	Northen	Present	M1 UK
gas1811184	2022/2023	Southern	Present	M1 UK
gas1811133	2022/2023	Southern	Present	M1 UK
gas1811153	2022/2023	Southern	Present	M1 Global
gas1811129	2022/2023	Northen	Present	M1 UK
gas1811183	2022/2023	Northen	Present	M1 UK
gas1811131	2022/2023	Central/Wales	Present	M1 UK
gas1811180	2022/2023	Southern	Absent	22 SNPs
gas1811193	2022/2023	Northen	Present	M1 Global
gas1811203	2022/2023	Northen	Present	M1 UK
gas1811194	2022/2023	Northen	Present	M1 UK
gas1811118	2022/2023	Southern	Present	M1 UK
gas1811178	2022/2023	Southern	Present	M1 UK
gas1811136	2022/2023	Central/Wales	Present	M1 UK
gas1811207	2022/2023	Central/Wales	Present	26 SNPs
gas1811205	2022/2023	Southern	Present	M1 UK
gas1811128	2022/2023	Southern	Present	M1 UK
gas1811115	2022/2023	Central/Wales	Present	M1 UK
gas1811174	2022/2023	Southern	Present	M1 Global
gas1811200	2022/2023	Southern	Present	M1 UK
gas1811144	2022/2023	Southern	Present	M1 UK
gas1811165	2022/2023	Northen	Present	M1 UK
gas1811155	2022/2023	Central/Wales	Present	M1 UK
gas1811141	2022/2023	Southern	Present	M1 UK
gas1812305	2022/2023	Southern	Present	M1 UK
gas1812365	2022/2023	Central/Wales	Present	M1 UK
gas1812373	2022/2023	Central/Wales	Absent	26 SNPs
gas1812347	2022/2023	Central/Wales	Present	M1 UK
gas1812359	2022/2023	Southern	Present	M1 UK
gas1812367	2022/2023	Northen	Present	M1 Global
gas1812382	2022/2023	Northen	Present	M1 Global
gas1812326	2022/2023	Northen	Present	M1 UK
gas1812345	2022/2023	Northen	Present	M1 Global
gas1812295	2022/2023	Southern	Present	M1 Global
gas1812354	2022/2023	Central/Wales	Present	M1 UK
gas1812378	2022/2023	Northen	Present	M1 UK
gas1812317	2022/2023	Southern	Present	M1 UK
gas1812302	2022/2023	Southern	Present	M1 UK
gas1812355	2022/2023	Southern	Present	M1 Global
gas1812327	2022/2023	Southern	Present	M1 UK
gas1812342	2022/2023	Central/Wales	Present	M1 UK
gas1812324	2022/2023	Southern	Present	M1 Global
gas1812315	2022/2023	Southern	Present	M1 UK
gas1812385	2022/2023	Southern	Present	M1 UK
gas1812301	2022/2023	Central/Wales	Present	M1 UK
gas1812297	2022/2023	Southern	Present	M1 UK
gas1822654	2022/2023	Southern	Present	M1 UK
gas1822670	2022/2023	Southern	Present	M1 Global
gas1821778	2022/2023	Southern	Absent	26 SNPs
gas1821780	2022/2023	Southern	Present	M1 UK
gas1821526	2022/2023	Southern	Present	M1 UK
gas1821527	2022/2023	Central/Wales	Present	M1 UK
gas1821784	2022/2023	Northen	Present	M1 UK
gas1821790	2022/2023	Central/Wales	Present	M1 UK
gas1821791	2022/2023	Southern	Present	M1 UK
gas1821792	2022/2023	Southern	Present	M1 UK
gas1821798	2022/2023	Northen	Present	M1 UK
gas1821529	2022/2023	Southern	Present	M1 UK
gas1819423	2022/2023	Central/Wales	Present	M1 UK
gas1819397	2022/2023	Central/Wales	Present	M1 UK
gas1819464	2022/2023	Central/Wales	Absent	26 SNPs
gas1819458	2022/2023	Southern	Present	M1 UK
gas1821531	2022/2023	Southern	Present	M1 Global
gas1821532	2022/2023	Central/Wales	Present	M1 UK
gas1821534	2022/2023	Southern	Present	M1 UK
gas1821535	2022/2023	Southern	Absent	26 SNPs
gas1819443	2022/2023	Southern	Present	M1 UK
gas1821816	2022/2023	Southern	Present	M1 UK
gas1821822	2022/2023	Southern	Present	M1 UK
gas1821825	2022/2023	Southern	Present	M1 UK
gas1821834	2022/2023	Southern	Present	M1 UK
gas1821542	2022/2023	Northen	Present	M1 UK
gas1821845	2022/2023	Southern	Present	M1 UK
gas1821846	2022/2023	Southern	Present	M1 UK
gas1821849	2022/2023	Southern	Present	M1 UK
gas1821544	2022/2023	Southern	Present	M1 UK
gas1821850	2022/2023	Southern	Absent	M1 Global_without_phage
gas1821851	2022/2023	Southern	Present	M1 Global
gas1821853	2022/2023	Southern	Present	M1 UK
gas1821856	2022/2023	Southern	Present	M1 UK
gas1819454	2022/2023	Northen	Present	M1 UK
gas1819421	2022/2023	Southern	Present	M1 UK
gas1819437	2022/2023	Southern	Present	M1 UK
gas1819442	2022/2023	Central/Wales	Present	M1 UK
gas1819434	2022/2023	Central/Wales	Present	M1 UK
gas1821861	2022/2023	Central/Wales	Present	M1 UK
gas1821557	2022/2023	Central/Wales	Present	M1 UK
gas1821560	2022/2023	Northen	Present	M1 UK
gas1821562	2022/2023	Southern	Present	M1 UK
gas1821566	2022/2023	Southern	Present	M1 UK
gas1821567	2022/2023	Southern	Present	M1 UK
gas1821574	2022/2023	Northen	Present	M1 UK
gas1821576	2022/2023	Southern	Present	M1 UK
gas1819405	2022/2023	Southern	Present	M1 UK
gas1821590	2022/2023	Central/Wales	Present	M1 UK
gas1821592	2022/2023	Southern	Present	M1 UK
gas1821600	2022/2023	Central/Wales	Present	M1 UK
gas1822152	2022/2023	Central/Wales	Present	M1 UK
gas1822197	2022/2023	Northen	Present	M1 Global
gas1822139	2022/2023	Central/Wales	Present	M1 UK
gas1821602	2022/2023	Southern	Present	M1 UK
gas1821605	2022/2023	Northen	Present	M1 Global
gas1821606	2022/2023	Southern	Present	M1 UK
gas1821607	2022/2023	Southern	Present	M1 UK
gas1821609	2022/2023	Northen	Present	M1 UK
gas1822118	2022/2023	Central/Wales	Present	M1 UK
gas1822141	2022/2023	Southern	Present	M1 UK
gas1822184	2022/2023	Southern	Present	M1 UK
gas1822165	2022/2023	Southern	Present	M1 UK
gas1822173	2022/2023	Central/Wales	Present	M1 UK
gas1825916	2022/2023	Southern	Present	M1 Global
gas1825923	2022/2023	Central/Wales	Present	M1 UK
gas1825925	2022/2023	Northen	Present	M1 UK
gas1825926	2022/2023	Central/Wales	Present	M1 UK
gas1825928	2022/2023	Northen	Present	M1 UK
gas1825931	2022/2023	Northen	Present	M1 UK
gas1825933	2022/2023	Southern	Present	M1 UK
gas1825934	2022/2023	Southern	Present	M1 UK
gas1825937	2022/2023	Southern	Present	M1 UK
gas1825942	2022/2023	Northen	Absent	26 SNPs
gas1825943	2022/2023	Northen	Present	M1 UK
gas1825944	2022/2023	Southern	Present	M1 UK
gas1825946	2022/2023	Southern	Absent	26 SNPs
gas1831447	2022/2023	Southern	Present	M1 UK
gas1825952	2022/2023	Southern	Present	M1 UK
gas1825954	2022/2023	Southern	Present	M1 UK
gas1825955	2022/2023	Southern	Present	M1 UK
gas1825958	2022/2023	Ireland	Present	M1 Global
gas1825959	2022/2023	Ireland	Present	M1 UK
gas1831448	2022/2023	Central/Wales	Present	M1 UK
gas1825968	2022/2023	Southern	Present	M1 UK
gas1825969	2022/2023	Southern	Present	M1 UK
gas1825974	2022/2023	Central/Wales	Present	M1 UK
gas1825976	2022/2023	Northen	Present	M1 UK
gas1825979	2022/2023	Central/Wales	Present	M1 UK
gas1825980	2022/2023	Northen	Present	M1 UK
gas1825981	2022/2023	Central/Wales	Present	M1 UK
gas1825982	2022/2023	Central/Wales	Present	M1 UK
gas1825983	2022/2023	Central/Wales	Present	M1 UK
gas1825988	2022/2023	Southern	Present	M1 UK
gas1825993	2022/2023	Southern	Present	M1 UK
gas1825995	2022/2023	Central/Wales	Present	M1 UK
gas1825996	2022/2023	Central/Wales	Present	M1 Global
gas1825997	2022/2023	Northen	Present	M1 UK
gas1831450	2022/2023	Southern	Present	M1 UK
gas1831451	2022/2023	Central/Wales	Present	M1 UK
gas1831453	2022/2023	Southern	Present	M1 UK
gas1831454	2022/2023	Northen	Present	M1 UK
gas1831460	2022/2023	Central/Wales	Present	M1 UK
gas1831463	2022/2023	Southern	Present	M1 UK
gas1831466	2022/2023	Northen	Present	M1 UK
gas1834623	2022/2023	Southern	Present	M1 UK
gas1831467	2022/2023	Southern	Present	M1 UK
gas1831468	2022/2023	Southern	Present	M1 UK
gas1831473	2022/2023	Northen	Present	M1 UK
gas1831478	2022/2023	Southern	Present	M1 UK
gas1831479	2022/2023	Central/Wales	Present	M1 UK
gas1831480	2022/2023	Northen	Present	M1 Global
gas1831482	2022/2023	Central/Wales	Present	M1 UK
gas1831483	2022/2023	Southern	Present	M1 UK
gas1831485	2022/2023	Southern	Present	M1 UK
gas1834575	2022/2023	Central/Wales	Present	M1 UK
gas1831494	2022/2023	Northen	Present	M1 UK
gas1831498	2022/2023	Central/Wales	Present	M1 UK
gas1834627	2022/2023	Central/Wales	Present	M1 UK
gas1834591	2022/2023	Northen	Present	M1 UK
gas1834539	2022/2023	Northen	Present	M1 UK
gas1834568	2022/2023	Southern	Present	M1 UK
gas1834572	2022/2023	Southern	Present	M1 UK
gas1834585	2022/2023	Northen	Present	26 SNPs
gas1834559	2022/2023	Southern	Present	M1 UK
gas1834618	2022/2023	Southern	Present	M1 UK
gas1834555	2022/2023	Southern	Present	M1 UK
gas1834615	2022/2023	Southern	Present	M1 UK
gas1834621	2022/2023	Central/Wales	Present	M1 UK
gas1834553	2022/2023	Southern	Present	M1 UK
gas1834601	2022/2023	Central/Wales	Present	M1 UK
gas1834630	2022/2023	Southern	Present	M1 UK
gas1834541	2022/2023	Southern	Present	M1 UK
gas1834599	2022/2023	Southern	Present	M1 UK
gas1834563	2022/2023	Southern	Present	M1 UK
gas1834538	2022/2023	Central/Wales	Present	M1 UK
gas1834588	2022/2023	Southern	Absent	26 SNPs
gas1834578	2022/2023	Northen	Present	M1 UK
gas1834558	2022/2023	Southern	Present	M1 UK
gas1834625	2022/2023	Northen	Present	M1 UK
gas1836830	2022/2023	Southern	Present	M1 UK
gas1836799	2022/2023	Southern	Present	M1 UK
gas1836782	2022/2023	Southern	Absent	26 SNPs
gas1836801	2022/2023	Northen	Present	M1 UK
gas1836807	2022/2023	Southern	Present	M1 UK
gas1836842	2022/2023	Central/Wales	Present	M1 UK
gas1836814	2022/2023	Southern	Absent	26 SNPs
gas1836780	2022/2023	Northen	Present	M1 UK
gas1836820	2022/2023	Northen	Present	M1 UK
gas1836818	2022/2023	Central/Wales	Present	M1 UK
gas1836845	2022/2023	Northen	Present	M1 UK
gas1836777	2022/2023	Central/Wales	Present	M1 UK
gas1836846	2022/2023	Ireland	Present	M1 UK
gas1819393	2022/2023	Central/Wales	Present	M1 UK
gas1819395	2022/2023	Southern	Present	M1 UK
gas1819396	2022/2023	Southern	Present	M1 UK
gas1819398	2022/2023	Northen	Present	M1 UK
gas1819402	2022/2023	Central/Wales	Present	M1 UK
gas1819406	2022/2023	Central/Wales	Present	M1 UK
gas1819412	2022/2023	Central/Wales	Present	M1 UK
gas1819424	2022/2023	Central/Wales	Present	M1 UK
gas1819431	2022/2023	Northen	Present	M1 UK
gas1819433	2022/2023	Southern	Absent	26 SNPs
gas1819435	2022/2023	Northen	Present	M1 UK
gas1819440	2022/2023	Southern	Present	M1 UK
gas1819460	2022/2023	Southern	Present	M1 UK
gas1819461	2022/2023	Central/Wales	Present	M1 UK
gas1819466	2022/2023	Southern	Present	M1 UK
gas1819467	2022/2023	Central/Wales	Present	M1 UK
gas1819468	2022/2023	Southern	Present	M1 UK
gas1819470	2022/2023	Southern	Absent	26 SNPs
gas1819480	2022/2023	Central/Wales	Present	M1 UK
gas1819484	2022/2023	Northen	Present	M1 UK
gas1819775	2022/2023	Central/Wales	Present	M1 UK
gas1819779	2022/2023	Southern	Present	M1 UK
gas1819780	2022/2023	Northen	Present	M1 UK
gas1819783	2022/2023	Northen	Present	M1 UK
gas1819789	2022/2023	Southern	Present	M1 UK
gas1819790	2022/2023	Central/Wales	Present	M1 UK
gas1819816	2022/2023	Central/Wales	Present	M1 UK
gas1819819	2022/2023	Southern	Present	M1 UK
gas1819820	2022/2023	Southern	Present	M1 UK
gas1819821	2022/2023	Southern	Present	M1 UK
gas1819825	2022/2023	Southern	Present	M1 UK
gas1819832	2022/2023	Northen	Present	M1 UK
gas1819846	2022/2023	Southern	Absent	26 SNPs
gas1819851	2022/2023	Central/Wales	Present	M1 UK
gas1819860	2022/2023	Southern	Present	M1 UK
gas1819868	2022/2023	Central/Wales	Present	M1 UK
gas1821773	2022/2023	Southern	Present	M1 UK
gas1822583	2022/2023	Southern	Present	M1 UK
gas1822589	2022/2023	Northen	Present	M1 UK
gas1822595	2022/2023	Southern	Present	M1 UK
gas1822596	2022/2023	Central/Wales	Absent	26 SNPs
gas1822599	2022/2023	Northen	Present	M1 UK
gas1822600	2022/2023	Southern	Present	M1 UK
gas1822603	2022/2023	Northen	Present	M1 UK
gas1822612	2022/2023	Central/Wales	Present	M1 UK
gas1822615	2022/2023	Central/Wales	Present	M1 UK
gas1822618	2022/2023	Southern	Present	M1 UK
gas1822619	2022/2023	Central/Wales	Present	M1 UK
gas1822625	2022/2023	Southern	Present	M1 UK
gas1822628	2022/2023	Southern	Present	M1 UK

## Sheet: Source Data Figure 3B
Source Data Figure 3B - covS and covR mutation frequency
covS	M1UK	M1Global
Non-synonymous mutations	25	22
Deletions/Insertions	19	1
Non-functional protein	62	11
No mutations	1426	149
Unknown (sequence <90% similar)	20	6
Total	1552	189
covR	M1UK	M1Global
Non-synonymous mutations	36	15
Deletions/Insertions	1	0
Non-functional protein	1	0
No mutations	1513	173
Unknown (sequence <90% similar)	1	1
Total	1552	189

## Sheet: Source Data Figure 4
Source Data Figure 4 - Phylogenetic tree metadata and SNP distance matrix
Phylogenetic tree metadata							SNPs distance matrix
isolates	Disease type	Lineage	year	phi5005.3	Clades		Isolate	SP22_0429	SP22_0430	SP22_0526	SP22_1020	SP22_1097	SP22_1126	SP22_1160	SP22_1351	SP22_1357	SP22_1380	SP22_1435	SP22_1413	SP22_1450	SP22_1451	SP22_1452	SP22_1456	SP22_1501	SP22_1643	SP22_1655	SP22_1671	SP22_1699	SP22_1701	SP22_1734	SP22_1767	SP22_1772	SP22_1796	SP22_1817	SP22_1818	SP22_1841	SP22_1842	SP22_1849	SP22_1859	SP22_1867	SP22_1949	SP22_1952	SP22_1955	SP22_615	SP22_695	SP22_622	SP22_624	SP22_1852	SP22_1831
gas1644917	invasive	M1UK	2022-2023	present	Clade 1		Reference	57	57	31	22	37	40	24	31	31	43	58	37	44	23	37	24	22	24	22	24	24	22	37	31	32	23	37	37	22	39	24	24	44	37	23	32	31	34	21	21	21	21
gas1644938	invasive	M1UK	2022-2023	present	Clade 1		SP22_0155	51	51	25	16	31	34	18	25	25	37	52	1	38	17	31	18	16	18	16	18	18	16	31	25	26	17	31	31	16	33	18	18	38	31	17	20	25	28	15	15	15	15
gas1686073	invasive	M1UK	2022-2023	present	Clade 1		SP22_0301	38	38	12	3	18	21	5	12	12	24	39	18	25	4	18	5	3	1	3	1	1	3	18	12	13	4	18	18	3	20	5	5	25	18	4	13	12	15	2	2	2	2
gas1692269	invasive	M1UK	2022-2023	present	Clade 1		SP22_0313	36	36	10	1	16	19	3	10	10	22	37	16	23	2	16	3	1	3	1	3	3	1	16	10	11	2	16	16	1	18	3	3	23	16	2	11	10	13	0	0	0	0
gas1692279	invasive	M1UK	2022-2023	present	Clade 1		SP22_0429	0	0	46	37	52	55	39	46	46	58	1	52	59	38	52	39	37	39	37	39	39	37	52	46	47	38	52	52	37	54	39	39	59	52	38	47	46	49	36	36	36	36
gas1696140	invasive	M1UK	2022-2023	present	Clade 1		SP22_0430	0	0	46	37	52	55	39	46	46	58	1	52	59	38	52	39	37	39	37	39	39	37	52	46	47	38	52	52	37	54	39	39	59	52	38	47	46	49	36	36	36	36
gas1709488	invasive	M1UK	2022-2023	present	Clade 1		SP22_0526	46	46	0	11	26	29	13	0	0	32	47	26	33	12	26	13	11	13	11	13	13	11	26	0	1	12	26	26	11	28	13	13	33	26	12	21	0	23	10	10	10	10
gas1709508	invasive	M1UK	2022-2023	present	Clade 1		SP22_0610	60	60	34	25	36	33	27	34	34	42	61	40	47	26	36	27	25	27	25	27	27	25	36	34	35	26	36	36	25	38	27	27	3	36	26	35	34	37	24	24	24	24
gas1716204	invasive	M1UK	2022-2023	present	Clade 1		SP22_0628	36	36	10	1	16	19	3	10	10	22	37	16	23	2	16	3	1	3	1	3	3	1	16	10	11	2	16	16	1	18	3	3	23	16	2	11	10	13	0	0	0	0
gas1739443	invasive	M1UK	2022-2023	present	Clade 1		SP22_0640	36	36	10	1	16	19	3	10	10	22	37	16	23	2	16	3	1	3	1	3	3	1	16	10	11	2	16	16	1	18	3	3	23	16	2	11	10	13	0	0	0	0
gas1739479	invasive	M1UK	2022-2023	present	Clade 1		SP22_0700	36	36	10	1	16	19	3	10	10	22	37	16	23	2	16	3	1	3	1	3	3	1	16	10	11	2	16	16	1	18	3	3	23	16	2	11	10	13	0	0	0	0
gas1742863	invasive	M1UK	2022-2023	present	Clade 1		SP22_0706	36	36	10	1	16	19	3	10	10	22	37	16	23	2	16	3	1	3	1	3	3	1	16	10	11	2	16	16	1	18	3	3	23	16	2	11	10	13	0	0	0	0
gas1743524	invasive	M1UK	2022-2023	present	Clade 1		SP22_0783	39	39	13	4	19	22	6	13	13	25	40	19	26	5	19	6	4	6	2	6	6	2	19	13	14	5	19	19	4	21	6	6	26	19	1	14	13	16	3	3	3	3
gas1743560	invasive	M1UK	2022-2023	present	Clade 1		SP22_0835	52	52	26	17	32	35	19	26	26	38	53	2	39	18	32	19	17	19	17	19	19	17	32	26	27	18	32	32	17	34	19	19	39	32	18	21	26	29	16	16	16	16
gas1749564	invasive	M1UK	2022-2023	present	Clade 1		SP22_0851	47	47	1	12	27	30	14	1	1	33	48	27	34	13	27	14	12	14	12	14	14	12	27	1	2	13	27	27	12	29	14	14	34	27	13	22	1	24	11	11	11	11
gas1755654	invasive	M1UK	2022-2023	present	Clade 1		SP22_0860	36	36	10	1	16	19	3	10	10	22	37	16	23	2	16	3	1	3	1	3	3	1	16	10	11	2	16	16	1	18	3	3	23	16	2	11	10	13	0	0	0	0
gas1755656	invasive	M1UK	2022-2023	present	Clade 1		SP22_0864	52	52	26	17	32	35	19	26	26	38	53	0	39	18	32	19	17	19	17	19	19	17	32	26	27	18	32	32	17	34	19	19	39	32	18	21	26	29	16	16	16	16
gas1755688	invasive	M1UK	2022-2023	present	Clade 1		SP22_0878	45	45	19	10	25	28	12	19	19	31	46	25	32	11	25	12	10	12	10	12	12	10	25	19	20	11	25	25	10	27	12	12	32	25	11	20	19	22	9	9	9	9
gas1755694	invasive	M1UK	2022-2023	present	Clade 1		SP22_0889	1	1	47	38	53	56	40	47	47	59	0	53	60	39	53	40	38	40	38	40	40	38	53	47	48	39	53	53	38	55	40	40	60	53	39	48	47	50	37	37	37	37
gas1755696	invasive	M1UK	2022-2023	present	Clade 1		SP22_0890	47	47	1	12	27	30	14	1	1	33	48	27	34	13	27	14	12	14	12	14	14	12	27	1	2	13	27	27	12	29	14	14	34	27	13	22	1	24	11	11	11	11
gas1767092	invasive	M1UK	2022-2023	present	Clade 1		SP22_0979	37	37	11	2	17	20	4	11	11	23	38	17	24	3	17	4	2	4	2	4	4	2	17	11	12	3	17	17	2	19	4	4	24	17	3	12	11	14	1	1	1	1
gas1767145	invasive	M1UK	2022-2023	present	Clade 1		SP22_1011	51	51	25	16	21	30	18	25	25	27	52	31	38	17	21	18	16	18	16	18	18	16	21	25	26	17	21	21	16	23	18	18	34	21	17	26	25	28	15	15	15	15
gas1768134	invasive	M1UK	2022-2023	present	Clade 1		SP22_1019	58	58	32	23	16	37	25	32	32	2	59	38	45	24	16	25	23	25	23	25	25	23	16	32	33	24	16	16	23	22	25	25	41	16	24	33	32	35	22	22	22	22
gas1776685	invasive	M1UK	2022-2023	present	Clade 1		SP22_1020	37	37	11	0	17	20	4	11	11	23	38	17	24	3	17	4	0	4	2	4	4	2	17	11	12	3	17	17	0	19	2	4	24	17	3	12	11	14	1	1	1	1
gas1776716	invasive	M1UK	2022-2023	present	Clade 1		SP22_1054	55	55	29	20	35	38	22	29	29	41	56	35	42	21	35	22	20	22	20	22	22	20	35	29	30	21	35	35	20	37	22	22	42	35	21	30	29	32	19	19	19	19
gas1776736	invasive	M1UK	2022-2023	present	Clade 1		SP22_1062	59	59	33	24	39	42	26	33	33	45	60	39	46	25	39	26	24	26	24	26	26	24	39	33	34	25	39	39	24	41	26	26	46	39	25	34	33	36	23	23	23	23
gas1776747	invasive	M1UK	2022-2023	present	Clade 1		SP22_1067	62	62	34	27	42	45	29	34	34	48	63	42	49	28	42	29	27	29	27	29	29	27	42	34	35	28	42	42	27	44	29	29	49	42	28	37	34	39	26	26	26	26
gas1776759	invasive	M1UK	2022-2023	present	Clade 1		SP22_1075	1	1	47	38	53	56	40	47	47	59	0	53	60	39	53	40	38	40	38	40	40	38	53	47	48	39	53	53	38	55	40	40	60	53	39	48	47	50	37	37	37	37
gas1778535	invasive	M1UK	2022-2023	present	Clade 1		SP22_1081	59	59	33	24	39	42	26	33	33	45	60	39	46	25	39	26	24	26	24	26	26	24	39	33	34	25	39	39	24	41	26	26	46	39	25	34	33	36	23	23	23	23
gas1778539	invasive	M1UK	2022-2023	present	Clade 1		SP22_1082	52	52	26	17	32	35	19	26	26	38	53	0	39	18	32	19	17	19	17	19	19	17	32	26	27	18	32	32	17	34	19	19	39	32	18	21	26	29	16	16	16	16
gas1778541	invasive	M1UK	2022-2023	present	Clade 1		SP22_1097	52	52	26	17	0	31	19	26	26	16	53	32	39	18	0	19	17	19	17	19	19	17	0	26	27	18	0	0	17	16	19	19	35	0	18	27	26	29	16	16	16	16
gas1778545	invasive	M1UK	2022-2023	present	Clade 1		SP22_1107	1	1	47	38	53	56	40	47	47	59	0	53	60	39	53	40	38	40	38	40	40	38	53	47	48	39	53	53	38	55	40	40	60	53	39	48	47	50	37	37	37	37
gas1783649	invasive	M1UK	2022-2023	present	Clade 1		SP22_1124	51	51	25	16	31	34	18	25	25	37	52	31	38	17	31	18	16	18	16	18	18	16	31	25	26	17	31	31	16	33	18	18	38	31	17	26	25	2	15	15	15	15
gas1783697	invasive	M1UK	2022-2023	present	Clade 1		SP22_1126	55	55	29	20	31	0	22	29	29	37	56	35	42	21	31	22	20	22	20	22	22	20	31	29	30	21	31	31	20	33	22	22	32	31	21	30	29	32	19	19	19	19
gas1783701	invasive	M1UK	2022-2023	present	Clade 1		SP22_1140	37	37	11	2	17	20	4	11	11	23	38	17	24	3	17	4	2	4	2	4	4	2	17	11	12	3	17	17	2	19	4	4	24	17	3	12	11	14	1	1	1	1
gas1783708	invasive	M1UK	2022-2023	present	Clade 1		SP22_1160	39	39	13	4	19	22	0	13	13	25	40	19	26	5	19	0	4	6	4	6	6	4	19	13	14	5	19	19	4	21	6	0	26	19	5	14	13	16	3	3	3	3
gas1783726	invasive	M1UK	2022-2023	present	Clade 1		SP22_1306	51	51	25	16	31	34	18	25	25	37	52	31	38	17	31	18	16	18	16	18	18	16	31	25	26	17	31	31	16	33	18	18	38	31	17	26	25	2	15	15	15	15
gas1787963	invasive	M1UK	2022-2023	present	Clade 1		SP22_1320	36	36	10	1	16	19	3	10	10	22	37	16	23	2	16	3	1	3	1	3	3	1	16	10	11	2	16	16	1	18	3	3	23	16	2	11	10	13	0	0	0	0
gas1788007	invasive	M1UK	2022-2023	present	Clade 1		SP22_1336	48	48	22	13	28	31	15	22	22	34	49	22	35	14	28	15	13	15	13	15	15	13	28	22	23	14	28	28	13	30	15	15	35	28	14	3	22	25	12	12	12	12
gas1788019	invasive	M1UK	2022-2023	present	Clade 1		SP22_1339	38	38	12	1	18	21	5	12	12	24	39	18	25	4	18	5	1	5	3	5	5	3	18	12	13	4	18	18	1	20	3	5	25	18	4	13	12	15	2	2	2	2
gas1789179	invasive	M1UK	2022-2023	present	Clade 1		SP22_1351	46	46	0	11	26	29	13	0	0	32	47	26	33	12	26	13	11	13	11	13	13	11	26	0	1	12	26	26	11	28	13	13	33	26	12	21	0	23	10	10	10	10
gas1791033	invasive	M1UK	2022-2023	present	Clade 1		SP22_1357	46	46	0	11	26	29	13	0	0	32	47	26	33	12	26	13	11	13	11	13	13	11	26	0	1	12	26	26	11	28	13	13	33	26	12	21	0	23	10	10	10	10
gas1791055	invasive	M1UK	2022-2023	present	Clade 1		SP22_1361	38	38	12	3	18	21	5	12	12	24	39	18	25	4	18	5	3	5	3	5	5	3	18	12	13	4	18	18	3	20	5	5	25	18	4	13	12	15	2	2	2	2
gas1791066	invasive	M1UK	2022-2023	present	Clade 1		SP22_1364	51	51	25	16	31	34	18	25	25	37	52	31	38	17	31	18	16	18	16	18	18	16	31	25	26	17	31	31	16	33	18	18	38	31	17	26	25	28	15	15	15	15
gas1791082	invasive	M1UK	2022-2023	present	Clade 1		SP22_1369	58	58	32	23	16	37	25	32	32	0	59	38	45	24	16	25	23	25	23	25	25	23	16	32	33	24	16	16	23	22	25	25	41	16	24	33	32	35	22	22	22	22
gas1791089	invasive	M1UK	2022-2023	present	Clade 1		SP22_1377	38	38	12	3	18	21	5	12	12	24	39	18	25	4	18	5	3	5	3	5	5	3	18	12	13	4	18	18	3	20	5	5	25	18	4	13	12	15	2	2	2	2
gas1791104	invasive	M1UK	2022-2023	present	Clade 1		SP22_1380	58	58	32	23	16	37	25	32	32	0	59	38	45	24	16	25	23	25	23	25	25	23	16	32	33	24	16	16	23	22	25	25	41	16	24	33	32	35	22	22	22	22
gas1793841	invasive	M1UK	2022-2023	present	Clade 1		SP22_1383	36	36	10	1	16	19	3	10	10	22	37	16	23	2	16	3	1	3	1	3	3	1	16	10	11	2	16	16	1	18	3	3	23	16	2	11	10	13	0	0	0	0
gas1805156	invasive	M1UK	2022-2023	present	Clade 1		SP22_1388	36	36	10	1	16	19	3	10	10	22	37	16	23	2	16	3	1	3	1	3	3	1	16	10	11	2	16	16	1	18	3	3	23	16	2	11	10	13	0	0	0	0
gas1805169	invasive	M1UK	2022-2023	present	Clade 1		SP22_1390	36	36	10	1	16	19	3	10	10	22	37	16	23	2	16	3	1	3	1	3	3	1	16	10	11	2	16	16	1	18	3	3	23	16	2	11	10	13	0	0	0	0
gas1805185	invasive	M1UK	2022-2023	present	Clade 1		SP22_1407	36	36	10	1	16	19	3	10	10	22	37	16	23	2	16	3	1	3	1	3	3	1	16	10	11	2	16	16	1	18	3	3	23	16	2	11	10	13	0	0	0	0
gas1805201	invasive	M1UK	2022-2023	present	Clade 1		SP22_1413	52	52	26	17	32	35	19	26	26	38	53	0	39	18	32	19	17	19	17	19	19	17	32	26	27	18	32	32	17	34	19	19	39	32	18	21	26	29	16	16	16	16
gas1805222	invasive	M1UK	2022-2023	present	Clade 1		SP22_1430	36	36	10	1	16	19	3	10	10	22	37	16	23	2	16	3	1	3	1	3	3	1	16	10	11	2	16	16	1	18	3	3	23	16	2	11	10	13	0	0	0	0
gas1805223	invasive	M1UK	2022-2023	present	Clade 1		SP22_1435	1	1	47	38	53	56	40	47	47	59	0	53	60	39	53	40	38	40	38	40	40	38	53	47	48	39	53	53	38	55	40	40	60	53	39	48	47	50	37	37	37	37
gas1808250	invasive	M1UK	2022-2023	present	Clade 1		SP22_1447	36	36	10	1	16	19	3	10	10	22	37	16	23	2	16	3	1	3	1	3	3	1	16	10	11	2	16	16	1	18	3	3	23	16	2	11	10	13	0	0	0	0
gas1808256	invasive	M1UK	2022-2023	present	Clade 1		SP22_1450	59	59	33	24	39	42	26	33	33	45	60	39	0	25	39	26	24	26	24	26	26	24	39	33	34	25	39	39	24	41	26	26	46	39	25	34	33	36	23	23	23	23
gas1808272	invasive	M1UK	2022-2023	present	Clade 1		SP22_1451	38	38	12	3	18	21	5	12	12	24	39	18	25	0	18	5	3	5	3	5	5	3	18	12	13	4	18	18	3	20	5	5	25	18	4	13	12	15	2	2	2	2
gas1808279	invasive	M1UK	2022-2023	present	Clade 1		SP22_1452	52	52	26	17	0	31	19	26	26	16	53	32	39	18	0	19	17	19	17	19	19	17	0	26	27	18	0	0	17	16	19	19	35	0	18	27	26	29	16	16	16	16
gas1808284	invasive	M1UK	2022-2023	present	Clade 1		SP22_1456	39	39	13	4	19	22	0	13	13	25	40	19	26	5	19	0	4	6	4	6	6	4	19	13	14	5	19	19	4	21	6	0	26	19	5	14	13	16	3	3	3	3
gas1808293	invasive	M1UK	2022-2023	present	Clade 1		SP22_1459	38	38	12	3	18	21	5	12	12	24	39	18	25	4	18	5	3	5	3	5	5	3	18	12	13	4	18	18	3	20	5	5	25	18	4	13	12	15	2	2	2	2
gas1808322	invasive	M1UK	2022-2023	present	Clade 1		SP22_1462	38	38	12	3	18	21	5	12	12	24	39	18	25	4	18	5	3	1	3	1	1	3	18	12	13	4	18	18	3	20	5	5	25	18	4	13	12	15	2	2	2	2
gas1809874	invasive	M1UK	2022-2023	present	Clade 1		SP22_1477	36	36	10	1	16	19	3	10	10	22	37	16	23	2	16	3	1	3	1	3	3	1	16	10	11	2	16	16	1	18	3	3	23	16	2	11	10	13	0	0	0	0
gas1811113	invasive	M1UK	2022-2023	present	Clade 1		SP22_1480	37	37	11	2	17	20	4	11	11	23	38	17	24	3	17	4	2	4	2	4	4	2	17	11	12	3	17	17	2	19	4	4	24	17	3	12	11	14	1	1	1	1
gas1811114	invasive	M1UK	2022-2023	present	Clade 1		SP22_1482	36	36	10	1	16	19	3	10	10	22	37	16	23	2	16	3	1	3	1	3	3	1	16	10	11	2	16	16	1	18	3	3	23	16	2	11	10	13	0	0	0	0
gas1811143	invasive	M1UK	2022-2023	present	Clade 1		SP22_1484	59	59	33	24	39	42	26	33	33	45	60	39	0	25	39	26	24	26	24	26	26	24	39	33	34	25	39	39	24	41	26	26	46	39	25	34	33	36	23	23	23	23
gas1811149	invasive	M1UK	2022-2023	present	Clade 1		SP22_1501	37	37	11	0	17	20	4	11	11	23	38	17	24	3	17	4	0	4	2	4	4	2	17	11	12	3	17	17	0	19	2	4	24	17	3	12	11	14	1	1	1	1
gas1811176	invasive	M1UK	2022-2023	present	Clade 1		SP22_1507	36	36	10	1	16	19	3	10	10	22	37	16	23	2	16	3	1	3	1	3	3	1	16	10	11	2	16	16	1	18	3	3	23	16	2	11	10	13	0	0	0	0
gas1811179	invasive	M1UK	2022-2023	present	Clade 1		SP22_1515	40	40	14	5	20	23	7	14	14	26	41	20	27	6	20	7	5	7	5	7	7	5	20	14	15	6	20	20	5	22	7	7	27	20	6	15	14	17	4	4	4	4
gas1811187	invasive	M1UK	2022-2023	present	Clade 1		SP22_1517	39	39	13	4	19	22	6	13	13	25	40	19	26	5	19	6	4	6	4	6	6	4	19	13	14	5	19	19	4	21	6	6	26	19	5	14	13	16	3	3	3	3
gas1811191	invasive	M1UK	2022-2023	present	Clade 1		SP22_154	51	51	25	16	31	34	18	25	25	37	52	1	38	17	31	18	16	18	16	18	18	16	31	25	26	17	31	31	16	33	18	18	38	31	17	20	25	28	15	15	15	15
gas1811206	invasive	M1UK	2022-2023	present	Clade 1		SP22_1543	1	1	47	38	53	56	40	47	47	59	0	53	60	39	53	40	38	40	38	40	40	38	53	47	48	39	53	53	38	55	40	40	60	53	39	48	47	50	37	37	37	37
gas1812293	invasive	M1UK	2022-2023	present	Clade 1		SP22_1603	37	37	11	2	17	20	4	11	11	23	38	17	24	3	17	4	2	4	2	4	4	2	17	11	12	3	17	17	2	19	4	4	24	17	3	12	11	14	1	1	1	1
gas1812322	invasive	M1UK	2022-2023	present	Clade 1		SP22_1613	51	51	25	16	31	34	18	25	25	37	52	31	38	17	31	18	16	18	16	18	18	16	31	25	26	17	31	31	16	33	18	18	38	31	17	26	25	28	15	15	15	15
gas1812348	invasive	M1UK	2022-2023	present	Clade 1		SP22_1618	36	36	10	1	16	19	3	10	10	22	37	16	23	2	16	3	1	3	1	3	3	1	16	10	11	2	16	16	1	18	3	3	23	16	2	11	10	13	0	0	0	0
gas1812379	invasive	M1UK	2022-2023	present	Clade 1		SP22_1623	36	36	10	1	16	19	3	10	10	22	37	16	23	2	16	3	1	3	1	3	3	1	16	10	11	2	16	16	1	18	3	3	23	16	2	11	10	13	0	0	0	0
gas1819409	invasive	M1UK	2022-2023	present	Clade 1		SP22_1625	53	53	27	18	33	36	20	27	27	39	54	33	40	19	33	20	18	20	18	20	20	18	33	27	28	19	33	33	18	35	20	20	40	33	19	28	27	4	17	17	17	17
gas1819414	invasive	M1UK	2022-2023	present	Clade 1		SP22_1633	52	52	26	17	32	35	19	26	26	38	53	32	39	18	32	19	17	19	17	19	19	17	32	26	27	18	32	32	17	34	19	19	39	32	18	27	26	29	16	16	16	16
gas1819415	invasive	M1UK	2022-2023	present	Clade 1		SP22_1643	39	39	13	4	19	22	6	13	13	25	40	19	26	5	19	6	4	0	4	0	0	4	19	13	14	5	19	19	4	21	6	6	26	19	5	14	13	16	3	3	3	3
gas1819418	invasive	M1UK	2022-2023	present	Clade 1		SP22_1655	37	37	11	2	17	20	4	11	11	23	38	17	24	3	17	4	2	4	0	4	4	0	17	11	12	3	17	17	2	19	4	4	24	17	1	12	11	14	1	1	1	1
gas1819432	invasive	M1UK	2022-2023	present	Clade 1		SP22_1659	54	54	28	19	34	37	21	28	28	40	55	34	41	20	34	21	19	21	19	21	21	19	34	28	29	20	34	34	19	36	21	21	41	34	20	29	28	31	18	18	18	18
gas1819774	invasive	M1UK	2022-2023	present	Clade 1		SP22_1664	50	50	24	15	30	33	17	24	24	36	51	30	37	16	30	17	15	17	15	17	17	15	30	24	25	16	30	30	15	32	17	17	37	30	16	25	24	1	14	14	14	14
gas1819813	invasive	M1UK	2022-2023	present	Clade 1		SP22_1665	47	47	21	12	27	30	14	21	21	33	48	27	34	13	27	14	12	14	12	14	14	12	27	21	22	13	27	27	12	29	14	14	34	27	13	22	21	24	11	11	11	11
gas1819830	invasive	M1UK	2022-2023	present	Clade 1		SP22_1666	53	53	27	18	15	32	20	27	27	21	54	33	40	19	15	20	18	20	18	20	20	18	15	27	28	19	15	15	18	17	20	20	36	15	19	28	27	30	17	17	17	17
gas1819831	invasive	M1UK	2022-2023	present	Clade 1		SP22_1667	53	53	27	18	15	32	20	27	27	21	54	33	40	19	15	20	18	20	18	20	20	18	15	27	28	19	15	15	18	17	20	20	36	15	19	28	27	30	17	17	17	17
gas1819834	invasive	M1UK	2022-2023	present	Clade 1		SP22_1671	39	39	13	4	19	22	6	13	13	25	40	19	26	5	19	6	4	0	4	0	0	4	19	13	14	5	19	19	4	21	6	6	26	19	5	14	13	16	3	3	3	3
gas1819844	invasive	M1UK	2022-2023	present	Clade 1		SP22_1699	39	39	13	4	19	22	6	13	13	25	40	19	26	5	19	6	4	0	4	0	0	4	19	13	14	5	19	19	4	21	6	6	26	19	5	14	13	16	3	3	3	3
gas1819847	invasive	M1UK	2022-2023	present	Clade 1		SP22_1701	37	37	11	2	17	20	4	11	11	23	38	17	24	3	17	4	2	4	0	4	4	0	17	11	12	3	17	17	2	19	4	4	24	17	1	12	11	14	1	1	1	1
gas1821540	invasive	M1UK	2022-2023	present	Clade 1		SP22_1715	38	38	12	3	18	21	5	12	12	24	39	18	25	4	18	5	3	5	3	5	5	3	18	12	13	4	18	18	3	20	5	5	25	18	4	13	12	15	2	2	2	2
gas1821561	invasive	M1UK	2022-2023	present	Clade 1		SP22_1722	39	39	13	4	19	22	6	13	13	25	40	19	26	5	19	6	4	2	4	2	2	4	19	13	14	5	19	19	4	21	6	6	26	19	5	14	13	16	3	3	3	3
gas1821564	invasive	M1UK	2022-2023	present	Clade 1		SP22_1734	52	52	26	17	0	31	19	26	26	16	53	32	39	18	0	19	17	19	17	19	19	17	0	26	27	18	0	0	17	16	19	19	35	0	18	27	26	29	16	16	16	16
gas1821569	invasive	M1UK	2022-2023	present	Clade 1		SP22_1737	38	38	12	3	18	21	5	12	12	24	39	18	25	4	18	5	3	5	3	5	5	3	18	12	13	4	18	18	3	20	5	5	25	18	4	13	12	15	2	2	2	2
gas1821571	invasive	M1UK	2022-2023	present	Clade 1		SP22_1752	50	50	24	15	30	33	17	24	24	36	51	30	37	16	30	17	15	17	15	17	17	15	30	24	25	16	30	30	15	32	17	17	37	30	16	25	24	1	14	14	14	14
gas1821599	invasive	M1UK	2022-2023	present	Clade 1		SP22_1767	46	46	0	11	26	29	13	0	0	32	47	26	33	12	26	13	11	13	11	13	13	11	26	0	1	12	26	26	11	28	13	13	33	26	12	21	0	23	10	10	10	10
gas1821603	invasive	M1UK	2022-2023	present	Clade 1		SP22_1770	50	50	24	15	30	33	17	24	24	36	51	30	37	16	30	17	15	17	15	17	17	15	30	24	25	16	30	30	15	32	17	17	37	30	16	25	24	1	14	14	14	14
gas1821604	invasive	M1UK	2022-2023	present	Clade 1		SP22_1772	47	47	1	12	27	30	14	1	1	33	48	27	34	13	27	14	12	14	12	14	14	12	27	1	0	13	27	27	12	29	14	14	34	27	13	22	1	24	11	11	11	11
gas1821610	invasive	M1UK	2022-2023	present	Clade 1		SP22_1774	36	36	10	1	16	19	3	10	10	22	37	16	23	2	16	3	1	3	1	3	3	1	16	10	11	2	16	16	1	18	3	3	23	16	2	11	10	13	0	0	0	0
gas1821787	invasive	M1UK	2022-2023	present	Clade 1		SP22_1776	37	37	11	2	17	20	4	11	11	23	38	17	24	3	17	4	2	4	2	4	4	2	17	11	12	3	17	17	2	19	4	4	24	17	3	12	11	14	1	1	1	1
gas1821793	invasive	M1UK	2022-2023	present	Clade 1		SP22_1782	1	1	47	38	53	56	40	47	47	59	0	53	60	39	53	40	38	40	38	40	40	38	53	47	48	39	53	53	38	55	40	40	60	53	39	48	47	50	37	37	37	37
gas1821794	invasive	M1UK	2022-2023	present	Clade 1		SP22_1788	60	60	34	25	40	43	27	34	34	46	61	40	47	26	40	27	25	27	25	27	27	25	40	34	35	26	40	40	25	42	27	27	47	40	26	35	34	37	24	24	24	24
gas1821797	invasive	26 SNPs	2022-2023	abscent	Clade 1		SP22_1789	58	58	32	23	38	41	25	32	32	44	59	38	45	24	38	25	23	25	23	25	25	23	38	32	33	24	38	38	23	40	25	25	45	38	24	33	32	35	22	22	22	22
gas1821826	invasive	M1UK	2022-2023	present	Clade 1		SP22_1795	36	36	10	1	16	19	3	10	10	22	37	16	23	2	16	3	1	3	1	3	3	1	16	10	11	2	16	16	1	18	3	3	23	16	2	11	10	13	0	0	0	0
gas1821827	invasive	M1UK	2022-2023	present	Clade 1		SP22_1796	38	38	12	3	18	21	5	12	12	24	39	18	25	4	18	5	3	5	3	5	5	3	18	12	13	0	18	18	3	20	5	5	25	18	4	13	12	15	2	2	2	2
gas1821832	invasive	M1UK	2022-2023	present	Clade 1		SP22_1803	36	36	10	1	16	19	3	10	10	22	37	16	23	2	16	3	1	3	1	3	3	1	16	10	11	2	16	16	1	18	3	3	23	16	2	11	10	13	0	0	0	0
gas1821844	invasive	M1UK	2022-2023	present	Clade 1		SP22_1804	36	36	10	1	16	19	3	10	10	22	37	16	23	2	16	3	1	3	1	3	3	1	16	10	11	2	16	16	1	18	3	3	23	16	2	11	10	13	0	0	0	0
gas1822154	invasive	M1UK	2022-2023	present	Clade 1		SP22_1806	51	51	25	16	31	34	18	25	25	37	52	31	38	17	31	18	16	18	16	18	18	16	31	25	26	17	31	31	16	33	18	18	38	31	17	26	25	2	15	15	15	15
gas1822200	invasive	M1UK	2022-2023	present	Clade 1		SP22_1817	52	52	26	17	0	31	19	26	26	16	53	32	39	18	0	19	17	19	17	19	19	17	0	26	27	18	0	0	17	16	19	19	35	0	18	27	26	29	16	16	16	16
gas1822627	invasive	M1UK	2022-2023	present	Clade 1		SP22_1818	52	52	26	17	0	31	19	26	26	16	53	32	39	18	0	19	17	19	17	19	19	17	0	26	27	18	0	0	17	16	19	19	35	0	18	27	26	29	16	16	16	16
gas1822658	invasive	M1UK	2022-2023	present	Clade 1		SP22_1820	37	37	11	2	17	20	4	11	11	23	38	17	24	3	17	4	2	4	2	4	4	2	17	11	12	3	17	17	2	19	4	4	24	17	3	12	11	14	1	1	1	1
gas1825920	invasive	M1UK	2022-2023	present	Clade 1		SP22_1825	51	51	25	16	31	34	18	25	25	37	52	25	38	17	31	18	16	18	16	18	18	16	31	25	26	17	31	31	16	33	18	18	38	31	17	6	25	28	15	15	15	15
gas1825939	invasive	M1UK	2022-2023	present	Clade 1		SP22_1828	59	59	33	24	35	32	26	33	33	41	60	39	46	25	35	26	24	26	24	26	26	24	35	33	34	25	35	35	24	37	26	26	2	35	25	34	33	36	23	23	23	23
gas1825973	invasive	M1UK	2022-2023	present	Clade 1		SP22_1831	36	36	10	1	16	19	3	10	10	22	37	16	23	2	16	3	1	3	1	3	3	1	16	10	11	2	16	16	1	18	3	3	23	16	2	11	10	13	0	0	0	0
gas1825987	invasive	M1UK	2022-2023	present	Clade 1		SP22_1832	38	38	12	1	18	21	5	12	12	24	39	18	25	4	18	5	1	5	3	5	5	3	18	12	13	4	18	18	1	20	3	5	25	18	4	13	12	15	2	2	2	2
gas1826000	invasive	M1UK	2022-2023	present	Clade 1		SP22_1836	48	48	22	13	28	31	15	22	22	34	49	22	35	14	28	15	13	15	13	15	15	13	28	22	23	14	28	28	13	30	15	15	35	28	14	3	22	25	12	12	12	12
gas1831446	invasive	M1UK	2022-2023	present	Clade 1		SP22_1841	37	37	11	0	17	20	4	11	11	23	38	17	24	3	17	4	0	4	2	4	4	2	17	11	12	3	17	17	0	19	2	4	24	17	3	12	11	14	1	1	1	1
gas1831481	invasive	M1UK	2022-2023	present	Clade 1		SP22_1842	54	54	28	19	16	33	21	28	28	22	55	34	41	20	16	21	19	21	19	21	21	19	16	28	29	20	16	16	19	0	21	21	37	16	20	29	28	31	18	18	18	18
gas1834549	invasive	M1UK	2022-2023	present	Clade 1		SP22_1849	39	39	13	2	19	22	6	13	13	25	40	19	26	5	19	6	2	6	4	6	6	4	19	13	14	5	19	19	2	21	0	6	26	19	5	14	13	16	3	3	3	3
gas1834596	invasive	M1UK	2022-2023	present	Clade 1		SP22_1852	36	36	10	1	16	19	3	10	10	22	37	16	23	2	16	3	1	3	1	3	3	1	16	10	11	2	16	16	1	18	3	3	23	16	2	11	10	13	0	0	0	0
gas1834605	invasive	M1UK	2022-2023	present	Clade 1		SP22_1859	39	39	13	4	19	22	0	13	13	25	40	19	26	5	19	0	4	6	4	6	6	4	19	13	14	5	19	19	4	21	6	0	26	19	5	14	13	16	3	3	3	3
gas1836789	invasive	M1UK	2022-2023	present	Clade 1		SP22_1866	38	38	12	3	18	21	5	12	12	24	39	18	25	4	18	5	3	1	3	1	1	3	18	12	13	4	18	18	3	20	5	5	25	18	4	13	12	15	2	2	2	2
gas1836791	invasive	M1UK	2022-2023	present	Clade 1		SP22_1867	59	59	33	24	35	32	26	33	33	41	60	39	46	25	35	26	24	26	24	26	26	24	35	33	34	25	35	35	24	37	26	26	0	35	25	34	33	36	23	23	23	23
gas1836803	invasive	M1UK	2022-2023	present	Clade 1		SP22_1933	42	42	16	7	22	25	9	16	16	28	43	22	29	8	22	9	7	9	7	9	9	7	22	16	17	8	22	22	7	24	9	9	29	22	8	17	16	19	6	6	6	6
gas1836816	invasive	M1UK	2022-2023	present	Clade 1		SP22_1935	52	52	26	17	22	31	19	26	26	28	53	32	39	18	22	19	17	19	17	19	19	17	22	26	27	18	22	22	17	24	19	19	35	22	18	27	26	29	16	16	16	16
gas1836827	invasive	M1UK	2022-2023	present	Clade 1		SP22_1946	47	47	21	12	27	30	14	21	21	33	48	27	34	13	27	14	12	14	12	14	14	12	27	21	22	13	27	27	12	29	14	14	34	27	13	22	21	24	11	11	11	11
gas1686076	invasive	M1UK	2022-2023	present	Clade 2		SP22_1949	52	52	26	17	0	31	19	26	26	16	53	32	39	18	0	19	17	19	17	19	19	17	0	26	27	18	0	0	17	16	19	19	35	0	18	27	26	29	16	16	16	16
gas1692221	invasive	M1UK	2022-2023	present	Clade 2		SP22_1952	38	38	12	3	18	21	5	12	12	24	39	18	25	4	18	5	3	5	1	5	5	1	18	12	13	4	18	18	3	20	5	5	25	18	0	13	12	15	2	2	2	2
gas1692229	invasive	M1UK	2022-2023	present	Clade 2		SP22_1955	47	47	21	12	27	30	14	21	21	33	48	21	34	13	27	14	12	14	12	14	14	12	27	21	22	13	27	27	12	29	14	14	34	27	13	0	21	24	11	11	11	11
gas1692250	invasive	M1UK	2022-2023	present	Clade 2		SP22_1959	40	40	14	5	20	23	1	14	14	26	41	20	27	6	20	1	5	7	5	7	7	5	20	14	15	6	20	20	5	22	7	1	27	20	6	15	14	17	4	4	4	4
gas1692251	invasive	M1UK	2022-2023	present	Clade 2		SP22_302	37	37	11	2	17	20	4	11	11	23	38	17	24	3	17	4	2	4	2	4	4	2	17	11	12	3	17	17	2	19	4	4	24	17	3	12	11	14	1	1	1	1
gas1692266	invasive	M1UK	2022-2023	present	Clade 2		SP22_412	3	3	49	40	55	58	42	49	49	61	2	55	62	41	55	42	40	42	40	42	42	40	55	49	50	41	55	55	40	57	42	42	62	55	41	50	49	52	39	39	39	39
gas1696160	invasive	M1UK	2022-2023	present	Clade 2		SP22_615	46	46	0	11	26	29	13	0	0	32	47	26	33	12	26	13	11	13	11	13	13	11	26	0	1	12	26	26	11	28	13	13	33	26	12	21	0	23	10	10	10	10
gas1696176	invasive	M1UK	2022-2023	present	Clade 2		SP22_622	36	36	10	1	16	19	3	10	10	22	37	16	23	2	16	3	1	3	1	3	3	1	16	10	11	2	16	16	1	18	3	3	23	16	2	11	10	13	0	0	0	0
gas1696178	invasive	M1UK	2022-2023	present	Clade 2		SP22_624	36	36	10	1	16	19	3	10	10	22	37	16	23	2	16	3	1	3	1	3	3	1	16	10	11	2	16	16	1	18	3	3	23	16	2	11	10	13	0	0	0	0
gas1696195	invasive	M1UK	2022-2023	present	Clade 2		SP22_695	49	49	23	14	29	32	16	23	23	35	50	29	36	15	29	16	14	16	14	16	16	14	29	23	24	15	29	29	14	31	16	16	36	29	15	24	23	0	13	13	13	13
gas1696207	invasive	M1UK	2022-2023	present	Clade 2		SP22_982	3	3	49	40	55	58	42	49	49	61	2	55	62	41	55	42	40	42	40	42	42	40	55	49	50	41	55	55	40	57	42	42	62	55	41	50	49	52	39	39	39	39
gas1696209	invasive	M1UK	2022-2023	present	Clade 2		gas100429	42	42	16	7	22	25	9	16	16	28	43	22	29	8	22	9	7	9	7	9	9	7	22	16	17	8	22	22	7	24	9	9	29	22	8	17	16	19	6	6	6	6
gas1696210	invasive	M1UK	2022-2023	present	Clade 2		gas107860	54	54	28	19	34	37	21	28	28	40	55	34	41	20	34	21	19	21	19	21	21	19	34	28	29	20	34	34	19	36	21	21	41	34	20	29	28	31	18	18	18	18
gas1709546	invasive	M1UK	2022-2023	present	Clade 2		gas114575	37	37	11	2	17	20	4	11	11	23	38	17	24	3	17	4	2	4	2	4	4	2	17	11	12	3	17	17	2	19	4	4	24	17	3	12	11	14	1	1	1	1
gas1716162	invasive	M1UK	2022-2023	present	Clade 2		gas114579	42	42	16	7	22	25	9	16	16	28	43	22	29	8	22	9	7	9	7	9	9	7	22	16	17	8	22	22	7	24	9	9	29	22	8	17	16	19	6	6	6	6
gas1716181	invasive	M1UK	2022-2023	present	Clade 2		gas114580	43	43	17	8	23	26	10	17	17	29	44	23	30	9	23	10	8	10	8	10	10	8	23	17	18	9	23	23	8	25	10	10	30	23	9	18	17	20	7	7	7	7
gas1728096	invasive	M1UK	2022-2023	present	Clade 2		gas114584	39	39	13	4	19	22	6	13	13	25	40	19	26	5	19	6	4	6	4	6	6	4	19	13	14	5	19	19	4	21	6	6	26	19	5	14	13	16	3	3	3	3
gas1728103	invasive	M1UK	2022-2023	present	Clade 2		gas114589	39	39	13	4	19	22	6	13	13	25	40	19	26	5	19	6	4	6	4	6	6	4	19	13	14	5	19	19	4	21	6	6	26	19	5	14	13	16	3	3	3	3
gas1739429	invasive	M1UK	2022-2023	present	Clade 2		gas114599	41	41	15	6	21	24	8	15	15	27	42	21	28	7	21	8	6	8	6	8	8	6	21	15	16	7	21	21	6	23	8	8	28	21	7	16	15	18	5	5	5	5
gas1739458	invasive	M1UK	2022-2023	present	Clade 2		gas114600	42	42	16	7	22	25	9	16	16	28	43	22	29	8	22	9	7	9	7	9	9	7	22	16	17	8	22	22	7	24	9	9	29	22	8	17	16	19	6	6	6	6
gas1743494	invasive	M1UK	2022-2023	present	Clade 2		gas114604	43	43	17	8	23	26	10	17	17	29	44	23	30	9	23	10	8	10	8	10	10	8	23	17	18	9	23	23	8	25	10	10	30	23	9	18	17	20	7	7	7	7
gas1743536	invasive	M1UK	2022-2023	present	Clade 2		gas114609	43	43	17	8	23	26	10	17	17	29	44	23	30	9	23	10	8	10	8	10	10	8	23	17	18	9	23	23	8	25	10	10	30	23	9	18	17	20	7	7	7	7
gas1749566	invasive	M1UK	2022-2023	present	Clade 2		gas114612	37	37	11	2	17	20	4	11	11	23	38	17	24	3	17	4	2	4	2	4	4	2	17	11	12	3	17	17	2	19	4	4	24	17	3	12	11	14	1	1	1	1
gas1755657	invasive	M1UK	2022-2023	present	Clade 2		gas114620	45	45	19	10	7	24	12	19	19	13	46	25	32	11	7	12	10	12	10	12	12	10	7	19	20	11	7	7	10	9	12	12	28	7	11	20	19	22	9	9	9	9
gas1755672	invasive	M1UK	2022-2023	present	Clade 2		gas114621	42	42	16	7	22	25	9	16	16	28	43	22	29	8	22	9	7	9	7	9	9	7	22	16	17	8	22	22	7	24	9	9	29	22	8	17	16	19	6	6	6	6
gas1755702	invasive	M1UK	2022-2023	present	Clade 2		gas114629	39	39	13	4	19	22	6	13	13	25	40	19	26	5	19	6	4	6	4	6	6	4	19	13	14	5	19	19	4	21	6	6	26	19	5	14	13	16	3	3	3	3
gas1755713	invasive	M1UK	2022-2023	present	Clade 2		gas114630	43	43	17	8	23	26	10	17	17	29	44	23	30	9	23	10	8	10	8	10	10	8	23	17	18	9	23	23	8	25	10	10	30	23	9	18	17	20	7	7	7	7
gas1760513	invasive	M1UK	2022-2023	present	Clade 2		gas114641	42	42	16	7	22	25	9	16	16	28	43	22	29	8	22	9	7	9	7	9	9	7	22	16	17	8	22	22	7	24	9	9	29	22	8	17	16	19	6	6	6	6
gas1767093	invasive	M1UK	2022-2023	present	Clade 2		gas114643	39	39	13	4	19	22	6	13	13	25	40	19	26	5	19	6	4	6	4	6	6	4	19	13	14	5	19	19	4	21	6	6	26	19	5	14	13	16	3	3	3	3
gas1767104	invasive	M1UK	2022-2023	present	Clade 2		gas114662	37	37	11	2	17	20	4	11	11	23	38	17	24	3	17	4	2	4	2	4	4	2	17	11	12	3	17	17	2	19	4	4	24	17	3	12	11	14	1	1	1	1
gas1767111	invasive	M1UK	2022-2023	present	Clade 2		gas114667	39	39	13	4	19	22	6	13	13	25	40	19	26	5	19	6	4	6	4	6	6	4	19	13	14	5	19	19	4	21	6	6	26	19	5	14	13	16	3	3	3	3
gas1767121	invasive	M1UK	2022-2023	present	Clade 2		gas114678	42	42	16	7	22	25	9	16	16	28	43	22	29	8	22	9	7	9	7	9	9	7	22	16	17	8	22	22	7	24	9	9	29	22	8	17	16	19	6	6	6	6
gas1767124	invasive	M1UK	2022-2023	present	Clade 2		gas114686	50	50	24	15	30	33	17	24	24	36	51	30	37	16	30	17	15	17	15	17	17	15	30	24	25	16	30	30	15	32	17	17	37	30	16	25	24	27	14	14	14	14
gas1767137	invasive	M1UK	2022-2023	present	Clade 2		gas114688	47	47	21	12	27	30	14	21	21	33	48	27	34	13	27	14	12	14	12	14	14	12	27	21	22	13	27	27	12	29	14	14	34	27	13	22	21	24	11	11	11	11
gas1767150	invasive	M1UK	2022-2023	present	Clade 2		gas114692	50	50	24	15	30	33	17	24	24	36	51	30	37	16	30	17	15	17	15	17	17	15	30	24	25	16	30	30	15	32	17	17	37	30	16	25	24	27	14	14	14	14
gas1768158	invasive	M1UK	2022-2023	present	Clade 2		gas114693	53	53	35	26	41	44	28	35	35	47	54	41	48	27	41	28	26	28	26	28	28	26	41	35	36	27	41	41	26	43	28	28	48	41	27	36	35	38	25	25	25	25
gas1768182	invasive	M1UK	2022-2023	present	Clade 2		gas114694	44	44	18	9	24	27	11	18	18	30	45	24	31	10	24	11	9	11	9	11	11	9	24	18	19	10	24	24	9	26	11	11	31	24	10	19	18	21	8	8	8	8
gas1768196	invasive	M1UK	2022-2023	present	Clade 2		gas114699	37	37	11	2	17	20	4	11	11	23	38	17	24	3	17	4	2	4	2	4	4	2	17	11	12	3	17	17	2	19	4	4	24	17	3	12	11	14	1	1	1	1
gas1776678	invasive	M1UK	2022-2023	present	Clade 2		gas114700	18	18	36	27	42	45	29	36	36	48	19	42	49	28	42	29	27	29	27	29	29	27	42	36	37	28	42	42	27	44	29	29	49	42	28	37	36	39	26	26	26	26
gas1776703	invasive	M1UK	2022-2023	present	Clade 2		gas114703	44	44	16	9	24	27	11	16	16	30	45	24	31	10	24	11	9	11	9	11	11	9	24	16	17	10	24	24	9	26	11	11	31	24	10	19	16	21	8	8	8	8
gas1776707	invasive	M1UK	2022-2023	present	Clade 2		gas114704	39	39	13	4	19	22	6	13	13	25	40	19	26	5	19	6	4	6	4	6	6	4	19	13	14	5	19	19	4	21	6	6	26	19	5	14	13	16	3	3	3	3
gas1776735	invasive	M1UK	2022-2023	present	Clade 2		gas114705	42	42	16	7	22	25	9	16	16	28	43	22	29	8	22	9	7	9	7	9	9	7	22	16	17	8	22	22	7	24	9	9	29	22	8	17	16	19	6	6	6	6
gas1776753	invasive	M1UK	2022-2023	present	Clade 2		gas114706	37	37	11	2	17	20	4	11	11	23	38	17	24	3	17	4	2	4	2	4	4	2	17	11	12	3	17	17	2	19	4	4	24	17	3	12	11	14	1	1	1	1
gas1776761	invasive	M1UK	2022-2023	present	Clade 2		gas114711	42	42	16	7	22	25	9	16	16	28	43	22	29	8	22	9	7	9	7	9	9	7	22	16	17	8	22	22	7	24	9	9	29	22	8	17	16	19	6	6	6	6
gas1776770	invasive	M1UK	2022-2023	present	Clade 2		gas114715	38	38	12	3	18	21	5	12	12	24	39	18	25	4	18	5	3	5	3	5	5	3	18	12	13	4	18	18	3	20	5	5	25	18	4	13	12	15	2	2	2	2
gas1778550	invasive	M1UK	2022-2023	present	Clade 2		gas114716	44	44	18	9	24	27	11	18	18	30	45	24	31	10	24	11	9	11	9	11	11	9	24	18	19	10	24	24	9	26	11	11	31	24	10	19	18	21	8	8	8	8
gas1778553	invasive	M1UK	2022-2023	present	Clade 2		gas114723	43	43	17	8	23	26	10	17	17	29	44	23	30	9	23	10	8	10	8	10	10	8	23	17	18	9	23	23	8	25	10	10	30	23	9	18	17	20	7	7	7	7
gas1783696	invasive	M1UK	2022-2023	present	Clade 2		gas114727	39	39	13	4	19	22	6	13	13	25	40	19	26	5	19	6	4	6	4	6	6	4	19	13	14	5	19	19	4	21	6	6	26	19	5	14	13	16	3	3	3	3
gas1783711	invasive	M1UK	2022-2023	present	Clade 2		gas114729	42	42	16	7	22	25	9	16	16	28	43	22	29	8	22	9	7	9	7	9	9	7	22	16	17	8	22	22	7	24	9	9	29	22	8	17	16	19	6	6	6	6
gas1783720	invasive	M1UK	2022-2023	present	Clade 2		gas115299	45	45	13	10	25	28	12	13	13	31	46	25	32	11	25	12	10	12	10	12	12	10	25	13	14	11	25	25	10	27	12	12	32	25	11	20	13	22	9	9	9	9
gas1783730	invasive	M1UK	2022-2023	present	Clade 2		gas115308	38	38	12	3	18	21	5	12	12	24	39	18	25	4	18	5	3	5	3	5	5	3	18	12	13	4	18	18	3	20	5	5	25	18	4	13	12	15	2	2	2	2
gas1787940	invasive	M1UK	2022-2023	present	Clade 2		gas115318	45	45	19	10	25	28	12	19	19	31	46	25	32	11	25	12	10	12	10	12	12	10	25	19	20	11	25	25	10	27	12	12	32	25	11	20	19	22	9	9	9	9
gas1787955	invasive	M1UK	2022-2023	present	Clade 2		gas115325	41	41	15	6	21	24	8	15	15	27	42	21	28	7	21	8	6	8	6	8	8	6	21	15	16	7	21	21	6	23	8	8	28	21	7	16	15	18	5	5	5	5
gas1787961	invasive	M1UK	2022-2023	present	Clade 2		gas115326	42	42	16	7	22	25	9	16	16	28	43	22	29	8	22	9	7	9	7	9	9	7	22	16	17	8	22	22	7	24	9	9	29	22	8	17	16	19	6	6	6	6
gas1787978	invasive	M1UK	2022-2023	present	Clade 2		gas115328	39	39	13	4	19	22	6	13	13	25	40	19	26	5	19	6	4	6	4	6	6	4	19	13	14	5	19	19	4	21	6	6	26	19	5	14	13	16	3	3	3	3
gas1787991	invasive	M1UK	2022-2023	present	Clade 2		gas115334	44	44	18	9	24	27	11	18	18	30	45	24	31	10	24	11	9	11	9	11	11	9	24	18	19	10	24	24	9	26	11	11	31	24	10	19	18	17	8	8	8	8
gas1788001	invasive	M1UK	2022-2023	present	Clade 2		gas115335	42	42	16	7	22	25	9	16	16	28	43	22	29	8	22	9	7	9	7	9	9	7	22	16	17	8	22	22	7	24	9	9	29	22	8	17	16	19	6	6	6	6
gas1788021	invasive	M1UK	2022-2023	present	Clade 2		gas115337	44	44	18	9	24	27	11	18	18	30	45	24	31	10	24	11	9	11	9	11	11	9	24	18	19	10	24	24	9	26	11	11	31	24	10	19	18	19	8	8	8	8
gas1789148	invasive	M1UK	2022-2023	present	Clade 2		gas115339	36	36	10	1	16	19	3	10	10	22	37	16	23	2	16	3	1	3	1	3	3	1	16	10	11	2	16	16	1	18	3	3	23	16	2	11	10	13	0	0	0	0
gas1789154	invasive	M1UK	2022-2023	present	Clade 2		gas115340	41	41	15	6	21	24	8	15	15	27	42	21	28	7	21	8	6	8	6	8	8	6	21	15	16	7	21	21	6	23	8	8	28	21	7	16	15	18	5	5	5	5
gas1791014	invasive	M1UK	2022-2023	present	Clade 2		gas115347	36	36	10	1	16	19	3	10	10	22	37	16	23	2	16	3	1	3	1	3	3	1	16	10	11	2	16	16	1	18	3	3	23	16	2	11	10	13	0	0	0	0
gas1791057	invasive	M1UK	2022-2023	present	Clade 2		gas115348	36	36	10	1	16	19	3	10	10	22	37	16	23	2	16	3	1	3	1	3	3	1	16	10	11	2	16	16	1	18	3	3	23	16	2	11	10	13	0	0	0	0
gas1791090	invasive	M1UK	2022-2023	present	Clade 2		gas115352	37	37	11	2	17	20	4	11	11	23	38	17	24	3	17	4	2	4	2	4	4	2	17	11	12	3	17	17	2	19	4	4	24	17	3	12	11	14	1	1	1	1
gas1791099	invasive	M1UK	2022-2023	present	Clade 2		gas115353	52	52	34	25	40	43	27	34	34	46	53	40	47	26	40	27	25	27	25	27	27	25	40	34	35	26	40	40	25	42	27	27	47	40	26	35	34	37	24	24	24	24
gas1793829	invasive	M1UK	2022-2023	present	Clade 2		gas115356	37	37	11	2	17	20	4	11	11	23	38	17	24	3	17	4	2	4	2	4	4	2	17	11	12	3	17	17	2	19	4	4	24	17	3	12	11	14	1	1	1	1
gas1793835	invasive	M1UK	2022-2023	present	Clade 2		gas115358	43	43	17	8	23	26	10	17	17	29	44	23	30	9	23	10	8	10	8	10	10	8	23	17	18	9	23	23	8	25	10	10	30	23	9	18	17	20	7	7	7	7
gas1793879	invasive	M1UK	2022-2023	present	Clade 2		gas115360	43	43	17	8	23	26	10	17	17	29	44	23	30	9	23	10	8	10	8	10	10	8	23	17	18	9	23	23	8	25	10	10	30	23	9	18	17	20	7	7	7	7
gas1793886	invasive	M1UK	2022-2023	present	Clade 2		gas115361	42	42	16	7	18	15	9	16	16	24	43	22	29	8	18	9	7	9	7	9	9	7	18	16	17	8	18	18	7	20	9	9	19	18	8	17	16	19	6	6	6	6
gas1805157	invasive	M1UK	2022-2023	present	Clade 2		gas115368	55	55	29	20	35	38	22	29	29	41	56	35	42	21	35	22	20	22	20	22	22	20	35	29	30	21	35	35	20	37	22	22	42	35	21	30	29	32	19	19	19	19
gas1805174	invasive	M1UK	2022-2023	present	Clade 2		gas115369	39	39	13	4	19	22	6	13	13	25	40	19	26	5	19	6	4	6	4	6	6	4	19	13	14	5	19	19	4	21	6	6	26	19	5	14	13	16	3	3	3	3
gas1805196	invasive	M1UK	2022-2023	present	Clade 2		gas115372	47	47	21	12	27	30	14	21	21	33	48	27	34	13	27	14	12	14	12	14	14	12	27	21	22	13	27	27	12	29	14	14	34	27	13	22	21	20	11	11	11	11
gas1805207	invasive	M1UK	2022-2023	present	Clade 2		gas117602	41	41	15	6	21	24	8	15	15	27	42	21	28	7	21	8	6	8	6	8	8	6	21	15	16	7	21	21	6	23	8	8	28	21	7	16	15	18	5	5	5	5
gas1805229	invasive	M1UK	2022-2023	present	Clade 2		gas117604	41	41	15	6	21	24	8	15	15	27	42	21	28	7	21	8	6	8	6	8	8	6	21	15	16	7	21	21	6	23	8	8	28	21	7	16	15	18	5	5	5	5
gas1805240	invasive	M1UK	2022-2023	present	Clade 2		gas117615	47	47	29	20	35	38	22	29	29	41	48	35	42	21	35	22	20	22	20	22	22	20	35	29	30	21	35	35	20	37	22	22	42	35	21	30	29	32	19	19	19	19
gas1805249	invasive	M1UK	2022-2023	present	Clade 2		gas117617	45	45	13	10	25	28	12	13	13	31	46	25	32	11	25	12	10	12	10	12	12	10	25	13	14	11	25	25	10	27	12	12	32	25	11	20	13	22	9	9	9	9
gas1808243	invasive	M1UK	2022-2023	present	Clade 2		gas117622	41	41	13	6	21	24	8	13	13	27	42	21	28	7	21	8	6	8	6	8	8	6	21	13	14	7	21	21	6	23	8	8	28	21	7	16	13	18	5	5	5	5
gas1808266	invasive	M1UK	2022-2023	present	Clade 2		gas117623	44	44	18	9	14	23	11	18	18	20	45	24	31	10	14	11	9	11	9	11	11	9	14	18	19	10	14	14	9	16	11	11	27	14	10	19	18	21	8	8	8	8
gas1808282	invasive	M1UK	2022-2023	present	Clade 2		gas117624	38	38	12	3	18	21	5	12	12	24	39	18	25	4	18	5	3	5	3	5	5	3	18	12	13	4	18	18	3	20	5	5	25	18	4	13	12	15	2	2	2	2
gas1808296	invasive	M1UK	2022-2023	present	Clade 2		gas117639	42	42	16	7	22	25	9	16	16	28	43	22	29	8	22	9	7	9	7	9	9	7	22	16	17	8	22	22	7	24	9	9	29	22	8	17	16	19	6	6	6	6
gas1809880	invasive	M1UK	2022-2023	present	Clade 2		gas117645	51	51	25	16	31	34	18	25	25	37	52	31	38	17	31	18	16	18	16	18	18	16	31	25	26	17	31	31	16	33	18	18	38	31	17	26	25	28	15	15	15	15
gas1809881	invasive	M1UK	2022-2023	present	Clade 2		gas117646	46	46	20	11	26	29	13	20	20	32	47	26	33	12	26	13	11	13	11	13	13	11	26	20	21	12	26	26	11	28	13	13	33	26	12	21	20	23	10	10	10	10
gas1809889	invasive	M1UK	2022-2023	present	Clade 2		gas117649	55	55	29	20	35	38	22	29	29	41	56	35	42	21	35	22	20	22	20	22	22	20	35	29	30	21	35	35	20	37	22	22	42	35	21	30	29	32	19	19	19	19
gas1809916	invasive	M1UK	2022-2023	present	Clade 2		gas117673	46	46	20	11	16	25	13	20	20	22	47	26	33	12	16	13	11	13	11	13	13	11	16	20	21	12	16	16	11	18	13	13	29	16	12	21	20	23	10	10	10	10
gas1809920	invasive	M1UK	2022-2023	present	Clade 2		gas117676	48	48	30	21	36	39	23	30	30	42	49	36	43	22	36	23	21	23	21	23	23	21	36	30	31	22	36	36	21	38	23	23	43	36	22	31	30	33	20	20	20	20
gas1809946	invasive	M1UK	2022-2023	present	Clade 2		gas117678	43	43	17	8	23	26	10	17	17	29	44	23	30	9	23	10	8	10	8	10	10	8	23	17	18	9	23	23	8	25	10	10	30	23	9	18	17	20	7	7	7	7
gas1811122	invasive	M1UK	2022-2023	present	Clade 2		gas117685	42	42	16	7	22	25	9	16	16	28	43	22	29	8	22	9	7	9	7	9	9	7	22	16	17	8	22	22	7	24	9	9	29	22	8	17	16	17	6	6	6	6
gas1811148	invasive	M1UK	2022-2023	present	Clade 2		gas117687	45	45	19	10	25	28	12	19	19	31	46	25	32	11	25	12	10	12	10	12	12	10	25	19	20	11	25	25	10	27	12	12	32	25	11	20	19	8	9	9	9	9
gas1811171	invasive	M1UK	2022-2023	present	Clade 2		gas117688	41	41	15	6	21	24	8	15	15	27	42	21	28	7	21	8	6	8	6	8	8	6	21	15	16	7	21	21	6	23	8	8	28	21	7	16	15	18	5	5	5	5
gas1811192	invasive	M1UK	2022-2023	present	Clade 2		gas118178	40	40	14	5	20	23	7	14	14	26	41	20	27	6	20	7	5	7	5	7	7	5	20	14	15	6	20	20	5	22	7	7	27	20	6	15	14	17	4	4	4	4
gas1811195	invasive	M1UK	2022-2023	present	Clade 2		gas118179	39	39	13	4	19	22	6	13	13	25	40	19	26	5	19	6	4	6	4	6	6	4	19	13	14	5	19	19	4	21	6	6	26	19	5	14	13	16	3	3	3	3
gas1812299	invasive	M1UK	2022-2023	present	Clade 2		gas118180	39	39	13	4	19	22	6	13	13	25	40	19	26	5	19	6	4	6	4	6	6	4	19	13	14	5	19	19	4	21	6	6	26	19	5	14	13	16	3	3	3	3
gas1812303	invasive	M1UK	2022-2023	present	Clade 2		gas118181	40	40	14	5	20	23	7	14	14	26	41	20	27	6	20	7	5	7	5	7	7	5	20	14	15	6	20	20	5	22	7	7	27	20	6	15	14	17	4	4	4	4
gas1812308	invasive	M1UK	2022-2023	present	Clade 2		gas118196	53	53	35	26	41	44	28	35	35	47	54	41	48	27	41	28	26	28	26	28	28	26	41	35	36	26	41	41	26	43	28	28	48	41	27	36	35	38	25	25	25	25
gas1812318	invasive	M1UK	2022-2023	present	Clade 2		gas118199	43	43	17	8	13	22	10	17	17	19	44	23	30	9	13	10	8	10	8	10	10	8	13	17	18	9	13	13	8	15	10	10	26	13	9	18	17	20	7	7	7	7
gas1812321	invasive	M1UK	2022-2023	present	Clade 2		gas118201	42	42	16	7	22	25	9	16	16	28	43	22	29	8	22	9	7	9	7	9	9	7	22	16	17	8	22	22	7	24	9	9	29	22	8	17	16	17	6	6	6	6
gas1812323	invasive	M1UK	2022-2023	present	Clade 2		gas118203	40	40	14	5	20	23	7	14	14	26	41	20	27	6	20	7	5	7	5	7	7	5	20	14	15	6	20	20	5	22	7	7	27	20	6	15	14	17	4	4	4	4
gas1812325	invasive	M1UK	2022-2023	present	Clade 2		gas118208	44	44	18	9	24	27	11	18	18	30	45	24	31	10	24	11	9	11	9	11	11	9	24	18	19	10	24	24	9	26	11	11	31	24	10	19	18	19	8	8	8	8
gas1812328	invasive	M1UK	2022-2023	present	Clade 2		gas118216	45	45	19	10	25	28	12	19	19	31	46	25	32	11	25	12	10	12	10	12	12	10	25	19	20	11	25	25	10	27	12	12	32	25	11	20	19	22	9	9	9	9
gas1812332	invasive	M1UK	2022-2023	present	Clade 2		gas118227	41	41	15	6	17	14	8	15	15	23	42	21	28	7	17	8	6	8	6	8	8	6	17	15	16	7	17	17	6	19	8	8	18	17	7	16	15	18	5	5	5	5
gas1812336	invasive	M1UK	2022-2023	present	Clade 2		gas118236	46	46	20	11	26	29	13	20	20	32	47	26	33	12	26	13	11	13	11	13	13	11	26	20	21	12	26	26	11	28	13	13	33	26	12	21	20	23	10	10	10	10
gas1812337	invasive	M1UK	2022-2023	present	Clade 2		gas118238	45	45	19	10	25	28	12	19	19	31	46	25	32	11	25	12	10	12	10	12	12	10	25	19	20	11	25	25	10	27	12	12	32	25	11	20	19	22	9	9	9	9
gas1812344	invasive	M1UK	2022-2023	present	Clade 2		gas118240	40	40	14	5	20	23	7	14	14	26	41	20	27	6	20	7	5	7	5	7	7	5	20	14	15	6	20	20	5	22	7	7	27	20	6	15	14	17	4	4	4	4
gas1812353	invasive	M1UK	2022-2023	present	Clade 2		gas118246	44	44	18	9	24	27	11	18	18	30	45	24	31	10	24	11	9	11	9	11	11	9	24	18	19	10	24	24	9	26	11	11	31	24	10	19	18	21	8	8	8	8
gas1812361	invasive	M1UK	2022-2023	present	Clade 2		gas12036	51	51	25	16	31	34	18	25	25	37	52	31	38	17	31	18	16	18	16	18	18	16	31	25	26	17	31	31	16	33	18	18	38	31	17	26	25	28	15	15	15	15
gas1812380	invasive	M1UK	2022-2023	present	Clade 2		gas12040	40	40	14	5	20	23	7	14	14	26	41	20	27	6	20	7	5	7	5	7	7	5	20	14	15	6	20	20	5	22	7	7	27	20	6	15	14	17	4	4	4	4
gas1819408	invasive	M1UK	2022-2023	present	Clade 2		gas12041	40	40	14	5	20	23	7	14	14	26	41	20	27	6	20	7	5	7	5	7	7	5	20	14	15	6	20	20	5	22	7	7	27	20	6	15	14	17	4	4	4	4
gas1819439	invasive	M1UK	2022-2023	present	Clade 2		gas12042	39	39	11	4	19	22	6	11	11	25	40	19	26	5	19	6	4	6	4	6	6	4	19	11	12	5	19	19	4	21	6	6	26	19	5	14	11	16	3	3	3	3
gas1819456	invasive	M1UK	2022-2023	present	Clade 2		gas12043	36	36	10	1	16	19	3	10	10	22	37	16	23	2	16	3	1	3	1	3	3	1	16	10	11	2	16	16	1	18	3	3	23	16	2	11	10	13	0	0	0	0
gas1819457	invasive	M1UK	2022-2023	present	Clade 2		gas12047	45	45	19	10	25	28	12	19	19	31	46	25	32	11	25	12	10	12	10	12	12	10	25	19	20	11	25	25	10	27	12	12	32	25	11	20	19	20	9	9	9	9
gas1819469	invasive	M1UK	2022-2023	present	Clade 2		gas12061	37	37	11	2	17	20	4	11	11	23	38	17	24	3	17	4	2	4	2	4	4	2	17	11	12	3	17	17	2	19	4	4	24	17	3	12	11	14	1	1	1	1
gas1819474	invasive	M1UK	2022-2023	present	Clade 2		gas12073	38	38	12	3	18	21	5	12	12	24	39	18	25	4	18	5	3	5	3	5	5	3	18	12	13	4	18	18	3	20	5	5	25	18	4	13	12	15	2	2	2	2
gas1819479	invasive	M1UK	2022-2023	present	Clade 2		gas12078	44	44	18	9	24	27	11	18	18	30	45	24	31	10	24	11	9	11	9	11	11	9	24	18	19	10	24	24	9	26	11	11	31	24	10	19	18	21	8	8	8	8
gas1819796	invasive	M1UK	2022-2023	present	Clade 2		gas12079	43	43	17	8	23	26	10	17	17	29	44	23	30	9	23	10	8	10	8	10	10	8	23	17	18	9	23	23	8	25	10	10	30	23	9	18	17	20	7	7	7	7
gas1819803	invasive	M1UK	2022-2023	present	Clade 2		gas12081	42	42	16	7	22	25	9	16	16	28	43	22	29	8	22	9	7	9	7	9	9	7	22	16	17	8	22	22	7	24	9	9	29	22	8	17	16	19	6	6	6	6
gas1819812	invasive	M1UK	2022-2023	present	Clade 2		gas12082	50	50	24	15	30	33	17	24	24	36	51	30	37	16	30	17	15	17	15	17	17	15	30	24	25	16	30	30	15	32	17	17	37	30	16	25	24	27	14	14	14	14
gas1819818	invasive	M1UK	2022-2023	present	Clade 2		gas12085	42	42	14	7	22	25	9	14	14	28	43	22	29	8	22	9	7	9	7	9	9	7	22	14	15	8	22	22	7	24	9	9	29	22	8	17	14	19	6	6	6	6
gas1819839	invasive	M1UK	2022-2023	present	Clade 2		gas12092	45	45	19	10	25	28	12	19	19	31	46	25	32	11	25	12	10	12	10	12	12	10	25	19	20	11	25	25	10	27	12	12	32	25	11	20	19	18	9	9	9	9
gas1821537	invasive	M1UK	2022-2023	present	Clade 2		gas12101	42	42	16	7	22	25	9	16	16	28	43	22	29	8	22	9	7	9	7	9	9	7	22	16	17	8	22	22	7	24	9	9	29	22	8	17	16	15	6	6	6	6
gas1821543	invasive	M1UK	2022-2023	present	Clade 2		gas124810	44	44	18	9	24	27	11	18	18	30	45	24	31	10	24	11	9	11	9	11	11	9	24	18	19	10	24	24	9	26	11	11	31	24	10	19	18	19	8	8	8	8
gas1821549	invasive	M1UK	2022-2023	present	Clade 2		gas124811	42	42	16	7	22	25	9	16	16	28	43	22	29	8	22	9	7	9	7	9	9	7	22	16	17	8	22	22	7	24	9	9	29	22	8	17	16	19	6	6	6	6
gas1821554	invasive	M1UK	2022-2023	present	Clade 2		gas124812	43	43	17	8	23	26	10	17	17	29	44	23	30	9	23	10	8	10	8	10	10	8	23	17	18	9	23	23	8	25	10	10	30	23	9	18	17	20	7	7	7	7
gas1821583	invasive	M1UK	2022-2023	present	Clade 2		gas124814	36	36	10	1	16	19	3	10	10	22	37	16	23	2	16	3	1	3	1	3	3	1	16	10	11	2	16	16	1	18	3	3	23	16	2	11	10	13	0	0	0	0
gas1821779	invasive	M1UK	2022-2023	present	Clade 2		gas124815	44	44	18	9	14	23	11	18	18	20	45	24	31	10	14	11	9	11	9	11	11	9	14	18	19	10	14	14	9	16	11	11	27	14	10	19	18	21	8	8	8	8
gas1821788	invasive	M1UK	2022-2023	present	Clade 2		gas124824	42	42	16	7	22	25	9	16	16	28	43	22	29	8	22	9	7	9	7	9	9	7	22	16	17	8	22	22	7	24	9	9	29	22	8	17	16	19	6	6	6	6
gas1821803	invasive	M1UK	2022-2023	present	Clade 2		gas124826	38	38	12	3	18	21	5	12	12	24	39	18	25	4	18	5	3	5	3	5	5	3	18	12	13	4	18	18	3	20	5	5	25	18	4	13	12	15	2	2	2	2
gas1821828	invasive	M1UK	2022-2023	present	Clade 2		gas124830	39	39	13	4	19	22	6	13	13	25	40	19	26	5	19	6	4	6	4	6	6	4	19	13	14	5	19	19	4	21	6	6	26	19	5	14	13	12	3	3	3	3
gas1821829	invasive	M1UK	2022-2023	present	Clade 2		gas124831	44	44	12	9	24	27	11	12	12	30	45	24	31	10	24	11	9	11	9	11	11	9	24	12	13	10	24	24	9	26	11	11	31	24	10	19	12	21	8	8	8	8
gas1821840	invasive	M1UK	2022-2023	present	Clade 2		gas124836	40	40	14	5	20	23	7	14	14	26	41	20	27	6	20	7	5	7	5	7	7	5	20	14	15	6	20	20	5	22	7	7	27	20	6	15	14	17	4	4	4	4
gas1821848	invasive	M1UK	2022-2023	present	Clade 2		gas124840	42	42	16	7	22	25	9	16	16	28	43	22	29	8	22	9	7	9	7	9	9	7	22	16	17	8	22	22	7	24	9	9	29	22	8	17	16	19	6	6	6	6
gas1821860	invasive	M1UK	2022-2023	present	Clade 2		gas124842	47	47	21	12	27	30	14	21	21	33	48	27	34	13	27	14	12	14	12	14	14	12	27	21	22	13	27	27	12	29	14	14	34	27	13	22	21	20	11	11	11	11
gas1822133	invasive	M1UK	2022-2023	present	Clade 2		gas124848	39	39	11	4	19	22	6	11	11	25	40	19	26	5	19	6	4	6	4	6	6	4	19	11	12	5	19	19	4	21	6	6	26	19	5	14	11	16	3	3	3	3
gas1822182	invasive	M1UK	2022-2023	present	Clade 2		gas124863	36	36	10	1	16	19	3	10	10	22	37	16	23	2	16	3	1	3	1	3	3	1	16	10	11	2	16	16	1	18	3	3	23	16	2	11	10	13	0	0	0	0
gas1822201	invasive	M1UK	2022-2023	present	Clade 2		gas124870	47	47	21	12	23	20	14	21	21	29	48	27	34	13	23	14	12	14	12	14	14	12	23	21	22	13	23	23	12	25	14	14	24	23	13	22	21	24	11	11	11	11
gas1822591	invasive	M1UK	2022-2023	present	Clade 2		gas12732	51	51	33	24	39	42	26	33	33	45	52	39	46	25	39	26	24	26	24	26	26	24	39	33	34	25	39	39	24	41	26	26	46	39	25	34	33	36	23	23	23	23
gas1822616	invasive	M1UK	2022-2023	present	Clade 2		gas12734	36	36	10	1	16	19	3	10	10	22	37	16	23	2	16	3	1	3	1	3	3	1	16	10	11	2	16	16	1	18	3	3	23	16	2	11	10	13	0	0	0	0
gas1825918	invasive	M1UK	2022-2023	present	Clade 2		gas12738	41	41	15	6	21	24	8	15	15	27	42	21	28	7	21	8	6	8	6	8	8	6	21	15	16	7	21	21	6	23	8	8	28	21	7	16	15	18	5	5	5	5
gas1825930	invasive	M1UK	2022-2023	present	Clade 2		gas12740	59	59	41	32	47	50	34	41	41	53	60	47	54	33	47	34	32	34	32	34	34	32	47	41	42	33	47	47	32	49	34	34	54	47	33	42	41	44	31	31	31	31
gas1825938	invasive	M1UK	2022-2023	present	Clade 2		gas12747	40	40	14	5	20	23	7	14	14	26	41	20	27	6	20	7	5	7	5	7	7	5	20	14	15	6	20	20	5	22	7	7	27	20	6	15	14	17	4	4	4	4
gas1825940	invasive	M1UK	2022-2023	present	Clade 2		gas12755	42	42	16	7	22	25	9	16	16	28	43	22	29	8	22	9	7	9	7	9	9	7	22	16	17	8	22	22	7	24	9	9	29	22	8	17	16	19	6	6	6	6
gas1825941	invasive	M1UK	2022-2023	present	Clade 2		gas1275927	36	36	10	1	16	19	3	10	10	22	37	16	23	2	16	3	1	3	1	3	3	1	16	10	11	2	16	16	1	18	3	3	23	16	2	11	10	13	0	0	0	0
gas1825948	invasive	M1UK	2022-2023	present	Clade 2		gas1275928	50	50	24	15	30	33	17	24	24	36	51	30	37	16	30	17	15	17	15	17	17	15	30	24	25	16	30	30	15	32	17	17	37	30	16	25	24	25	14	14	14	14
gas1825962	invasive	26 SNPs	2022-2023	abscent	Clade 2		gas1275929	52	52	26	17	10	31	19	26	26	16	53	32	39	18	10	19	17	19	17	19	19	17	10	26	27	18	10	10	17	16	19	19	35	10	18	27	26	29	16	16	16	16
gas1825970	invasive	M1UK	2022-2023	present	Clade 2		gas1275930	51	51	25	16	31	34	18	25	25	37	52	31	38	17	31	18	16	18	16	18	18	16	31	25	26	17	31	31	16	33	18	18	38	31	17	26	25	26	15	15	15	15
gas1825977	invasive	M1UK	2022-2023	present	Clade 2		gas1275931	41	41	15	6	21	24	8	15	15	27	42	21	28	7	21	8	6	8	6	8	8	6	21	15	16	7	21	21	6	23	8	8	28	21	7	16	15	18	5	5	5	5
gas1825984	invasive	M1UK	2022-2023	present	Clade 2		gas1275932	48	48	22	13	28	31	15	22	22	34	49	28	35	14	28	15	13	15	13	15	15	13	28	22	23	14	28	28	13	30	15	15	35	28	14	23	22	25	12	12	12	12
gas1825992	invasive	M1UK	2022-2023	present	Clade 2		gas1275933	48	48	22	13	28	31	15	22	22	34	49	28	35	14	28	15	13	15	13	15	15	13	28	22	23	14	28	28	13	30	15	15	35	28	14	23	22	21	12	12	12	12
gas1826002	invasive	M1UK	2022-2023	present	Clade 2		gas1275934	46	46	20	11	26	29	13	20	20	32	47	26	33	12	26	13	11	13	11	13	13	11	26	20	21	12	26	26	11	28	13	13	33	26	12	21	20	23	10	10	10	10
gas1831455	invasive	M1UK	2022-2023	present	Clade 2		gas1275935	40	40	14	5	20	23	7	14	14	26	41	20	27	6	20	7	5	7	5	7	7	5	20	14	15	6	20	20	5	22	7	7	27	20	6	15	14	17	4	4	4	4
gas1831472	invasive	M1UK	2022-2023	present	Clade 2		gas1275936	48	48	22	13	28	31	15	22	22	34	49	28	35	14	28	15	13	15	13	15	15	13	28	22	23	14	28	28	13	30	15	15	35	28	14	23	22	25	12	12	12	12
gas1831490	invasive	M1UK	2022-2023	present	Clade 2		gas1275937	47	47	21	12	27	30	14	21	21	33	48	27	34	13	27	14	12	14	12	14	14	12	27	21	22	13	27	27	12	29	14	14	34	27	13	22	21	24	11	11	11	11
gas1831495	invasive	M1UK	2022-2023	present	Clade 2		gas1275938	54	54	28	19	34	37	21	28	28	40	55	34	41	20	34	21	19	21	19	21	21	19	34	28	29	20	34	34	19	36	21	21	41	34	20	29	28	29	18	18	18	18
gas1831502	invasive	M1UK	2022-2023	present	Clade 2		gas1275939	40	40	14	5	20	23	7	14	14	26	41	20	27	6	20	7	5	7	5	7	7	5	20	14	15	6	20	20	5	22	7	7	27	20	6	15	14	17	4	4	4	4
gas1834577	invasive	M1UK	2022-2023	present	Clade 2		gas1275940	47	47	21	12	27	30	14	21	21	33	48	27	34	13	27	14	12	14	12	14	14	12	27	21	22	13	27	27	12	29	14	14	34	27	13	22	21	24	11	11	11	11
gas1834582	invasive	M1UK	2022-2023	present	Clade 2		gas1275941	51	51	25	16	7	30	18	25	25	15	52	31	38	17	7	18	16	18	16	18	18	16	7	25	26	17	7	7	16	15	18	18	34	7	17	26	25	28	15	15	15	15
gas1834586	invasive	M1UK	2022-2023	present	Clade 2		gas1275942	43	43	17	8	23	26	10	17	17	29	44	23	30	9	23	10	8	10	8	10	10	8	23	17	18	9	23	23	8	25	10	10	30	23	9	18	17	20	7	7	7	7
gas1834614	invasive	M1UK	2022-2023	present	Clade 2		gas1275943	49	49	23	14	29	32	16	23	23	35	50	29	36	15	29	16	14	16	14	16	16	14	29	23	24	15	29	29	14	31	16	16	36	29	15	24	23	26	13	13	13	13
gas1834617	invasive	26 SNPs	2022-2023	abscent	Clade 2		gas1275944	50	50	24	15	30	33	17	24	24	36	51	6	37	16	30	17	15	17	15	17	17	15	30	24	25	16	30	30	15	32	17	17	37	30	16	19	24	27	14	14	14	14
gas1834619	invasive	M1UK	2022-2023	present	Clade 2		gas1275945	40	40	14	5	20	23	7	14	14	26	41	20	27	6	20	7	5	7	5	7	7	5	20	14	15	6	20	20	5	22	7	7	27	20	6	15	14	17	4	4	4	4
gas1834624	invasive	M1UK	2022-2023	present	Clade 2		gas1275946	51	51	25	16	31	34	18	25	25	37	52	31	38	17	31	18	16	18	16	18	18	16	31	25	26	17	31	31	16	33	18	18	38	31	17	26	25	24	15	15	15	15
gas1836783	invasive	M1UK	2022-2023	present	Clade 2		gas1275947	66	66	48	39	54	57	41	48	48	60	67	54	61	40	54	41	39	41	39	41	41	39	54	48	49	40	54	54	39	56	41	41	61	54	40	49	48	51	38	38	38	38
gas1836793	invasive	M1UK	2022-2023	present	Clade 2		gas1275948	58	58	32	23	38	41	25	32	32	44	59	38	45	24	38	25	23	25	23	25	25	23	38	32	33	24	38	38	23	40	25	25	45	38	24	33	32	35	22	22	22	22
gas1836817	invasive	M1UK	2022-2023	present	Clade 2		gas1275949	46	46	20	11	26	29	13	20	20	32	47	26	33	12	26	13	11	13	11	13	13	11	26	20	21	12	26	26	11	28	13	13	33	26	12	21	20	23	10	10	10	10
gas1836833	invasive	M1UK	2022-2023	present	Clade 2		gas1275950	51	51	25	16	31	34	18	25	25	37	52	31	38	17	31	18	16	18	16	18	18	16	31	25	26	17	31	31	16	33	18	18	38	31	17	26	25	28	15	15	15	15
gas1836835	invasive	M1UK	2022-2023	present	Clade 2		gas1275951	59	59	33	24	39	42	26	33	33	45	60	39	46	25	39	26	24	26	24	26	26	24	39	33	34	25	39	39	24	41	26	26	46	39	25	34	33	36	23	23	23	23
gas1836836	invasive	M1UK	2022-2023	present	Clade 2		gas1275952	50	50	24	15	30	33	17	24	24	36	51	30	37	16	30	17	15	17	15	17	17	15	30	24	25	16	30	30	15	32	17	17	37	30	16	25	24	25	14	14	14	14
gas1836837	invasive	M1UK	2022-2023	present	Clade 2		gas1275953	44	44	18	9	24	27	11	18	18	30	45	24	31	10	24	11	9	11	9	11	11	9	24	18	19	10	24	24	9	26	11	11	31	24	10	19	18	21	8	8	8	8
gas1275927	invasive	M1UK	2013-2021	present	Clade 3		gas1275954	51	51	25	16	31	34	18	25	25	37	52	31	38	17	31	18	16	18	16	18	18	16	31	25	26	17	31	31	16	33	18	18	38	31	17	26	25	24	15	15	15	15
gas1644992	invasive	M1UK	2022-2023	present	Clade 3		gas1275955	46	46	20	11	26	29	13	20	20	32	47	26	33	12	26	13	11	13	11	13	13	11	26	20	21	12	26	26	11	28	13	13	33	26	12	21	20	23	10	10	10	10
gas1686031	invasive	M1UK	2022-2023	present	Clade 3		gas1275956	50	50	24	15	26	23	17	24	24	32	51	30	37	16	26	17	15	17	15	17	17	15	26	24	25	16	26	26	15	28	17	17	27	26	16	25	24	27	14	14	14	14
gas1686057	invasive	M1UK	2022-2023	present	Clade 3		gas1275957	47	47	21	12	27	30	14	21	21	33	48	27	34	13	27	14	12	14	12	14	14	12	27	21	22	13	27	27	12	29	14	14	34	27	13	22	21	24	11	11	11	11
gas1686058	invasive	M1UK	2022-2023	present	Clade 3		gas1275958	46	46	20	11	26	29	13	20	20	32	47	26	33	12	26	13	11	13	11	13	13	11	26	20	21	12	26	26	11	28	13	13	33	26	12	21	20	23	10	10	10	10
gas1686083	invasive	M1UK	2022-2023	present	Clade 3		gas1275959	45	45	19	10	25	28	12	19	19	31	46	25	32	11	25	12	10	12	10	12	12	10	25	19	20	11	25	25	10	27	12	12	32	25	11	20	19	22	9	9	9	9
gas1692230	invasive	M1UK	2022-2023	present	Clade 3		gas1275960	53	53	27	18	33	36	20	27	27	39	54	33	40	19	33	20	18	20	18	20	20	18	33	27	28	19	33	33	18	35	20	20	40	33	19	28	27	26	17	17	17	17
gas1692235	invasive	M1UK	2022-2023	present	Clade 3		gas1275961	42	42	16	7	22	25	9	16	16	28	43	22	29	8	22	9	7	9	7	9	9	7	22	16	17	8	22	22	7	24	9	9	29	22	8	17	16	19	6	6	6	6
gas1692242	invasive	M1UK	2022-2023	present	Clade 3		gas1275962	45	45	19	10	25	28	12	19	19	31	46	25	32	11	25	12	10	12	10	12	12	10	25	19	20	11	25	25	10	27	12	12	32	25	11	20	19	22	9	9	9	9
gas1692255	invasive	M1UK	2022-2023	present	Clade 3		gas1275963	48	48	22	13	28	31	15	22	22	34	49	28	35	14	28	15	13	15	13	15	15	13	28	22	23	14	28	28	13	30	15	15	35	28	14	23	22	25	12	12	12	12
gas1692261	invasive	M1UK	2022-2023	present	Clade 3		gas1275964	45	45	19	10	25	28	12	19	19	31	46	25	32	11	25	12	10	12	10	12	12	10	25	19	20	11	25	25	10	27	12	12	32	25	11	20	19	22	9	9	9	9
gas1692262	invasive	M1UK	2022-2023	present	Clade 3		gas1275965	51	51	25	16	5	30	18	25	25	15	52	31	38	17	5	18	16	18	16	18	18	16	5	25	26	17	5	5	16	15	18	18	34	5	17	26	25	28	15	15	15	15
gas1692273	invasive	M1UK	2022-2023	present	Clade 3		gas1275966	47	47	21	12	27	30	14	21	21	33	48	27	34	13	27	14	12	14	12	14	14	12	27	21	22	13	27	27	12	29	14	14	34	27	13	22	21	24	11	11	11	11
gas1692287	invasive	M1UK	2022-2023	present	Clade 3		gas1275967	47	47	21	12	27	30	14	21	21	33	48	27	34	13	27	14	12	14	12	14	14	12	27	21	22	13	27	27	12	29	14	14	34	27	13	22	21	24	11	11	11	11
gas1696144	invasive	M1UK	2022-2023	present	Clade 3		gas1275968	47	47	21	12	27	30	14	21	21	33	48	27	34	13	27	14	12	14	12	14	14	12	27	21	22	13	27	27	12	29	14	14	34	27	13	22	21	24	11	11	11	11
gas1696147	invasive	M1UK	2022-2023	present	Clade 3		gas1275969	53	53	27	18	33	36	20	27	27	39	54	33	40	19	33	20	18	20	18	20	20	18	33	27	28	19	33	33	18	35	20	20	40	33	19	28	27	26	17	17	17	17
gas1696150	invasive	M1UK	2022-2023	present	Clade 3		gas1275970	50	50	24	15	6	29	17	24	24	14	51	30	37	16	6	17	15	17	15	17	17	15	6	24	25	16	6	6	15	14	17	17	33	6	16	25	24	27	14	14	14	14
gas1696164	invasive	M1UK	2022-2023	present	Clade 3		gas1275971	52	52	26	17	32	35	19	26	26	38	53	32	39	18	32	19	17	19	17	19	19	17	32	26	27	18	32	32	17	34	19	19	39	32	18	27	26	25	16	16	16	16
gas1696165	invasive	M1UK	2022-2023	present	Clade 3		gas1275972	46	46	20	11	26	29	13	20	20	32	47	26	33	12	26	13	11	13	11	13	13	11	26	20	21	12	26	26	11	28	13	13	33	26	12	21	20	23	10	10	10	10
gas1696169	invasive	M1UK	2022-2023	present	Clade 3		gas1275973	48	48	22	13	28	31	15	22	22	34	49	28	35	14	28	15	13	15	13	15	15	13	28	22	23	14	28	28	13	30	15	15	35	28	14	23	22	25	12	12	12	12
gas1696170	invasive	M1UK	2022-2023	present	Clade 3		gas1275974	48	48	22	13	28	31	15	22	22	34	49	28	35	14	28	15	13	15	13	15	15	13	28	22	23	14	28	28	13	30	15	15	35	28	14	23	22	25	12	12	12	12
gas1696197	invasive	M1UK	2022-2023	present	Clade 3		gas1275975	47	47	21	12	27	30	14	21	21	33	48	27	34	13	27	14	12	14	12	14	14	12	27	21	22	13	27	27	12	29	14	14	34	27	13	22	21	24	11	11	11	11
gas1696198	invasive	M1UK	2022-2023	present	Clade 3		gas1275976	53	53	27	18	33	36	20	27	27	39	54	33	40	19	33	20	18	20	18	20	20	18	33	27	28	19	33	33	18	35	20	20	40	33	19	28	27	26	17	17	17	17
gas1709518	invasive	M1UK	2022-2023	present	Clade 3		gas1275977	45	45	19	10	25	28	12	19	19	31	46	25	32	11	25	12	10	12	10	12	12	10	25	19	20	11	25	25	10	27	12	12	32	25	11	20	19	20	9	9	9	9
gas1716146	invasive	M1UK	2022-2023	present	Clade 3		gas1275978	48	48	22	13	28	31	15	22	22	34	49	28	35	14	28	15	13	15	13	15	15	13	28	22	23	14	28	28	13	30	15	15	35	28	14	23	22	25	12	12	12	12
gas1716160	invasive	M1UK	2022-2023	present	Clade 3		gas1275979	47	47	21	12	27	30	14	21	21	33	48	27	34	13	27	14	12	14	12	14	14	12	27	21	22	13	27	27	12	29	14	14	34	27	13	22	21	24	11	11	11	11
gas1716167	invasive	M1UK	2022-2023	present	Clade 3		gas1275980	49	49	23	14	29	32	16	23	23	35	50	29	36	15	29	16	14	16	14	16	16	14	29	23	24	15	29	29	14	31	16	16	36	29	15	24	23	24	13	13	13	13
gas1717850	invasive	M1UK	2022-2023	present	Clade 3		gas1275981	50	50	24	15	6	29	17	24	24	14	51	30	37	16	6	17	15	17	15	17	17	15	6	24	25	16	6	6	15	14	17	17	33	6	16	25	24	27	14	14	14	14
gas1722657	invasive	M1UK	2022-2023	present	Clade 3		gas1275982	42	42	16	7	22	25	9	16	16	28	43	22	29	8	22	9	7	9	7	9	9	7	22	16	17	8	22	22	7	24	9	9	29	22	8	17	16	19	6	6	6	6
gas1728099	invasive	26 SNPs	2022-2023	abscent	Clade 3		gas1275983	50	50	24	15	30	33	17	24	24	36	51	30	37	16	30	17	15	17	15	17	17	15	30	24	25	16	30	30	15	32	17	17	37	30	16	25	24	27	14	14	14	14
gas1728102	invasive	M1UK	2022-2023	present	Clade 3		gas1275984	48	48	22	13	28	31	15	22	22	34	49	28	35	14	28	15	13	15	13	15	15	13	28	22	23	14	28	28	13	30	15	15	35	28	14	23	22	25	12	12	12	12
gas1728107	invasive	M1UK	2022-2023	present	Clade 3		gas1275985	45	45	19	10	25	28	12	19	19	31	46	25	32	11	25	12	10	12	10	12	12	10	25	19	20	11	25	25	10	27	12	12	32	25	11	20	19	22	9	9	9	9
gas1728119	invasive	M1UK	2022-2023	present	Clade 3		gas1275986	50	50	24	15	30	33	17	24	24	36	51	30	37	16	30	17	15	17	15	17	17	15	30	24	25	16	30	30	15	32	17	17	37	30	16	25	24	25	14	14	14	14
gas1730222	invasive	M1UK	2022-2023	present	Clade 3		gas1275987	55	55	29	20	35	38	22	29	29	41	56	35	42	21	35	22	20	22	20	22	22	20	35	29	30	21	35	35	20	37	22	22	42	35	21	30	29	32	19	19	19	19
gas1735910	invasive	M1UK	2022-2023	present	Clade 3		gas1275988	45	45	19	10	25	28	12	19	19	31	46	25	32	11	25	12	10	12	10	12	12	10	25	19	20	11	25	25	10	27	12	12	32	25	11	20	19	22	9	9	9	9
gas1739451	invasive	M1UK	2022-2023	present	Clade 3		gas1275989	49	49	23	14	29	32	16	23	23	35	50	29	36	15	29	16	14	16	14	16	16	14	29	23	24	15	29	29	14	31	16	16	36	29	15	24	23	26	13	13	13	13
gas1742801	invasive	M1UK	2022-2023	present	Clade 3		gas1275990	46	46	20	11	26	29	13	20	20	32	47	26	33	12	26	13	11	13	11	13	13	11	26	20	21	12	26	26	11	28	13	13	33	26	12	21	20	23	10	10	10	10
gas1742842	invasive	M1UK	2022-2023	present	Clade 3		gas1275991	48	48	22	13	28	31	15	22	22	34	49	28	35	14	28	15	13	15	13	15	15	13	28	22	23	14	28	28	13	30	15	15	35	28	14	23	22	21	12	12	12	12
gas1742862	invasive	M1UK	2022-2023	present	Clade 3		gas1275992	49	49	23	14	5	28	16	23	23	13	50	29	36	15	5	16	14	16	14	16	16	14	5	23	24	15	5	5	14	13	16	16	32	5	15	24	23	26	13	13	13	13
gas1743489	invasive	M1UK	2022-2023	present	Clade 3		gas1275993	47	47	21	12	27	30	14	21	21	33	48	27	34	13	27	14	12	14	12	14	14	12	27	21	22	13	27	27	12	29	14	14	34	27	13	22	21	24	11	11	11	11
gas1743498	invasive	M1UK	2022-2023	present	Clade 3		gas1275994	48	48	22	13	28	31	15	22	22	34	49	28	35	14	28	15	13	15	13	15	15	13	28	22	23	14	28	28	13	30	15	15	35	28	14	23	22	25	12	12	12	12
gas1743505	invasive	M1UK	2022-2023	present	Clade 3		gas1275995	40	40	14	5	20	23	7	14	14	26	41	20	27	6	20	7	5	7	5	7	7	5	20	14	15	6	20	20	5	22	7	7	27	20	6	15	14	17	4	4	4	4
gas1743556	invasive	M1UK	2022-2023	present	Clade 3		gas1275996	46	46	20	11	26	29	13	20	20	32	47	26	33	12	26	13	11	13	11	13	13	11	26	20	21	12	26	26	11	28	13	13	33	26	12	21	20	23	10	10	10	10
gas1743559	invasive	M1UK	2022-2023	present	Clade 3		gas1275997	46	46	20	11	26	29	13	20	20	32	47	26	33	12	26	13	11	13	11	13	13	11	26	20	21	12	26	26	11	28	13	13	33	26	12	21	20	23	10	10	10	10
gas1743563	invasive	M1UK	2022-2023	present	Clade 3		gas1275998	46	46	20	11	26	29	13	20	20	32	47	26	33	12	26	13	11	13	11	13	13	11	26	20	21	12	26	26	11	28	13	13	33	26	12	21	20	23	10	10	10	10
gas1749525	invasive	M1UK	2022-2023	present	Clade 3		gas1275999	51	51	25	16	31	34	18	25	25	37	52	31	38	17	31	18	16	18	16	18	18	16	31	25	26	17	31	31	16	33	18	18	38	31	17	26	25	24	15	15	15	15
gas1749527	invasive	M1UK	2022-2023	present	Clade 3		gas1276000	49	49	23	14	29	32	16	23	23	35	50	29	36	15	29	16	14	16	14	16	16	14	29	23	24	15	29	29	14	31	16	16	36	29	15	24	23	26	13	13	13	13
gas1749556	invasive	M1UK	2022-2023	present	Clade 3		gas1276001	47	47	21	12	27	30	14	21	21	33	48	27	34	13	27	14	12	14	12	14	14	12	27	21	22	13	27	27	12	29	14	14	34	27	13	22	21	24	11	11	11	11
gas1749558	invasive	M1UK	2022-2023	present	Clade 3		gas1276002	47	47	21	12	27	30	14	21	21	33	48	27	34	13	27	14	12	14	12	14	14	12	27	21	22	13	27	27	12	29	14	14	34	27	13	22	21	24	11	11	11	11
gas1749565	invasive	M1UK	2022-2023	present	Clade 3		gas1276003	51	51	25	16	31	34	18	25	25	37	52	31	38	17	31	18	16	18	16	18	18	16	31	25	26	17	31	31	16	33	18	18	38	31	17	26	25	24	15	15	15	15
gas1755675	invasive	M1UK	2022-2023	present	Clade 3		gas1276004	8	8	38	29	44	47	31	38	38	50	9	44	51	30	44	31	29	31	29	31	31	29	44	38	39	30	44	44	29	46	31	31	51	44	30	39	38	41	28	28	28	28
gas1755690	invasive	M1UK	2022-2023	present	Clade 3		gas1276005	42	42	16	7	22	25	9	16	16	28	43	22	29	8	22	9	7	9	7	9	9	7	22	16	17	8	22	22	7	24	9	9	29	22	8	17	16	19	6	6	6	6
gas1755711	invasive	M1UK	2022-2023	present	Clade 3		gas1276006	52	52	26	17	32	35	19	26	26	38	53	32	39	18	32	19	17	19	17	19	19	17	32	26	27	18	32	32	17	34	19	19	39	32	18	27	26	25	16	16	16	16
gas1760474	invasive	M1UK	2022-2023	present	Clade 3		gas1276007	47	47	21	12	27	30	14	21	21	33	48	27	34	13	27	14	12	14	12	14	14	12	27	21	22	13	27	27	12	29	14	14	34	27	13	22	21	24	11	11	11	11
gas1760495	invasive	M1UK	2022-2023	present	Clade 3		gas1276009	48	48	22	13	28	31	15	22	22	34	49	28	35	14	28	15	13	15	13	15	15	13	28	22	23	14	28	28	13	30	15	15	35	28	14	23	22	25	12	12	12	12
gas1760526	invasive	M1UK	2022-2023	present	Clade 3		gas1276010	49	49	23	14	29	32	16	23	23	35	50	29	36	15	29	16	14	16	14	16	16	14	29	23	24	15	29	29	14	31	16	16	36	29	15	24	23	26	13	13	13	13
gas1767090	invasive	M1UK	2022-2023	present	Clade 3		gas1276011	77	77	51	42	57	60	44	51	51	63	78	57	64	43	57	44	42	44	42	44	44	42	57	51	52	43	57	57	42	59	44	44	64	57	43	52	51	54	41	41	41	41
gas1767101	invasive	M1UK	2022-2023	present	Clade 3		gas1276012	47	47	21	12	27	30	14	21	21	33	48	27	34	13	27	14	12	14	12	14	14	12	27	21	22	13	27	27	12	29	14	14	34	27	13	22	21	24	11	11	11	11
gas1767102	invasive	M1UK	2022-2023	present	Clade 3		gas1276013	48	48	22	13	28	31	15	22	22	34	49	28	35	14	28	15	13	15	13	15	15	13	28	22	23	14	28	28	13	30	15	15	35	28	14	23	22	25	12	12	12	12
gas1767113	invasive	M1UK	2022-2023	present	Clade 3		gas1276014	46	46	20	11	26	29	13	20	20	32	47	26	33	12	26	13	11	13	11	13	13	11	26	20	21	12	26	26	11	28	13	13	33	26	12	21	20	23	10	10	10	10
gas1767119	invasive	26 SNPs	2022-2023	abscent	Clade 3		gas1276015	48	48	22	13	28	31	15	22	22	34	49	28	35	14	28	15	13	15	13	15	15	13	28	22	23	14	28	28	13	30	15	15	35	28	14	23	22	25	12	12	12	12
gas1767120	invasive	M1UK	2022-2023	present	Clade 3		gas1276016	49	49	23	14	29	32	16	23	23	35	50	29	36	15	29	16	14	16	14	16	16	14	29	23	24	15	29	29	14	31	16	16	36	29	15	24	23	26	13	13	13	13
gas1767141	invasive	M1UK	2022-2023	present	Clade 3		gas1276017	45	45	19	10	25	28	12	19	19	31	46	25	32	11	25	12	10	12	10	12	12	10	25	19	20	11	25	25	10	27	12	12	32	25	11	20	19	22	9	9	9	9
gas1768124	invasive	M1UK	2022-2023	present	Clade 3		gas1276018	47	47	21	12	27	30	14	21	21	33	48	27	34	13	27	14	12	14	12	14	14	12	27	21	22	13	27	27	12	29	14	14	34	27	13	22	21	24	11	11	11	11
gas1768126	invasive	M1UK	2022-2023	present	Clade 3		gas1276020	39	39	13	4	19	22	6	13	13	25	40	19	26	5	19	6	4	6	4	6	6	4	19	13	14	5	19	19	4	21	6	6	26	19	5	14	13	16	3	3	3	3
gas1768141	invasive	M1UK	2022-2023	present	Clade 3		gas1276021	48	48	22	13	28	31	15	22	22	34	49	28	35	14	28	15	13	15	13	15	15	13	28	22	23	14	28	28	13	30	15	15	35	28	14	23	22	25	12	12	12	12
gas1768147	invasive	M1UK	2022-2023	present	Clade 3		gas1276022	41	41	15	6	21	24	8	15	15	27	42	21	28	7	21	8	6	8	6	8	8	6	21	15	16	7	21	21	6	23	8	8	28	21	7	16	15	18	5	5	5	5
gas1768168	invasive	M1UK	2022-2023	present	Clade 3		gas12773	42	42	16	7	22	25	9	16	16	28	43	22	29	8	22	9	7	9	7	9	9	7	22	16	17	8	22	22	7	24	9	9	29	22	8	17	16	19	6	6	6	6
gas1768200	invasive	M1UK	2022-2023	present	Clade 3		gas12776	39	39	13	4	19	22	6	13	13	25	40	19	26	5	19	6	4	6	4	6	6	4	19	13	14	5	19	19	4	21	6	6	26	19	5	14	13	16	3	3	3	3
gas1776684	invasive	M1UK	2022-2023	present	Clade 3		gas12777	41	41	13	6	21	24	8	13	13	27	42	21	28	7	21	8	6	8	6	8	8	6	21	13	14	7	21	21	6	23	8	8	28	21	7	16	13	18	5	5	5	5
gas1776687	invasive	M1UK	2022-2023	present	Clade 3		gas12781	56	56	38	29	44	47	31	38	38	50	57	44	51	30	44	31	29	31	29	31	31	29	44	38	39	30	44	44	29	46	31	31	51	44	30	39	38	41	28	28	28	28
gas1776698	invasive	M1UK	2022-2023	present	Clade 3		gas12784	39	39	13	4	19	22	6	13	13	25	40	19	26	5	19	6	4	6	4	6	6	4	19	13	14	5	19	19	4	21	6	6	26	19	5	14	13	16	3	3	3	3
gas1776706	invasive	M1UK	2022-2023	present	Clade 3		gas12793	45	45	19	10	25	28	12	19	19	31	46	25	32	11	25	12	10	12	10	12	12	10	25	19	20	11	25	25	10	27	12	12	32	25	11	20	19	22	9	9	9	9
gas1776730	invasive	M1UK	2022-2023	present	Clade 3		gas12802	41	41	15	6	21	24	8	15	15	27	42	21	28	7	21	8	6	8	6	8	8	6	21	15	16	7	21	21	6	23	8	8	28	21	7	16	15	16	5	5	5	5
gas1776772	invasive	M1UK	2022-2023	present	Clade 3		gas12803	45	45	19	10	25	28	12	19	19	31	46	25	32	11	25	12	10	12	10	12	12	10	25	19	20	11	25	25	10	27	12	12	32	25	11	20	19	22	9	9	9	9
gas1778502	invasive	M1UK	2022-2023	present	Clade 3		gas12806	43	43	17	8	23	26	10	17	17	29	44	23	30	9	23	10	8	10	8	10	10	8	23	17	18	9	23	23	8	25	10	10	30	23	9	18	17	20	7	7	7	7
gas1778505	invasive	M1UK	2022-2023	present	Clade 3		gas12813	38	38	12	3	18	21	5	12	12	24	39	18	25	4	18	5	3	5	3	5	5	3	18	12	13	4	18	18	3	20	5	5	25	18	4	13	12	15	2	2	2	2
gas1778508	invasive	M1UK	2022-2023	present	Clade 3		gas12835	41	41	9	6	21	24	8	9	9	27	42	21	28	7	21	8	6	8	6	8	8	6	21	9	10	7	21	21	6	23	8	8	28	21	7	16	9	18	5	5	5	5
gas1778527	invasive	M1UK	2022-2023	present	Clade 3		gas12848	42	42	16	7	12	21	9	16	16	18	43	22	29	8	12	9	7	9	7	9	9	7	12	16	17	8	12	12	7	14	9	9	25	12	8	17	16	19	6	6	6	6
gas1778559	invasive	26 SNPs	2022-2023	abscent	Clade 3		gas12863	40	40	14	5	20	23	7	14	14	26	41	20	27	6	20	7	5	7	5	7	7	5	20	14	15	6	20	20	5	22	7	7	27	20	6	15	14	17	4	4	4	4
gas1778571	invasive	M1UK	2022-2023	present	Clade 3		gas12871	38	38	12	3	18	21	5	12	12	24	39	18	25	4	18	5	3	5	3	5	5	3	18	12	13	4	18	18	3	20	5	5	25	18	4	13	12	15	2	2	2	2
gas1778572	invasive	M1UK	2022-2023	present	Clade 3		gas12876	39	39	13	4	19	22	6	13	13	25	40	19	26	5	19	6	4	6	4	6	6	4	19	13	14	5	19	19	4	21	6	6	26	19	5	14	13	16	3	3	3	3
gas1783670	invasive	M1UK	2022-2023	present	Clade 3		gas12886	43	43	17	8	13	22	10	17	17	19	44	23	30	9	13	10	8	10	8	10	10	8	13	17	18	9	13	13	8	15	10	10	26	13	9	18	17	20	7	7	7	7
gas1783678	invasive	M1UK	2022-2023	present	Clade 3		gas12891	40	40	14	5	20	23	7	14	14	26	41	20	27	6	20	7	5	7	5	7	7	5	20	14	15	6	20	20	5	22	7	7	27	20	6	15	14	15	4	4	4	4
gas1783685	invasive	M1UK	2022-2023	present	Clade 3		gas129448	41	41	15	6	21	24	8	15	15	27	42	21	28	7	21	8	6	8	6	8	8	6	21	15	16	7	21	21	6	23	8	8	28	21	7	16	15	16	5	5	5	5
gas1783698	invasive	M1UK	2022-2023	present	Clade 3		gas129458	67	67	49	40	55	58	42	49	49	61	68	55	62	41	55	42	40	42	40	42	42	40	55	49	50	41	55	55	40	57	42	42	62	55	41	50	49	52	39	39	39	39
gas1783700	invasive	M1UK	2022-2023	present	Clade 3		gas129467	43	43	17	8	23	26	10	17	17	29	44	23	30	9	23	10	8	10	8	10	10	8	23	17	18	9	23	23	8	25	10	10	30	23	9	18	17	20	7	7	7	7
gas1787935	invasive	M1UK	2022-2023	present	Clade 3		gas129469	40	40	14	5	20	23	7	14	14	26	41	20	27	6	20	7	5	7	5	7	7	5	20	14	15	6	20	20	5	22	7	7	27	20	6	15	14	17	4	4	4	4
gas1787962	invasive	M1UK	2022-2023	present	Clade 3		gas136696	42	42	16	7	22	25	9	16	16	28	43	22	29	8	22	9	7	9	7	9	9	7	22	16	17	8	22	22	7	24	9	9	29	22	8	17	16	19	6	6	6	6
gas1787975	invasive	M1UK	2022-2023	present	Clade 3		gas138346	38	38	12	3	18	21	5	12	12	24	39	18	25	4	18	5	3	5	3	5	5	3	18	12	13	4	18	18	3	20	5	5	25	18	4	13	12	15	2	2	2	2
gas1787988	invasive	M1UK	2022-2023	present	Clade 3		gas1560505v1	47	47	21	12	27	30	14	21	21	33	48	27	34	13	27	14	12	14	12	14	14	12	27	21	22	13	27	27	12	29	14	14	34	27	13	22	21	24	11	11	11	11
gas1788008	invasive	M1UK	2022-2023	present	Clade 3		gas1561252v1	45	45	19	10	25	28	12	19	19	31	46	25	32	11	25	12	10	12	10	12	12	10	25	19	20	11	25	25	10	27	12	12	32	25	11	20	19	22	9	9	9	9
gas1788009	invasive	M1UK	2022-2023	present	Clade 3		gas1644917	52	52	26	17	0	31	19	26	26	16	53	32	39	18	0	19	17	19	17	19	19	17	0	26	27	18	0	0	17	16	19	19	35	0	18	27	26	29	16	16	16	16
gas1788010	invasive	M1UK	2022-2023	present	Clade 3		gas1644938	52	52	26	17	0	31	19	26	26	16	53	32	39	18	0	19	17	19	17	19	19	17	0	26	27	18	0	0	17	16	19	19	35	0	18	27	26	29	16	16	16	16
gas1788024	invasive	M1UK	2022-2023	present	Clade 3		gas1644992	37	37	11	2	17	20	4	11	11	23	38	17	24	3	17	4	2	4	2	4	4	2	17	11	12	3	17	17	2	19	4	4	24	17	3	12	11	14	1	1	1	1
gas1788025	invasive	M1UK	2022-2023	present	Clade 3		gas1669979	50	50	24	15	30	33	17	24	24	36	51	30	37	16	30	17	15	17	15	17	17	15	30	24	25	16	30	30	15	32	17	17	37	30	16	25	24	27	14	14	14	14
gas1789172	invasive	M1UK	2022-2023	present	Clade 3		gas1669987	50	50	24	15	30	33	17	24	24	36	51	30	37	16	30	17	15	17	15	17	17	15	30	24	25	16	30	30	15	32	17	17	37	30	16	25	24	27	14	14	14	14
gas1791012	invasive	M1UK	2022-2023	present	Clade 3		gas1675216	50	50	24	15	30	33	17	24	24	36	51	30	37	16	30	17	15	17	15	17	17	15	30	24	25	16	30	30	15	32	17	17	37	30	16	25	24	27	14	14	14	14
gas1791028	invasive	M1UK	2022-2023	present	Clade 3		gas1675222	50	50	24	15	30	33	17	24	24	36	51	30	37	16	30	17	15	17	15	17	17	15	30	24	25	16	30	30	15	32	17	17	37	30	16	25	24	27	14	14	14	14
gas1791029	invasive	M1UK	2022-2023	present	Clade 3		gas1675229	50	50	24	15	30	33	17	24	24	36	51	30	37	16	30	17	15	17	15	17	17	15	30	24	25	16	30	30	15	32	17	17	37	30	16	25	24	27	14	14	14	14
gas1791036	invasive	M1UK	2022-2023	present	Clade 3		gas1675239	50	50	24	15	30	33	17	24	24	36	51	30	37	16	30	17	15	17	15	17	17	15	30	24	25	16	30	30	15	32	17	17	37	30	16	25	24	27	14	14	14	14
gas1791040	invasive	M1UK	2022-2023	present	Clade 3		gas1686021	56	56	30	21	32	29	23	30	30	38	57	36	43	22	32	23	21	23	21	23	23	21	32	30	31	22	32	32	21	34	23	23	3	32	22	31	30	33	20	20	20	20
gas1791051	invasive	M1UK	2022-2023	present	Clade 3		gas1686025	45	45	19	10	25	28	12	19	19	31	46	25	32	11	25	12	10	12	10	12	12	10	25	19	20	11	25	25	10	27	12	12	32	25	11	20	19	22	9	9	9	9
gas1791065	invasive	M1UK	2022-2023	present	Clade 3		gas1686027	48	48	22	13	28	31	15	22	22	34	49	28	35	14	28	15	13	15	13	15	15	13	28	22	23	14	28	28	13	30	15	15	35	28	14	23	22	25	12	12	12	12
gas1791072	invasive	M1UK	2022-2023	present	Clade 3		gas1686029	45	45	19	10	25	28	12	19	19	31	46	25	32	11	25	12	10	12	10	12	12	10	25	19	20	11	25	25	10	27	12	12	32	25	11	20	19	22	9	9	9	9
gas1791075	invasive	M1UK	2022-2023	present	Clade 3		gas1686031	39	39	13	4	19	22	6	13	13	25	40	19	26	5	19	6	4	6	4	6	6	4	19	13	14	5	19	19	4	21	6	6	26	19	5	14	13	16	3	3	3	3
gas1791086	invasive	M1UK	2022-2023	present	Clade 3		gas1686039	47	47	21	12	27	30	14	21	21	33	48	27	34	13	27	14	12	14	12	14	14	12	27	21	22	13	27	27	12	29	14	14	34	27	13	22	21	24	11	11	11	11
gas1791097	invasive	M1UK	2022-2023	present	Clade 3		gas1686040	48	48	22	13	28	31	15	22	22	34	49	28	35	14	28	15	13	15	13	15	15	13	28	22	23	14	28	28	13	30	15	15	35	28	14	23	22	25	12	12	12	12
gas1793800	invasive	M1UK	2022-2023	present	Clade 3		gas1686042	45	45	19	10	25	28	12	19	19	31	46	25	32	11	25	12	10	12	10	12	12	10	25	19	20	11	25	25	10	27	12	12	32	25	11	20	19	22	9	9	9	9
gas1793801	invasive	M1UK	2022-2023	present	Clade 3		gas1686049	46	46	20	11	26	29	13	20	20	32	47	26	33	12	26	13	11	13	11	13	13	11	26	20	21	12	26	26	11	28	13	13	33	26	12	21	20	23	10	10	10	10
gas1793806	invasive	M1UK	2022-2023	present	Clade 3		gas1686052	50	50	24	15	30	33	17	24	24	36	51	30	37	16	30	17	15	17	15	17	17	15	30	24	25	16	30	30	15	32	17	17	37	30	16	25	24	27	14	14	14	14
gas1793807	invasive	M1UK	2022-2023	present	Clade 3		gas1686055	56	56	30	21	36	39	23	30	30	42	57	36	43	22	36	23	21	23	21	23	23	21	36	30	31	22	36	36	21	38	23	23	43	36	22	31	30	29	20	20	20	20
gas1793816	invasive	M1UK	2022-2023	present	Clade 3		gas1686057	36	36	10	1	16	19	3	10	10	22	37	16	23	2	16	3	1	3	1	3	3	1	16	10	11	2	16	16	1	18	3	3	23	16	2	11	10	13	0	0	0	0
gas1793819	invasive	M1UK	2022-2023	present	Clade 3		gas1686058	38	38	12	3	18	21	5	12	12	24	39	18	25	4	18	5	3	5	3	5	5	3	18	12	13	4	18	18	3	20	5	5	25	18	4	13	12	15	2	2	2	2
gas1793820	invasive	M1UK	2022-2023	present	Clade 3		gas1686068	58	58	32	23	38	41	25	32	32	44	59	38	45	24	38	25	23	25	23	25	25	23	38	32	33	24	38	38	23	40	25	25	45	38	24	33	32	31	22	22	22	22
gas1793830	invasive	M1UK	2022-2023	present	Clade 3		gas1686069	59	59	33	24	39	42	26	33	33	45	60	39	46	25	39	26	24	26	24	26	26	24	39	33	34	25	39	39	24	41	26	26	46	39	25	34	33	32	23	23	23	23
gas1793837	invasive	M1UK	2022-2023	present	Clade 3		gas1686071	56	56	30	21	32	29	23	30	30	38	57	36	43	22	32	23	21	23	21	23	23	21	32	30	31	22	32	32	21	34	23	23	3	32	22	31	30	33	20	20	20	20
gas1793839	invasive	M1UK	2022-2023	present	Clade 3		gas1686072	59	59	33	24	35	32	26	33	33	41	60	39	46	25	35	26	24	26	24	26	26	24	35	33	34	25	35	35	24	37	26	26	6	35	25	34	33	36	23	23	23	23
gas1793852	invasive	M1UK	2022-2023	present	Clade 3		gas1686073	51	51	25	16	1	30	18	25	25	15	52	31	38	17	1	18	16	18	16	18	18	16	1	25	26	17	1	1	16	15	18	18	34	1	17	26	25	28	15	15	15	15
gas1793853	invasive	M1UK	2022-2023	present	Clade 3		gas1686076	47	47	21	12	27	30	14	21	21	33	48	21	34	13	27	14	12	14	12	14	14	12	27	21	22	13	27	27	12	29	14	14	34	27	13	2	21	24	11	11	11	11
gas1793854	invasive	M1UK	2022-2023	present	Clade 3		gas1686083	37	37	11	2	17	20	4	11	11	23	38	17	24	3	17	4	2	4	2	4	4	2	17	11	12	3	17	17	2	19	4	4	24	17	3	12	11	14	1	1	1	1
gas1793868	invasive	M1UK	2022-2023	present	Clade 3		gas1686087	49	49	23	14	29	32	16	23	23	35	50	29	36	15	29	16	14	16	14	16	16	14	29	23	24	15	29	29	14	31	16	16	36	29	15	24	23	0	13	13	13	13
gas1793869	invasive	M1UK	2022-2023	present	Clade 3		gas1692217	0	0	46	37	52	55	39	46	46	58	1	52	59	38	52	39	37	39	37	39	39	37	52	46	47	38	52	52	37	54	39	39	59	52	38	47	46	49	36	36	36	36
gas1793872	invasive	M1UK	2022-2023	present	Clade 3		gas1692221	46	46	20	11	26	29	13	20	20	32	47	20	33	12	26	13	11	13	11	13	13	11	26	20	21	12	26	26	11	28	13	13	33	26	12	1	20	23	10	10	10	10
gas1793874	invasive	M1UK	2022-2023	present	Clade 3		gas1692223	46	46	20	11	26	29	13	20	20	32	47	26	33	12	26	13	11	13	11	13	13	11	26	20	21	12	26	26	11	28	13	13	33	26	12	21	20	23	10	10	10	10
gas1793878	invasive	M1UK	2022-2023	present	Clade 3		gas1692229	49	49	23	14	29	32	16	23	23	35	50	23	36	15	29	16	14	16	14	16	16	14	29	23	24	15	29	29	14	31	16	16	36	29	15	4	23	26	13	13	13	13
gas1793888	invasive	M1UK	2022-2023	present	Clade 3		gas1692230	37	37	11	2	17	20	4	11	11	23	38	17	24	3	17	4	2	4	2	4	4	2	17	11	12	3	17	17	2	19	4	4	24	17	3	12	11	14	1	1	1	1
gas1805168	invasive	M1UK	2022-2023	present	Clade 3		gas1692234	49	49	23	14	29	32	16	23	23	35	50	29	36	15	29	16	14	16	14	16	16	14	29	23	24	15	29	29	14	31	16	16	36	29	15	24	23	26	13	13	13	13
gas1805171	invasive	M1UK	2022-2023	present	Clade 3		gas1692235	36	36	10	1	16	19	3	10	10	22	37	16	23	2	16	3	1	3	1	3	3	1	16	10	11	2	16	16	1	18	3	3	23	16	2	11	10	13	0	0	0	0
gas1805180	invasive	26 SNPs	2022-2023	abscent	Clade 3		gas1692242	36	36	10	1	16	19	3	10	10	22	37	16	23	2	16	3	1	3	1	3	3	1	16	10	11	2	16	16	1	18	3	3	23	16	2	11	10	13	0	0	0	0
gas1805183	invasive	M1UK	2022-2023	present	Clade 3		gas1692246	55	55	29	20	35	38	22	29	29	41	56	35	42	21	35	22	20	22	20	22	22	20	35	29	30	21	35	35	20	37	22	22	42	35	21	30	29	28	19	19	19	19
gas1805190	invasive	M1UK	2022-2023	present	Clade 3		gas1692250	47	47	21	12	27	30	14	21	21	33	48	21	34	13	27	14	12	14	12	14	14	12	27	21	22	13	27	27	12	29	14	14	34	27	13	2	21	24	11	11	11	11
gas1805208	invasive	M1UK	2022-2023	present	Clade 3		gas1692251	47	47	21	12	27	30	14	21	21	33	48	21	34	13	27	14	12	14	12	14	14	12	27	21	22	13	27	27	12	29	14	14	34	27	13	2	21	24	11	11	11	11
gas1805233	invasive	M1UK	2022-2023	present	Clade 3		gas1692252	51	51	25	16	13	30	18	25	25	19	52	31	38	17	13	18	16	18	16	18	18	16	13	25	26	17	13	13	16	15	18	18	34	13	17	26	25	28	15	15	15	15
gas1805242	invasive	M1UK	2022-2023	present	Clade 3		gas1692253	49	49	23	14	29	32	16	23	23	35	50	29	36	15	29	16	14	16	14	16	16	14	29	23	24	15	29	29	14	31	16	16	36	29	15	24	23	0	13	13	13	13
gas1808236	invasive	M1UK	2022-2023	present	Clade 3		gas1692255	36	36	10	1	16	19	3	10	10	22	37	16	23	2	16	3	1	3	1	3	3	1	16	10	11	2	16	16	1	18	3	3	23	16	2	11	10	13	0	0	0	0
gas1808237	invasive	26 SNPs	2022-2023	abscent	Clade 3		gas1692256	50	50	12	15	30	33	17	12	12	36	51	30	37	16	30	17	15	17	15	17	17	15	30	12	13	16	30	30	15	32	17	17	37	30	16	25	12	27	14	14	14	14
gas1808244	invasive	M1UK	2022-2023	present	Clade 3		gas1692258	46	46	20	11	26	29	13	20	20	32	47	26	33	12	26	13	11	13	11	13	13	11	26	20	21	12	26	26	11	28	13	13	33	26	12	21	20	23	10	10	10	10
gas1808252	invasive	M1UK	2022-2023	present	Clade 3		gas1692259	59	59	33	24	35	32	26	33	33	41	60	39	46	25	35	26	24	26	24	26	26	24	35	33	34	25	35	35	24	37	26	26	2	35	25	34	33	36	23	23	23	23
gas1808269	invasive	M1UK	2022-2023	present	Clade 3		gas1692261	36	36	10	1	16	19	3	10	10	22	37	16	23	2	16	3	1	3	1	3	3	1	16	10	11	2	16	16	1	18	3	3	23	16	2	11	10	13	0	0	0	0
gas1808275	invasive	M1UK	2022-2023	present	Clade 3		gas1692262	37	37	11	2	17	20	4	11	11	23	38	17	24	3	17	4	2	4	2	4	4	2	17	11	12	3	17	17	2	19	4	4	24	17	3	12	11	14	1	1	1	1
gas1808276	invasive	M1UK	2022-2023	present	Clade 3		gas1692264	59	59	41	32	47	50	34	41	41	53	60	47	54	33	47	34	32	34	32	34	34	32	47	41	42	33	47	47	32	49	34	34	54	47	33	42	41	44	31	31	31	31
gas1808288	invasive	M1UK	2022-2023	present	Clade 3		gas1692266	48	48	22	13	28	31	15	22	22	34	49	22	35	14	28	15	13	15	13	15	15	13	28	22	23	14	28	28	13	30	15	15	35	28	14	3	22	25	12	12	12	12
gas1808306	invasive	M1UK	2022-2023	present	Clade 3		gas1692269	52	52	26	17	2	31	19	26	26	16	53	32	39	18	2	19	17	19	17	19	19	17	2	26	27	18	2	2	17	16	19	19	35	2	18	27	26	29	16	16	16	16
gas1808312	invasive	M1UK	2022-2023	present	Clade 3		gas1692273	36	36	10	1	16	19	3	10	10	22	37	16	23	2	16	3	1	3	1	3	3	1	16	10	11	2	16	16	1	18	3	3	23	16	2	11	10	13	0	0	0	0
gas1808313	invasive	M1UK	2022-2023	present	Clade 3		gas1692279	52	52	26	17	0	31	19	26	26	16	53	32	39	18	0	19	17	19	17	19	19	17	0	26	27	18	0	0	17	16	19	19	35	0	18	27	26	29	16	16	16	16
gas1808315	invasive	M1UK	2022-2023	present	Clade 3		gas1692283	49	49	23	14	29	32	16	23	23	35	50	29	36	15	29	16	14	16	14	16	16	14	29	23	24	15	29	29	14	31	16	16	36	29	15	24	23	26	13	13	13	13
gas1809866	invasive	M1UK	2022-2023	present	Clade 3		gas1692286	49	49	23	14	29	32	16	23	23	35	50	29	36	15	29	16	14	16	14	16	16	14	29	23	24	15	29	29	14	31	16	16	36	29	15	24	23	0	13	13	13	13
gas1809884	invasive	M1UK	2022-2023	present	Clade 3		gas1692287	36	36	10	1	16	19	3	10	10	22	37	16	23	2	16	3	1	3	1	3	3	1	16	10	11	2	16	16	1	18	3	3	23	16	2	11	10	13	0	0	0	0
gas1809888	invasive	M1UK	2022-2023	present	Clade 3		gas1696140	52	52	26	17	0	31	19	26	26	16	53	32	39	18	0	19	17	19	17	19	19	17	0	26	27	18	0	0	17	16	19	19	35	0	18	27	26	29	16	16	16	16
gas1809895	invasive	M1UK	2022-2023	present	Clade 3		gas1696144	37	37	11	2	17	20	4	11	11	23	38	17	24	3	17	4	2	4	2	4	4	2	17	11	12	3	17	17	2	19	4	4	24	17	3	12	11	14	1	1	1	1
gas1809915	invasive	M1UK	2022-2023	present	Clade 3		gas1696147	37	37	11	2	17	20	4	11	11	23	38	17	24	3	17	4	2	4	2	4	4	2	17	11	12	3	17	17	2	19	4	4	24	17	3	12	11	14	1	1	1	1
gas1809924	invasive	M1UK	2022-2023	present	Clade 3		gas1696150	37	37	11	2	17	20	4	11	11	23	38	17	24	3	17	4	2	4	2	4	4	2	17	11	12	3	17	17	2	19	4	4	24	17	3	12	11	14	1	1	1	1
gas1809936	invasive	M1UK	2022-2023	present	Clade 3		gas1696152	47	47	21	12	27	30	14	21	21	33	48	27	34	13	27	14	12	14	12	14	14	12	27	21	22	13	27	27	12	29	14	14	34	27	13	22	21	24	11	11	11	11
gas1809940	invasive	M1UK	2022-2023	present	Clade 3		gas1696160	47	47	21	12	27	30	14	21	21	33	48	21	34	13	27	14	12	14	12	14	14	12	27	21	22	13	27	27	12	29	14	14	34	27	13	2	21	24	11	11	11	11
gas1809948	invasive	M1UK	2022-2023	present	Clade 3		gas1696162	45	45	19	10	25	28	12	19	19	31	46	19	32	11	25	12	10	12	10	12	12	10	25	19	20	11	25	25	10	27	12	12	32	25	11	8	19	22	9	9	9	9
gas1809952	invasive	M1UK	2022-2023	present	Clade 3		gas1696163	45	45	19	10	25	28	12	19	19	31	46	19	32	11	25	12	10	12	10	12	12	10	25	19	20	11	25	25	10	27	12	12	32	25	11	8	19	22	9	9	9	9
gas1811117	invasive	M1UK	2022-2023	present	Clade 3		gas1696164	36	36	10	1	16	19	3	10	10	22	37	16	23	2	16	3	1	3	1	3	3	1	16	10	11	2	16	16	1	18	3	3	23	16	2	11	10	13	0	0	0	0
gas1811121	invasive	M1UK	2022-2023	present	Clade 3		gas1696165	36	36	10	1	16	19	3	10	10	22	37	16	23	2	16	3	1	3	1	3	3	1	16	10	11	2	16	16	1	18	3	3	23	16	2	11	10	13	0	0	0	0
gas1811126	invasive	M1UK	2022-2023	present	Clade 3		gas1696169	39	39	13	4	19	22	6	13	13	25	40	19	26	5	19	6	4	6	4	6	6	4	19	13	14	5	19	19	4	21	6	6	26	19	5	14	13	16	3	3	3	3
gas1811135	invasive	M1UK	2022-2023	present	Clade 3		gas1696170	36	36	10	1	16	19	3	10	10	22	37	16	23	2	16	3	1	3	1	3	3	1	16	10	11	2	16	16	1	18	3	3	23	16	2	11	10	13	0	0	0	0
gas1811139	invasive	M1UK	2022-2023	present	Clade 3		gas1696176	47	47	21	12	27	30	14	21	21	33	48	21	34	13	27	14	12	14	12	14	14	12	27	21	22	13	27	27	12	29	14	14	34	27	13	2	21	24	11	11	11	11
gas1811147	invasive	M1UK	2022-2023	present	Clade 3		gas1696177	61	61	43	34	49	52	36	43	43	55	62	49	56	35	49	36	34	36	34	36	36	34	49	43	44	35	49	49	34	51	36	36	56	49	35	44	43	46	33	33	33	33
gas1811161	invasive	M1UK	2022-2023	present	Clade 3		gas1696178	47	47	21	12	27	30	14	21	21	33	48	21	34	13	27	14	12	14	12	14	14	12	27	21	22	13	27	27	12	29	14	14	34	27	13	0	21	24	11	11	11	11
gas1811175	invasive	M1UK	2022-2023	present	Clade 3		gas1696184	55	55	29	20	35	38	22	29	29	41	56	35	42	21	35	22	20	22	20	22	22	20	35	29	30	21	35	35	20	37	22	22	42	35	21	30	29	28	19	19	19	19
gas1811190	invasive	M1UK	2022-2023	present	Clade 3		gas1696192	48	48	22	13	28	31	15	22	22	34	49	28	35	14	28	15	13	15	13	15	15	13	28	22	23	14	28	28	13	30	15	15	35	28	14	23	22	21	12	12	12	12
gas1811202	invasive	M1UK	2022-2023	present	Clade 3		gas1696195	47	47	21	12	27	30	14	21	21	33	48	21	34	13	27	14	12	14	12	14	14	12	27	21	22	13	27	27	12	29	14	14	34	27	13	2	21	24	11	11	11	11
gas1811204	invasive	M1UK	2022-2023	present	Clade 3		gas1696197	36	36	10	1	16	19	3	10	10	22	37	16	23	2	16	3	1	3	1	3	3	1	16	10	11	2	16	16	1	18	3	3	23	16	2	11	10	13	0	0	0	0
gas1812298	invasive	M1UK	2022-2023	present	Clade 3		gas1696198	36	36	10	1	16	19	3	10	10	22	37	16	23	2	16	3	1	3	1	3	3	1	16	10	11	2	16	16	1	18	3	3	23	16	2	11	10	13	0	0	0	0
gas1812309	invasive	M1UK	2022-2023	present	Clade 3		gas1696205	42	42	16	7	22	25	9	16	16	28	43	22	29	8	22	9	7	9	7	9	9	7	22	16	17	8	22	22	7	24	9	9	29	22	8	17	16	19	6	6	6	6
gas1812311	invasive	M1UK	2022-2023	present	Clade 3		gas1696207	46	46	20	11	26	29	13	20	20	32	47	20	33	12	26	13	11	13	11	13	13	11	26	20	21	12	26	26	11	28	13	13	33	26	12	1	20	23	10	10	10	10
gas1812320	invasive	M1UK	2022-2023	present	Clade 3		gas1696209	47	47	21	12	27	30	14	21	21	33	48	21	34	13	27	14	12	14	12	14	14	12	27	21	22	13	27	27	12	29	14	14	34	27	13	2	21	24	11	11	11	11
gas1812351	invasive	M1UK	2022-2023	present	Clade 3		gas1696210	48	48	22	13	28	31	15	22	22	34	49	22	35	14	28	15	13	15	13	15	15	13	28	22	23	14	28	28	13	30	15	15	35	28	14	3	22	25	12	12	12	12
gas1812366	invasive	M1UK	2022-2023	present	Clade 3		gas1698664	47	47	21	12	27	30	14	21	21	33	48	27	34	13	27	14	12	14	12	14	14	12	27	21	22	13	27	27	12	29	14	14	34	27	13	22	21	24	11	11	11	11
gas1812369	invasive	M1UK	2022-2023	present	Clade 3		gas1698670	50	50	24	15	28	31	17	24	24	34	51	30	37	16	28	17	15	17	15	17	17	15	28	24	25	16	28	28	15	30	17	17	35	28	16	25	24	27	14	14	14	14
gas1812371	invasive	M1UK	2022-2023	present	Clade 3		gas1698677	54	54	28	19	30	27	21	28	28	36	55	34	41	20	30	21	19	21	19	21	21	19	30	28	29	20	30	30	19	32	21	21	31	30	20	29	28	31	18	18	18	18
gas1812374	invasive	M1UK	2022-2023	present	Clade 3		gas1709470	59	59	33	24	39	42	26	33	33	45	60	39	46	25	39	26	24	26	24	26	26	24	39	33	34	25	39	39	24	41	26	26	46	39	25	34	33	22	23	23	23	23
gas1812386	invasive	M1UK	2022-2023	present	Clade 3		gas1709488	53	53	27	18	1	32	20	27	27	17	54	33	40	19	1	20	18	20	18	20	20	18	1	27	28	19	1	1	18	17	20	20	36	1	19	28	27	30	17	17	17	17
gas1819394	invasive	M1UK	2022-2023	present	Clade 3		gas1709492	49	49	23	14	29	32	16	23	23	35	50	29	36	15	29	16	14	16	14	16	16	14	29	23	24	15	29	29	14	31	16	16	36	29	15	24	23	26	13	13	13	13
gas1819410	invasive	M1UK	2022-2023	present	Clade 3		gas1709502	42	42	16	7	22	25	9	16	16	28	43	22	29	8	22	9	7	9	7	9	9	7	22	16	17	8	22	22	7	24	9	9	29	22	8	17	16	19	6	6	6	6
gas1819422	invasive	M1UK	2022-2023	present	Clade 3		gas1709508	51	51	25	16	1	30	18	25	25	15	52	31	38	17	1	18	16	18	16	18	18	16	1	25	26	17	1	1	16	15	18	18	34	1	17	26	25	28	15	15	15	15
gas1819426	invasive	M1UK	2022-2023	present	Clade 3		gas1709514	56	56	30	21	36	39	23	30	30	42	57	36	43	22	36	23	21	23	21	23	23	21	36	30	31	22	36	36	21	38	23	23	43	36	22	31	30	29	20	20	20	20
gas1819429	invasive	M1UK	2022-2023	present	Clade 3		gas1709518	39	39	13	4	19	22	6	13	13	25	40	19	26	5	19	6	4	6	4	6	6	4	19	13	14	5	19	19	4	21	6	6	26	19	5	14	13	16	3	3	3	3
gas1819438	invasive	M1UK	2022-2023	present	Clade 3		gas1709524	56	56	30	21	36	39	23	30	30	42	57	36	43	22	36	23	21	23	21	23	23	21	36	30	31	22	36	36	21	38	23	23	43	36	22	31	30	29	20	20	20	20
gas1819445	invasive	M1UK	2022-2023	present	Clade 3		gas1709542	47	47	21	12	27	30	14	21	21	33	48	27	34	13	27	14	12	14	12	14	14	12	27	21	22	13	27	27	12	29	14	14	34	27	13	22	21	24	11	11	11	11
gas1819448	invasive	M1UK	2022-2023	present	Clade 3		gas1709546	48	48	22	13	28	31	15	22	22	34	49	22	35	14	28	15	13	15	13	15	15	13	28	22	23	14	28	28	13	30	15	15	35	28	14	3	22	25	12	12	12	12
gas1819451	invasive	M1UK	2022-2023	present	Clade 3		gas1710506	38	38	12	3	18	21	5	12	12	24	39	18	25	4	18	5	3	5	3	5	5	3	18	12	13	4	18	18	3	20	5	5	25	18	4	13	12	15	2	2	2	2
gas1819452	invasive	M1UK	2022-2023	present	Clade 3		gas1710507	47	47	21	12	27	30	14	21	21	33	48	27	34	13	27	14	12	14	12	14	14	12	27	21	22	13	27	27	12	29	14	14	34	27	13	22	21	24	11	11	11	11
gas1819453	invasive	M1UK	2022-2023	present	Clade 3		gas1710537	38	38	12	3	18	21	5	12	12	24	39	18	25	4	18	5	3	5	3	5	5	3	18	12	13	4	18	18	3	20	5	5	25	18	4	13	12	15	2	2	2	2
gas1819463	invasive	M1UK	2022-2023	present	Clade 3		gas1711777	50	50	24	15	30	33	17	24	24	36	51	30	37	16	30	17	15	17	15	17	17	15	30	24	25	16	30	30	15	32	17	17	37	30	16	25	24	1	14	14	14	14
gas1819465	invasive	M1UK	2022-2023	present	Clade 3		gas1716146	39	39	13	4	19	22	6	13	13	25	40	19	26	5	19	6	4	6	4	6	6	4	19	13	14	1	19	19	4	21	6	6	26	19	5	14	13	16	3	3	3	3
gas1819473	invasive	M1UK	2022-2023	present	Clade 3		gas1716158	50	50	24	15	30	33	17	24	24	36	51	30	37	16	30	17	15	17	15	17	17	15	30	24	25	16	30	30	15	32	17	17	37	30	16	25	24	27	14	14	14	14
gas1819475	invasive	M1UK	2022-2023	present	Clade 3		gas1716160	39	39	13	4	19	22	6	13	13	25	40	19	26	5	19	6	4	6	4	6	6	4	19	13	14	5	19	19	4	21	6	6	26	19	5	14	13	16	3	3	3	3
gas1819778	invasive	M1UK	2022-2023	present	Clade 3		gas1716162	51	51	25	16	31	34	18	25	25	37	52	25	38	17	31	18	16	18	16	18	18	16	31	25	26	17	31	31	16	33	18	18	38	31	17	6	25	28	15	15	15	15
gas1819781	invasive	M1UK	2022-2023	present	Clade 3		gas1716167	37	37	11	2	17	20	4	11	11	23	38	17	24	3	17	4	2	4	2	4	4	2	17	11	12	3	17	17	2	19	4	4	24	17	3	12	11	14	1	1	1	1
gas1819791	invasive	M1UK	2022-2023	present	Clade 3		gas1716178	54	54	28	19	34	37	21	28	28	40	55	34	41	20	34	21	19	21	19	21	21	19	34	28	29	20	34	34	19	36	21	21	41	34	20	29	28	27	18	18	18	18
gas1819793	invasive	M1UK	2022-2023	present	Clade 3		gas1716181	47	47	21	12	27	30	14	21	21	33	48	21	34	13	27	14	12	14	12	14	14	12	27	21	22	13	27	27	12	29	14	14	34	27	13	2	21	24	11	11	11	11
gas1819798	invasive	M1UK	2022-2023	present	Clade 3		gas1716204	53	53	27	18	1	32	20	27	27	17	54	33	40	19	1	20	18	20	18	20	20	18	1	27	28	19	1	1	18	17	20	20	36	1	19	28	27	30	17	17	17	17
gas1819806	invasive	M1UK	2022-2023	present	Clade 3		gas1717759	60	60	34	25	40	43	27	34	34	46	61	40	47	26	40	27	25	27	25	27	27	25	40	34	35	26	40	40	25	42	27	27	47	40	26	35	34	23	24	24	24	24
gas1819826	invasive	M1UK	2022-2023	present	Clade 3		gas1717767	56	56	30	21	36	39	23	30	30	42	57	36	43	22	36	23	21	23	21	23	23	21	36	30	31	22	36	36	21	38	23	23	43	36	22	31	30	29	20	20	20	20
gas1819836	invasive	M1UK	2022-2023	present	Clade 3		gas1717784	42	42	16	7	22	25	9	16	16	28	43	22	29	8	22	9	7	9	7	9	9	7	22	16	17	8	22	22	7	24	9	9	29	22	8	17	16	19	6	6	6	6
gas1819843	invasive	M1UK	2022-2023	present	Clade 3		gas1717800	46	46	0	11	26	29	13	0	0	32	47	26	33	12	26	13	11	13	11	13	13	11	26	0	1	12	26	26	11	28	13	13	33	26	12	21	0	23	10	10	10	10
gas1819845	invasive	M1UK	2022-2023	present	Clade 3		gas1717807	48	48	22	13	28	31	15	22	22	34	49	28	35	14	28	15	13	15	13	15	15	13	28	22	23	14	28	28	13	30	15	15	35	28	14	23	22	25	12	12	12	12
gas1819849	invasive	M1UK	2022-2023	present	Clade 3		gas1717833	48	48	22	13	28	31	15	22	22	34	49	28	35	14	28	15	13	15	13	15	15	13	28	22	23	14	28	28	13	30	15	15	35	28	14	23	22	25	12	12	12	12
gas1819852	invasive	M1UK	2022-2023	present	Clade 3		gas1717850	40	40	14	5	20	23	7	14	14	26	41	20	27	6	20	7	5	7	5	7	7	5	20	14	15	6	20	20	5	22	7	7	27	20	6	15	14	17	4	4	4	4
gas1819853	invasive	M1UK	2022-2023	present	Clade 3		gas1722632	50	50	24	15	30	33	17	24	24	36	51	30	37	16	30	17	15	17	15	17	17	15	30	24	25	16	30	30	15	32	17	17	37	30	16	25	24	27	14	14	14	14
gas1819854	invasive	M1UK	2022-2023	present	Clade 3		gas1722657	38	38	12	3	18	21	5	12	12	24	39	18	25	4	18	5	3	5	3	5	5	3	18	12	13	4	18	18	3	20	5	5	25	18	4	13	12	15	2	2	2	2
gas1819863	invasive	26 SNPs	2022-2023	abscent	Clade 3		gas1722670	49	49	23	14	29	32	16	23	23	35	50	29	36	15	29	16	14	16	14	16	16	14	29	23	24	15	29	29	14	31	16	16	36	29	15	24	23	0	13	13	13	13
gas1821539	invasive	M1UK	2022-2023	present	Clade 3		gas1722671	41	41	15	6	21	24	8	15	15	27	42	21	28	7	21	8	6	8	6	8	8	6	21	15	16	7	21	21	6	23	8	8	28	21	7	16	15	18	5	5	5	5
gas1821553	invasive	M1UK	2022-2023	present	Clade 3		gas1728077	51	51	25	16	31	34	18	25	25	37	52	31	38	17	31	18	16	18	16	18	18	16	31	25	26	17	31	31	16	33	18	18	38	31	17	26	25	28	15	15	15	15
gas1821555	invasive	M1UK	2022-2023	present	Clade 3		gas1728082	54	54	28	19	12	33	21	28	28	18	55	34	41	20	12	21	19	21	19	21	21	19	12	28	29	20	12	12	19	18	21	21	37	12	20	29	28	31	18	18	18	18
gas1821558	invasive	M1UK	2022-2023	present	Clade 3		gas1728096	49	49	23	14	29	32	16	23	23	35	50	23	36	15	29	16	14	16	14	16	16	14	29	23	24	15	29	29	14	31	16	16	36	29	15	4	23	26	13	13	13	13
gas1821563	invasive	M1UK	2022-2023	present	Clade 3		gas1728099	38	38	12	3	18	21	5	12	12	24	39	18	25	4	18	5	3	5	3	5	5	3	18	12	13	4	18	18	3	20	5	5	25	18	4	13	12	15	2	2	2	2
gas1821565	invasive	M1UK	2022-2023	present	Clade 3		gas1728101	41	41	15	6	21	24	8	15	15	27	42	21	28	7	21	8	6	8	6	8	8	6	21	15	16	7	21	21	6	23	8	8	28	21	7	16	15	18	5	5	5	5
gas1821575	invasive	M1UK	2022-2023	present	Clade 3		gas1728102	39	39	13	4	19	22	6	13	13	25	40	19	26	5	19	6	4	6	2	6	6	2	19	13	14	5	19	19	4	21	6	6	26	19	1	14	13	16	3	3	3	3
gas1821581	invasive	M1UK	2022-2023	present	Clade 3		gas1728103	49	49	23	14	29	32	16	23	23	35	50	23	36	15	29	16	14	16	14	16	16	14	29	23	24	15	29	29	14	31	16	16	36	29	15	4	23	26	13	13	13	13
gas1821593	invasive	M1UK	2022-2023	present	Clade 3		gas1728107	36	36	10	1	16	19	3	10	10	22	37	16	23	2	16	3	1	3	1	3	3	1	16	10	11	2	16	16	1	18	3	3	23	16	2	11	10	13	0	0	0	0
gas1821595	invasive	M1UK	2022-2023	present	Clade 3		gas1728119	37	37	11	2	17	20	4	11	11	23	38	17	24	3	17	4	2	4	2	4	4	2	17	11	12	3	17	17	2	19	4	4	24	17	3	12	11	14	1	1	1	1
gas1821596	invasive	M1UK	2022-2023	present	Clade 3		gas1730134	50	50	24	15	26	23	17	24	24	32	51	30	37	16	26	17	15	17	15	17	17	15	26	24	25	16	26	26	15	28	17	17	27	26	16	25	24	27	14	14	14	14
gas1821597	invasive	M1UK	2022-2023	present	Clade 3		gas1730142	39	39	13	4	19	22	6	13	13	25	40	19	26	5	19	6	4	6	4	6	6	4	19	13	14	5	19	19	4	21	6	6	26	19	5	14	13	16	3	3	3	3
gas1821601	invasive	M1UK	2022-2023	present	Clade 3		gas1730147	56	56	30	21	32	29	23	30	30	38	57	36	43	22	32	23	21	23	21	23	23	21	32	30	31	22	32	32	21	34	23	23	3	32	22	31	30	33	20	20	20	20
gas1821782	invasive	M1UK	2022-2023	present	Clade 3		gas1730222	39	39	13	4	19	22	6	13	13	25	40	19	26	5	19	6	4	6	2	6	6	2	19	13	14	5	19	19	4	21	6	6	26	19	1	14	13	16	3	3	3	3
gas1821785	invasive	M1UK	2022-2023	present	Clade 3		gas1735886	58	58	32	23	34	31	25	32	32	40	59	38	45	24	34	25	23	25	23	25	25	23	34	32	33	24	34	34	23	36	25	25	5	34	24	33	32	35	22	22	22	22
gas1821795	invasive	M1UK	2022-2023	present	Clade 3		gas1735910	37	37	11	2	17	20	4	11	11	23	38	17	24	3	17	4	2	4	2	4	4	2	17	11	12	3	17	17	2	19	4	4	24	17	3	12	11	14	1	1	1	1
gas1821800	invasive	M1UK	2022-2023	present	Clade 3		gas1735935	51	51	25	16	13	30	18	25	25	19	52	31	38	17	13	18	16	18	16	18	18	16	13	25	26	17	13	13	16	15	18	18	34	13	17	26	25	28	15	15	15	15
gas1821806	invasive	M1UK	2022-2023	present	Clade 3		gas1739394	51	51	25	16	31	34	18	25	25	37	52	31	38	17	31	18	16	18	16	18	18	16	31	25	26	17	31	31	16	33	18	18	38	31	17	26	25	28	15	15	15	15
gas1821809	invasive	M1UK	2022-2023	present	Clade 3		gas1739407	67	67	49	40	55	58	42	49	49	61	68	55	62	41	55	42	40	42	40	42	42	40	55	49	50	41	55	55	40	57	42	42	62	55	41	50	49	52	39	39	39	39
gas1821819	invasive	M1UK	2022-2023	present	Clade 3		gas1739412	58	58	32	23	34	31	25	32	32	40	59	38	45	24	34	25	23	25	23	25	25	23	34	32	33	24	34	34	23	36	25	25	1	34	24	33	32	35	22	22	22	22
gas1821823	invasive	M1UK	2022-2023	present	Clade 3		gas1739416	45	45	19	10	25	28	12	19	19	31	46	25	32	11	25	12	10	12	10	12	12	10	25	19	20	11	25	25	10	27	12	12	32	25	11	20	19	22	9	9	9	9
gas1821831	invasive	M1UK	2022-2023	present	Clade 3		gas1739417	46	46	20	11	26	29	13	20	20	32	47	26	33	12	26	13	11	13	11	13	13	11	26	20	21	12	26	26	11	28	13	13	33	26	12	21	20	23	10	10	10	10
gas1821837	invasive	M1UK	2022-2023	present	Clade 3		gas1739426	51	51	25	16	31	34	18	25	25	37	52	31	38	17	31	18	16	18	16	18	18	16	31	25	26	17	31	31	16	33	18	18	38	31	17	26	25	24	15	15	15	15
gas1821855	invasive	M1UK	2022-2023	present	Clade 3		gas1739429	46	46	20	11	26	29	13	20	20	32	47	20	33	12	26	13	11	13	11	13	13	11	26	20	21	12	26	26	11	28	13	13	33	26	12	1	20	23	10	10	10	10
gas1821858	invasive	M1UK	2022-2023	present	Clade 3		gas1739437	52	52	26	17	14	31	19	26	26	20	53	32	39	18	14	19	17	19	17	19	19	17	14	26	27	18	14	14	17	16	19	19	35	14	18	27	26	29	16	16	16	16
gas1822143	invasive	M1UK	2022-2023	present	Clade 3		gas1739443	51	51	25	16	1	30	18	25	25	15	52	31	38	17	1	18	16	18	16	18	18	16	1	25	26	17	1	1	16	15	18	18	34	1	17	26	25	28	15	15	15	15
gas1822145	invasive	M1UK	2022-2023	present	Clade 3		gas1739451	37	37	11	2	17	20	4	11	11	23	38	17	24	3	17	4	2	4	2	4	4	2	17	11	12	3	17	17	2	19	4	4	24	17	3	12	11	14	1	1	1	1
gas1822150	invasive	M1UK	2022-2023	present	Clade 3		gas1739458	48	48	22	13	28	31	15	22	22	34	49	22	35	14	28	15	13	15	13	15	15	13	28	22	23	14	28	28	13	30	15	15	35	28	14	3	22	25	12	12	12	12
gas1822156	invasive	M1UK	2022-2023	present	Clade 3		gas1739460	57	57	31	22	37	40	24	31	31	43	58	37	44	23	37	24	22	24	22	24	24	22	37	31	32	23	37	37	22	39	24	24	44	37	23	32	31	30	21	21	21	21
gas1822168	invasive	M1UK	2022-2023	present	Clade 3		gas1739467	58	58	32	23	34	31	25	32	32	40	59	38	45	24	34	25	23	25	23	25	25	23	34	32	33	24	34	34	23	36	25	25	5	34	24	33	32	35	22	22	22	22
gas1822176	invasive	M1UK	2022-2023	present	Clade 3		gas1739472	49	49	23	14	25	22	16	23	23	31	50	29	36	15	25	16	14	16	14	16	16	14	25	23	24	15	25	25	14	27	16	16	26	25	15	24	23	26	13	13	13	13
gas1822178	invasive	M1UK	2022-2023	present	Clade 3		gas1739479	52	52	26	17	0	31	19	26	26	16	53	32	39	18	0	19	17	19	17	19	19	17	0	26	27	18	0	0	17	16	19	19	35	0	18	27	26	29	16	16	16	16
gas1822194	invasive	M1UK	2022-2023	present	Clade 3		gas1742801	39	39	13	4	19	22	6	13	13	25	40	19	26	5	19	6	4	6	4	6	6	4	19	13	14	5	19	19	4	21	6	6	26	19	5	14	13	16	3	3	3	3
gas1822212	invasive	M1UK	2022-2023	present	Clade 3		gas1742802	51	51	25	16	31	34	18	25	25	37	52	31	38	17	31	18	16	18	16	18	18	16	31	25	26	17	31	31	16	33	18	18	38	31	17	26	25	28	15	15	15	15
gas1822586	invasive	26 SNPs	2022-2023	abscent	Clade 3		gas1742839	45	45	19	10	25	28	12	19	19	31	46	25	32	11	25	12	10	12	10	12	12	10	25	19	20	11	25	25	10	27	12	12	32	25	11	20	19	22	9	9	9	9
gas1822604	invasive	M1UK	2022-2023	present	Clade 3		gas1742842	36	36	10	1	16	19	3	10	10	22	37	16	23	2	16	3	1	3	1	3	3	1	16	10	11	2	16	16	1	18	3	3	23	16	2	11	10	13	0	0	0	0
gas1822608	invasive	M1UK	2022-2023	present	Clade 3		gas1742862	36	36	10	1	16	19	3	10	10	22	37	16	23	2	16	3	1	3	1	3	3	1	16	10	11	2	16	16	1	18	3	3	23	16	2	11	10	13	0	0	0	0
gas1822620	invasive	M1UK	2022-2023	present	Clade 3		gas1742863	52	52	26	17	0	31	19	26	26	16	53	32	39	18	0	19	17	19	17	19	19	17	0	26	27	18	0	0	17	16	19	19	35	0	18	27	26	29	16	16	16	16
gas1822621	invasive	M1UK	2022-2023	present	Clade 3		gas1743489	38	38	12	3	18	21	5	12	12	24	39	18	25	4	18	5	3	5	3	5	5	3	18	12	13	4	18	18	3	20	5	5	25	18	4	13	12	15	2	2	2	2
gas1825917	invasive	M1UK	2022-2023	present	Clade 3		gas1743493	43	43	17	8	23	26	10	17	17	29	44	23	30	9	23	10	8	10	8	10	10	8	23	17	18	9	23	23	8	25	10	10	30	23	9	18	17	20	7	7	7	7
gas1825921	invasive	M1UK	2022-2023	present	Clade 3		gas1743494	48	48	22	13	28	31	15	22	22	34	49	22	35	14	28	15	13	15	13	15	15	13	28	22	23	14	28	28	13	30	15	15	35	28	14	1	22	25	12	12	12	12
gas1825924	invasive	M1UK	2022-2023	present	Clade 3		gas1743498	39	39	13	4	19	22	6	13	13	25	40	19	26	5	19	6	4	6	4	6	6	4	19	13	14	5	19	19	4	21	6	6	26	19	5	14	13	16	3	3	3	3
gas1825932	invasive	M1UK	2022-2023	present	Clade 3		gas1743505	38	38	12	3	18	21	5	12	12	24	39	18	25	4	18	5	3	5	3	5	5	3	18	12	13	4	18	18	3	20	5	5	25	18	4	13	12	15	2	2	2	2
gas1825945	invasive	M1UK	2022-2023	present	Clade 3		gas1743517	45	45	19	10	25	28	12	19	19	31	46	25	32	11	25	12	10	12	10	12	12	10	25	19	20	11	25	25	10	27	12	12	32	25	11	20	19	22	9	9	9	9
gas1825947	invasive	M1UK	2022-2023	present	Clade 3		gas1743524	54	54	28	19	2	33	21	28	28	18	55	34	41	20	2	21	19	21	19	21	21	19	2	28	29	20	2	2	19	18	21	21	37	2	20	29	28	31	18	18	18	18
gas1825949	invasive	M1UK	2022-2023	present	Clade 3		gas1743525	45	45	19	10	25	28	12	19	19	31	46	25	32	11	25	12	10	12	10	12	12	10	25	19	20	11	25	25	10	27	12	12	32	25	11	20	19	22	9	9	9	9
gas1825950	invasive	M1UK	2022-2023	present	Clade 3		gas1743536	46	46	20	11	26	29	13	20	20	32	47	20	33	12	26	13	11	13	11	13	13	11	26	20	21	12	26	26	11	28	13	13	33	26	12	1	20	23	10	10	10	10
gas1825951	invasive	M1UK	2022-2023	present	Clade 3		gas1743541	55	55	29	20	35	38	22	29	29	41	56	35	42	21	35	22	20	22	20	22	22	20	35	29	30	21	35	35	20	37	22	22	42	35	21	30	29	28	19	19	19	19
gas1825956	invasive	M1UK	2022-2023	present	Clade 3		gas1743542	46	46	20	11	26	29	13	20	20	32	47	20	33	12	26	13	11	13	11	13	13	11	26	20	21	12	26	26	11	28	13	13	33	26	12	9	20	23	10	10	10	10
gas1825961	invasive	M1UK	2022-2023	present	Clade 3		gas1743552	49	49	3	14	29	32	16	3	3	35	50	29	36	15	29	16	14	16	14	16	16	14	29	3	4	15	29	29	14	31	16	16	36	29	15	24	3	26	13	13	13	13
gas1825966	invasive	M1UK	2022-2023	present	Clade 3		gas1743556	36	36	10	1	16	19	3	10	10	22	37	16	23	2	16	3	1	3	1	3	3	1	16	10	11	2	16	16	1	18	3	3	23	16	2	11	10	13	0	0	0	0
gas1825999	invasive	M1UK	2022-2023	present	Clade 3		gas1743557	49	49	23	14	29	32	16	23	23	35	50	29	36	15	29	16	14	16	14	16	16	14	29	23	24	15	29	29	14	31	16	16	36	29	15	24	23	0	13	13	13	13
gas1831444	invasive	M1UK	2022-2023	present	Clade 3		gas1743558	50	50	24	15	26	23	17	24	24	32	51	30	37	16	26	17	15	17	15	17	17	15	26	24	25	16	26	26	15	28	17	17	27	26	16	25	24	27	14	14	14	14
gas1831452	invasive	M1UK	2022-2023	present	Clade 3		gas1743559	37	37	11	0	17	20	4	11	11	23	38	17	24	3	17	4	0	4	2	4	4	2	17	11	12	3	17	17	0	19	2	4	24	17	3	12	11	14	1	1	1	1
gas1831459	invasive	M1UK	2022-2023	present	Clade 3		gas1743560	53	53	27	18	1	32	20	27	27	17	54	33	40	19	1	20	18	20	18	20	20	18	1	27	28	19	1	1	18	17	20	20	36	1	19	28	27	30	17	17	17	17
gas1831471	invasive	M1UK	2022-2023	present	Clade 3		gas1743563	38	38	12	3	18	21	5	12	12	24	39	18	25	4	18	5	3	5	3	5	5	3	18	12	13	4	18	18	3	20	5	5	25	18	4	13	12	15	2	2	2	2
gas1831474	invasive	26 SNPs	2022-2023	abscent	Clade 3		gas1749499	42	42	16	7	22	25	9	16	16	28	43	22	29	8	22	9	7	9	7	9	9	7	22	16	17	8	22	22	7	24	9	9	29	22	8	17	16	19	6	6	6	6
gas1831484	invasive	M1UK	2022-2023	present	Clade 3		gas1749505	58	58	32	23	34	31	25	32	32	40	59	38	45	24	34	25	23	25	23	25	25	23	34	32	33	24	34	34	23	36	25	25	3	34	24	33	32	35	22	22	22	22
gas1831492	invasive	M1UK	2022-2023	present	Clade 3		gas1749515	46	46	20	11	26	29	13	20	20	32	47	20	33	12	26	13	11	13	11	13	13	11	26	20	21	12	26	26	11	28	13	13	33	26	12	9	20	23	10	10	10	10
gas1831493	invasive	M1UK	2022-2023	present	Clade 3		gas1749522	57	57	31	22	37	40	24	31	31	43	58	37	44	23	37	24	22	24	22	24	24	22	37	31	32	23	37	37	22	39	24	24	44	37	23	32	31	34	21	21	21	21
gas1831496	invasive	M1UK	2022-2023	present	Clade 3		gas1749523	53	53	27	18	33	36	20	27	27	39	54	33	40	19	33	20	18	20	18	20	20	18	33	27	28	19	33	33	18	35	20	20	40	33	19	28	27	26	17	17	17	17
gas1831500	invasive	M1UK	2022-2023	present	Clade 3		gas1749524	52	52	26	17	32	35	19	26	26	38	53	32	39	18	32	19	17	19	17	19	19	17	32	26	27	18	32	32	17	34	19	19	39	32	18	27	26	29	16	16	16	16
gas1834543	invasive	M1UK	2022-2023	present	Clade 3		gas1749525	37	37	11	0	17	20	4	11	11	23	38	17	24	3	17	4	0	4	2	4	4	2	17	11	12	3	17	17	0	19	2	4	24	17	3	12	11	14	1	1	1	1
gas1834544	invasive	M1UK	2022-2023	present	Clade 3		gas1749526	44	44	18	9	24	27	11	18	18	30	45	24	31	10	24	11	9	11	9	11	11	9	24	18	19	10	24	24	9	26	11	11	31	24	10	19	18	21	8	8	8	8
gas1834557	invasive	M1UK	2022-2023	present	Clade 3		gas1749527	40	40	14	5	20	23	7	14	14	26	41	20	27	6	20	7	5	7	5	7	7	5	20	14	15	6	20	20	5	22	7	7	27	20	6	15	14	17	4	4	4	4
gas1834564	invasive	M1UK	2022-2023	present	Clade 3		gas1749530	41	41	15	6	21	24	8	15	15	27	42	21	28	7	21	8	6	8	6	8	8	6	21	15	16	7	21	21	6	23	8	8	28	21	7	16	15	18	5	5	5	5
gas1834565	invasive	M1UK	2022-2023	present	Clade 3		gas1749537	41	41	15	6	21	24	8	15	15	27	42	21	28	7	21	8	6	8	6	8	8	6	21	15	16	7	21	21	6	23	8	8	28	21	7	16	15	18	5	5	5	5
gas1834576	invasive	26 SNPs	2022-2023	abscent	Clade 3		gas1749545	54	54	28	19	12	33	21	28	28	18	55	34	41	20	12	21	19	21	19	21	21	19	12	28	29	20	12	12	19	18	21	21	37	12	20	29	28	31	18	18	18	18
gas1834589	invasive	M1UK	2022-2023	present	Clade 3		gas1749549	70	70	44	35	50	53	37	44	44	56	71	50	57	36	50	37	35	37	35	37	37	35	50	44	45	36	50	50	35	52	37	37	57	50	36	45	44	47	34	34	34	34
gas1834600	invasive	M1UK	2022-2023	present	Clade 3		gas1749556	37	37	11	2	17	20	4	11	11	23	38	17	24	3	17	4	2	4	2	4	4	2	17	11	12	3	17	17	2	19	4	4	24	17	3	12	11	14	1	1	1	1
gas1834608	invasive	M1UK	2022-2023	present	Clade 3		gas1749558	37	37	11	2	17	20	4	11	11	23	38	17	24	3	17	4	2	4	2	4	4	2	17	11	12	3	17	17	2	19	4	4	24	17	3	12	11	14	1	1	1	1
gas1834620	invasive	M1UK	2022-2023	present	Clade 3		gas1749564	52	52	26	17	0	31	19	26	26	16	53	32	39	18	0	19	17	19	17	19	19	17	0	26	27	18	0	0	17	16	19	19	35	0	18	27	26	29	16	16	16	16
gas1834622	invasive	M1UK	2022-2023	present	Clade 3		gas1749565	39	39	13	4	19	22	6	13	13	25	40	19	26	5	19	6	4	6	4	6	6	4	19	13	14	5	19	19	4	21	6	6	26	19	5	14	13	16	3	3	3	3
gas1836779	invasive	M1UK	2022-2023	present	Clade 3		gas1749566	46	46	20	11	26	29	13	20	20	32	47	20	33	12	26	13	11	13	11	13	13	11	26	20	21	12	26	26	11	28	13	13	33	26	12	1	20	23	10	10	10	10
gas1836811	invasive	M1UK	2022-2023	present	Clade 3		gas1749567	48	48	22	13	28	31	15	22	22	34	49	28	35	14	28	15	13	15	13	15	15	13	28	22	23	14	28	28	13	30	15	15	35	28	14	23	22	25	12	12	12	12
gas1836824	invasive	M1UK	2022-2023	present	Clade 3		gas1755654	54	54	28	19	2	33	21	28	28	18	55	34	41	20	2	21	19	21	19	21	21	19	2	28	29	20	2	2	19	18	21	21	37	2	20	29	28	31	18	18	18	18
gas1836832	invasive	M1UK	2022-2023	present	Clade 3		gas1755656	54	54	28	19	2	33	21	28	28	18	55	34	41	20	2	21	19	21	19	21	21	19	2	28	29	20	2	2	19	18	21	21	37	2	20	29	28	31	18	18	18	18
SP22_302	non invasive	M1UK	2022-2023	present	Clade 3		gas1755657	50	50	24	15	30	33	17	24	24	36	51	24	37	16	30	17	15	17	15	17	17	15	30	24	25	16	30	30	15	32	17	17	37	30	16	5	24	27	14	14	14	14
SP22_622	non invasive	M1UK	2022-2023	present	Clade 3		gas1755660	48	48	22	13	28	31	15	22	22	34	49	28	35	14	28	15	13	15	13	15	15	13	28	22	23	14	28	28	13	30	15	15	35	28	14	23	22	25	12	12	12	12
SP22_624	non invasive	M1UK	2022-2023	present	Clade 3		gas1755666	58	58	32	23	38	41	25	32	32	44	59	38	3	24	38	25	23	25	23	25	25	23	38	32	33	24	38	38	23	40	25	25	45	38	24	33	32	35	22	22	22	22
SP22_0301	non invasive	M1UK	2022-2023	present	Clade 3		gas1755668	42	42	16	7	22	25	9	16	16	28	43	22	29	8	22	9	7	9	7	9	9	7	22	16	17	8	22	22	7	24	9	9	29	22	8	17	16	19	6	6	6	6
SP22_0313	non invasive	M1UK	2022-2023	present	Clade 3		gas1755672	46	46	20	11	26	29	13	20	20	32	47	20	33	12	26	13	11	13	11	13	13	11	26	20	21	12	26	26	11	28	13	13	33	26	12	1	20	23	10	10	10	10
SP22_0628	non invasive	M1UK	2022-2023	present	Clade 3		gas1755675	37	37	11	2	17	20	4	11	11	23	38	17	24	3	17	4	2	4	2	4	4	2	17	11	12	3	17	17	2	19	4	4	24	17	3	12	11	14	1	1	1	1
SP22_0640	non invasive	M1UK	2022-2023	present	Clade 3		gas1755677	50	50	24	15	30	33	17	24	24	36	51	30	37	16	30	17	15	17	15	17	17	15	30	24	25	16	30	30	15	32	17	17	37	30	16	25	24	1	14	14	14	14
SP22_0700	non invasive	M1UK	2022-2023	present	Clade 3		gas1755680	58	58	32	23	34	31	25	32	32	40	59	38	45	24	34	25	23	25	23	25	25	23	34	32	33	24	34	34	23	36	25	25	5	34	24	33	32	35	22	22	22	22
SP22_0706	non invasive	M1UK	2022-2023	present	Clade 3		gas1755688	53	53	27	18	1	32	20	27	27	17	54	33	40	19	1	20	18	20	18	20	20	18	1	27	28	19	1	1	18	17	20	20	36	1	19	28	27	30	17	17	17	17
SP22_0783	non invasive	M1UK	2022-2023	present	Clade 3		gas1755690	38	38	12	3	18	21	5	12	12	24	39	18	25	4	18	5	3	5	1	5	5	1	18	12	13	4	18	18	3	20	5	5	25	18	2	13	12	15	2	2	2	2
SP22_0860	non invasive	M1UK	2022-2023	present	Clade 3		gas1755691	48	48	22	13	28	31	15	22	22	34	49	28	35	14	28	15	13	15	13	15	15	13	28	22	23	14	28	28	13	30	15	15	35	28	14	23	22	25	12	12	12	12
SP22_0979	non invasive	M1UK	2022-2023	present	Clade 3		gas1755694	52	52	26	17	0	31	19	26	26	16	53	32	39	18	0	19	17	19	17	19	19	17	0	26	27	18	0	0	17	16	19	19	35	0	18	27	26	29	16	16	16	16
SP22_1020	non invasive	M1UK	2022-2023	present	Clade 3		gas1755695	50	50	24	15	30	33	17	24	24	36	51	30	37	16	30	17	15	17	15	17	17	15	30	24	25	16	30	30	15	32	17	17	37	30	16	25	24	1	14	14	14	14
SP22_1140	non invasive	M1UK	2022-2023	present	Clade 3		gas1755696	55	55	29	20	3	34	22	29	29	19	56	35	42	21	3	22	20	22	20	22	22	20	3	29	30	21	3	3	20	19	22	22	38	3	21	30	29	32	19	19	19	19
SP22_1160	non invasive	M1UK	2022-2023	present	Clade 3		gas1755702	48	48	22	13	28	31	15	22	22	34	49	22	35	14	28	15	13	15	13	15	15	13	28	22	23	14	28	28	13	30	15	15	35	28	14	3	22	25	12	12	12	12
SP22_1320	non invasive	M1UK	2022-2023	present	Clade 3		gas1755711	37	37	11	2	17	20	4	11	11	23	38	17	24	3	17	4	2	4	2	4	4	2	17	11	12	3	17	17	2	19	4	4	24	17	3	12	11	14	1	1	1	1
SP22_1339	non invasive	M1UK	2022-2023	present	Clade 3		gas1755713	49	49	23	14	29	32	16	23	23	35	50	23	36	15	29	16	14	16	14	16	16	14	29	23	24	15	29	29	14	31	16	16	36	29	15	4	23	26	13	13	13	13
SP22_1361	non invasive	M1UK	2022-2023	present	Clade 3		gas1760474	39	39	13	4	19	22	6	13	13	25	40	19	26	5	19	6	4	6	4	6	6	4	19	13	14	5	19	19	4	21	6	6	26	19	5	14	13	16	3	3	3	3
SP22_1377	non invasive	M1UK	2022-2023	present	Clade 3		gas1760495	37	37	11	2	17	20	4	11	11	23	38	17	24	3	17	4	2	4	2	4	4	2	17	11	12	3	17	17	2	19	4	4	24	17	3	12	11	14	1	1	1	1
SP22_1383	non invasive	M1UK	2022-2023	present	Clade 3		gas1760513	47	47	21	12	27	30	14	21	21	33	48	21	34	13	27	14	12	14	12	14	14	12	27	21	22	13	27	27	12	29	14	14	34	27	13	2	21	24	11	11	11	11
SP22_1388	non invasive	M1UK	2022-2023	present	Clade 3		gas1760526	38	38	12	3	18	21	5	12	12	24	39	18	25	4	18	5	3	5	3	5	5	3	18	12	13	4	18	18	3	20	5	5	25	18	4	13	12	15	2	2	2	2
SP22_1390	non invasive	M1UK	2022-2023	present	Clade 3		gas1760543	50	50	24	15	30	33	17	24	24	36	51	30	37	16	30	17	15	17	15	17	17	15	30	24	25	16	30	30	15	32	17	17	37	30	16	25	24	27	14	14	14	14
SP22_1407	non invasive	M1UK	2022-2023	present	Clade 3		gas1760554	54	54	28	19	34	37	21	28	28	40	55	34	41	20	34	21	19	21	19	21	21	19	34	28	29	20	34	34	19	36	21	21	41	34	20	29	28	27	18	18	18	18
SP22_1430	non invasive	M1UK	2022-2023	present	Clade 3		gas1760558	53	53	27	18	33	36	20	27	27	39	54	33	40	19	33	20	18	20	18	20	20	18	33	27	28	19	33	33	18	35	20	20	40	33	19	28	27	26	17	17	17	17
SP22_1447	non invasive	M1UK	2022-2023	present	Clade 3		gas1767087	55	55	37	28	43	46	30	37	37	49	56	43	50	29	43	30	28	30	28	30	30	28	43	37	38	29	43	43	28	45	30	30	50	43	29	38	37	40	27	27	27	27
SP22_1451	non invasive	M1UK	2022-2023	present	Clade 3		gas1767089	44	44	18	9	20	23	11	18	18	26	45	24	31	10	20	11	9	11	9	11	11	9	20	18	19	10	20	20	9	22	11	11	27	20	10	19	18	21	8	8	8	8
SP22_1456	non invasive	M1UK	2022-2023	present	Clade 3		gas1767090	39	39	13	4	19	22	6	13	13	25	40	19	26	5	19	6	4	6	4	6	6	4	19	13	14	5	19	19	4	21	6	6	26	19	5	14	13	16	3	3	3	3
SP22_1459	non invasive	M1UK	2022-2023	present	Clade 3		gas1767092	54	54	28	19	2	33	21	28	28	18	55	34	41	20	2	21	19	21	19	21	21	19	2	28	29	20	2	2	19	18	21	21	37	2	20	29	28	31	18	18	18	18
SP22_1462	non invasive	M1UK	2022-2023	present	Clade 3		gas1767093	47	47	21	12	27	30	14	21	21	33	48	21	34	13	27	14	12	14	12	14	14	12	27	21	22	13	27	27	12	29	14	14	34	27	13	0	21	24	11	11	11	11
SP22_1477	non invasive	M1UK	2022-2023	present	Clade 3		gas1767094	43	43	17	8	23	26	10	17	17	29	44	23	30	9	23	10	8	10	8	10	10	8	23	17	18	9	23	23	8	25	10	10	30	23	9	18	17	20	7	7	7	7
SP22_1480	non invasive	M1UK	2022-2023	present	Clade 3		gas1767095	43	43	17	8	23	26	10	17	17	29	44	23	30	9	23	10	8	10	8	10	10	8	23	17	18	9	23	23	8	25	10	10	30	23	9	18	17	20	7	7	7	7
SP22_1482	non invasive	M1UK	2022-2023	present	Clade 3		gas1767101	39	39	13	4	19	22	6	13	13	25	40	19	26	5	19	6	4	6	4	6	6	4	19	13	14	5	19	19	4	21	6	6	26	19	5	14	13	16	3	3	3	3
SP22_1501	non invasive	M1UK	2022-2023	present	Clade 3		gas1767102	39	39	13	4	19	22	6	13	13	25	40	19	26	5	19	6	4	6	4	6	6	4	19	13	14	5	19	19	4	21	6	6	26	19	5	14	13	16	3	3	3	3
SP22_1507	non invasive	M1UK	2022-2023	present	Clade 3		gas1767104	47	47	21	12	27	30	14	21	21	33	48	21	34	13	27	14	12	14	12	14	14	12	27	21	22	13	27	27	12	29	14	14	34	27	13	2	21	24	11	11	11	11
SP22_1515	non invasive	M1UK	2022-2023	present	Clade 3		gas1767111	46	46	20	11	26	29	13	20	20	32	47	20	33	12	26	13	11	13	11	13	13	11	26	20	21	12	26	26	11	28	13	13	33	26	12	1	20	23	10	10	10	10
SP22_1517	non invasive	M1UK	2022-2023	present	Clade 3		gas1767113	37	37	11	2	17	20	4	11	11	23	38	17	24	3	17	4	2	4	2	4	4	2	17	11	12	3	17	17	2	19	4	4	24	17	3	12	11	14	1	1	1	1
SP22_1603	non invasive	M1UK	2022-2023	present	Clade 3		gas1767119	36	36	10	1	16	19	3	10	10	22	37	16	23	2	16	3	1	3	1	3	3	1	16	10	11	2	16	16	1	18	3	3	23	16	2	11	10	13	0	0	0	0
SP22_1618	non invasive	M1UK	2022-2023	present	Clade 3		gas1767120	38	38	12	3	18	21	5	12	12	24	39	18	25	4	18	5	3	5	1	5	5	1	18	12	13	4	18	18	3	20	5	5	25	18	2	13	12	15	2	2	2	2
SP22_1623	non invasive	M1UK	2022-2023	present	Clade 3		gas1767121	47	47	21	12	27	30	14	21	21	33	48	21	34	13	27	14	12	14	12	14	14	12	27	21	22	13	27	27	12	29	14	14	34	27	13	2	21	24	11	11	11	11
SP22_1643	non invasive	M1UK	2022-2023	present	Clade 3		gas1767124	48	48	22	13	28	31	15	22	22	34	49	22	35	14	28	15	13	15	13	15	15	13	28	22	23	14	28	28	13	30	15	15	35	28	14	3	22	25	12	12	12	12
SP22_1655	non invasive	M1UK	2022-2023	present	Clade 3		gas1767125	43	43	17	8	23	26	10	17	17	29	44	23	30	9	23	10	8	10	8	10	10	8	23	17	18	9	23	23	8	25	10	10	30	23	9	18	17	20	7	7	7	7
SP22_1671	non invasive	M1UK	2022-2023	present	Clade 3		gas1767126	54	54	28	19	34	37	21	28	28	40	55	34	41	20	34	21	19	21	19	21	21	19	34	28	29	20	34	34	19	36	21	21	41	34	20	29	28	27	18	18	18	18
SP22_1699	non invasive	M1UK	2022-2023	present	Clade 3		gas1767137	47	47	21	12	27	30	14	21	21	33	48	21	34	13	27	14	12	14	12	14	14	12	27	21	22	13	27	27	12	29	14	14	34	27	13	2	21	24	11	11	11	11
SP22_1701	non invasive	M1UK	2022-2023	present	Clade 3		gas1767138	47	47	21	12	27	30	14	21	21	33	48	27	34	13	27	14	12	14	12	14	14	12	27	21	22	13	27	27	12	29	14	14	34	27	13	22	21	24	11	11	11	11
SP22_1715	non invasive	M1UK	2022-2023	present	Clade 3		gas1767141	40	40	14	5	20	23	7	14	14	26	41	20	27	6	20	7	5	7	5	7	7	5	20	14	15	6	20	20	5	22	7	7	27	20	6	15	14	17	4	4	4	4
SP22_1722	non invasive	M1UK	2022-2023	present	Clade 3		gas1767142	58	58	32	23	34	31	25	32	32	40	59	38	45	24	34	25	23	25	23	25	25	23	34	32	33	24	34	34	23	36	25	25	5	34	24	33	32	35	22	22	22	22
SP22_1737	non invasive	M1UK	2022-2023	present	Clade 3		gas1767145	53	53	27	18	1	32	20	27	27	17	54	33	40	19	1	20	18	20	18	20	20	18	1	27	28	19	1	1	18	17	20	20	36	1	19	28	27	30	17	17	17	17
SP22_1774	non invasive	M1UK	2022-2023	present	Clade 3		gas1767150	47	47	21	12	27	30	14	21	21	33	48	21	34	13	27	14	12	14	12	14	14	12	27	21	22	13	27	27	12	29	14	14	34	27	13	2	21	24	11	11	11	11
SP22_1776	non invasive	M1UK	2022-2023	present	Clade 3		gas1767155	52	52	26	17	32	35	19	26	26	38	53	32	39	18	32	19	17	19	17	19	19	17	32	26	27	18	32	32	17	34	19	19	39	32	18	27	26	25	16	16	16	16
SP22_1795	non invasive	M1UK	2022-2023	present	Clade 3		gas1768124	36	36	10	1	16	19	3	10	10	22	37	16	23	2	16	3	1	3	1	3	3	1	16	10	11	2	16	16	1	18	3	3	23	16	2	11	10	13	0	0	0	0
SP22_1796	non invasive	M1UK	2022-2023	present	Clade 3		gas1768126	36	36	10	1	16	19	3	10	10	22	37	16	23	2	16	3	1	3	1	3	3	1	16	10	11	2	16	16	1	18	3	3	23	16	2	11	10	13	0	0	0	0
SP22_1803	non invasive	M1UK	2022-2023	present	Clade 3		gas1768134	51	51	25	16	1	30	18	25	25	15	52	31	38	17	1	18	16	18	16	18	18	16	1	25	26	17	1	1	16	15	18	18	34	1	17	26	25	28	15	15	15	15
SP22_1804	non invasive	M1UK	2022-2023	present	Clade 3		gas1768141	39	39	13	4	19	22	6	13	13	25	40	19	26	5	19	6	4	6	2	6	6	2	19	13	14	5	19	19	4	21	6	6	26	19	3	14	13	16	3	3	3	3
SP22_1820	non invasive	M1UK	2022-2023	present	Clade 3		gas1768142	52	52	26	17	32	35	19	26	26	38	53	32	39	18	32	19	17	19	17	19	19	17	32	26	27	18	32	32	17	34	19	19	39	32	18	27	26	25	16	16	16	16
SP22_1831	non invasive	M1UK	2022-2023	present	Clade 3		gas1768145	54	54	28	19	34	37	21	28	28	40	55	34	41	20	34	21	19	21	19	21	21	19	34	28	29	20	34	34	19	36	21	21	41	34	20	29	28	27	18	18	18	18
SP22_1832	non invasive	M1UK	2022-2023	present	Clade 3		gas1768147	39	39	13	2	19	22	6	13	13	25	40	19	26	5	19	6	2	6	4	6	6	4	19	13	14	5	19	19	2	21	0	6	26	19	5	14	13	16	3	3	3	3
SP22_1841	non invasive	M1UK	2022-2023	present	Clade 3		gas1768148	50	50	24	15	30	33	17	24	24	36	51	30	37	16	30	17	15	17	15	17	17	15	30	24	25	16	30	30	15	32	17	17	37	30	16	25	24	27	14	14	14	14
SP22_1849	non invasive	M1UK	2022-2023	present	Clade 3		gas1768158	49	49	23	14	29	32	16	23	23	35	50	23	36	15	29	16	14	16	14	16	16	14	29	23	24	15	29	29	14	31	16	16	36	29	15	4	23	26	13	13	13	13
SP22_1852	non invasive	M1UK	2022-2023	present	Clade 3		gas1768167	52	52	26	17	32	35	19	26	26	38	53	32	39	18	32	19	17	19	17	19	19	17	32	26	27	18	32	32	17	34	19	19	39	32	18	27	26	29	16	16	16	16
SP22_1859	non invasive	M1UK	2022-2023	present	Clade 3		gas1768168	38	38	12	3	18	21	5	12	12	24	39	18	25	4	18	5	3	5	3	5	5	3	18	12	13	0	18	18	3	20	5	5	25	18	4	13	12	15	2	2	2	2
SP22_1866	non invasive	M1UK	2022-2023	present	Clade 3		gas1768171	50	50	24	15	30	33	17	24	24	36	51	30	37	16	30	17	15	17	15	17	17	15	30	24	25	16	30	30	15	32	17	17	37	30	16	25	24	1	14	14	14	14
SP22_1952	non invasive	M1UK	2022-2023	present	Clade 3		gas1768177	53	53	27	18	33	36	20	27	27	39	54	33	40	19	33	20	18	20	18	20	20	18	33	27	28	19	33	33	18	35	20	20	40	33	19	28	27	28	17	17	17	17
SP22_1959	non invasive	M1UK	2022-2023	present	Clade 3		gas1768178	50	50	24	15	30	33	17	24	24	36	51	30	37	16	30	17	15	17	15	17	17	15	30	24	25	16	30	30	15	32	17	17	37	30	16	25	24	1	14	14	14	14
gas100429	invasive	M1UK	2013-2021	present			gas1768182	48	48	22	13	28	31	15	22	22	34	49	22	35	14	28	15	13	15	13	15	15	13	28	22	23	14	28	28	13	30	15	15	35	28	14	3	22	25	12	12	12	12
gas107860	invasive	M1Global	2013-2021	present			gas1768196	47	47	21	12	27	30	14	21	21	33	48	21	34	13	27	14	12	14	12	14	14	12	27	21	22	13	27	27	12	29	14	14	34	27	13	2	21	24	11	11	11	11
gas114575	invasive	M1UK	2013-2021	present			gas1768197	49	49	23	14	29	32	16	23	23	35	50	29	36	15	29	16	14	16	14	16	16	14	29	23	24	15	29	29	14	31	16	16	36	29	15	24	23	26	13	13	13	13
gas114579	invasive	M1UK	2013-2021	present			gas1768200	39	39	13	4	19	22	6	13	13	25	40	19	26	5	19	6	4	6	2	6	6	2	19	13	14	5	19	19	4	21	6	6	26	19	3	14	13	16	3	3	3	3
gas114580	invasive	M1UK	2013-2021	present			gas1776678	49	49	23	14	29	32	16	23	23	35	50	23	36	15	29	16	14	16	14	16	16	14	29	23	24	15	29	29	14	31	16	16	36	29	15	4	23	26	13	13	13	13
gas114584	invasive	M1UK	2013-2021	present			gas1776684	40	40	14	5	20	23	7	14	14	26	41	20	27	6	20	7	5	7	5	7	7	5	20	14	15	6	20	20	5	22	7	7	27	20	6	15	14	17	4	4	4	4
gas114589	invasive	M1UK	2013-2021	present			gas1776685	51	51	25	16	1	30	18	25	25	15	52	31	38	17	1	18	16	18	16	18	18	16	1	25	26	17	1	1	16	15	18	18	34	1	17	26	25	28	15	15	15	15
gas114599	invasive	M1UK	2013-2021	present			gas1776687	40	40	14	5	20	23	7	14	14	26	41	20	27	6	20	7	5	7	5	7	7	5	20	14	15	6	20	20	5	22	7	7	27	20	6	15	14	17	4	4	4	4
gas114600	invasive	M1UK	2013-2021	present			gas1776692	47	47	21	12	27	30	14	21	21	33	48	27	34	13	27	14	12	14	12	14	14	12	27	21	22	13	27	27	12	29	14	14	34	27	13	22	21	24	11	11	11	11
gas114604	invasive	M1UK	2013-2021	present			gas1776698	39	39	13	4	19	22	6	13	13	25	40	19	26	5	19	6	4	6	4	6	6	4	19	13	14	5	19	19	4	21	6	6	26	19	5	14	13	16	3	3	3	3
gas114609	invasive	M1UK	2013-2021	present			gas1776703	47	47	21	12	27	30	14	21	21	33	48	21	34	13	27	14	12	14	12	14	14	12	27	21	22	13	27	27	12	29	14	14	34	27	13	0	21	24	11	11	11	11
gas114612	invasive	M1UK	2013-2021	present			gas1776706	38	38	12	3	18	21	5	12	12	24	39	18	25	4	18	5	3	5	3	5	5	3	18	12	13	4	18	18	3	20	5	5	25	18	4	13	12	15	2	2	2	2
gas114620	invasive	M1UK	2013-2021	present			gas1776707	47	47	21	12	27	30	14	21	21	33	48	21	34	13	27	14	12	14	12	14	14	12	27	21	22	13	27	27	12	29	14	14	34	27	13	2	21	24	11	11	11	11
gas114621	invasive	M1UK	2013-2021	present			gas1776708	43	43	17	8	23	26	10	17	17	29	44	23	30	9	23	10	8	10	8	10	10	8	23	17	18	9	23	23	8	25	10	10	30	23	9	18	17	20	7	7	7	7
gas114629	invasive	M1UK	2013-2021	present			gas1776716	54	54	28	19	4	33	21	28	28	18	55	34	41	20	4	21	19	21	19	21	21	19	4	28	29	20	4	4	19	18	21	21	37	4	20	29	28	31	18	18	18	18
gas114630	invasive	M1UK	2013-2021	present			gas1776722	54	54	28	19	16	33	21	28	28	22	55	34	41	20	16	21	19	21	19	21	21	19	16	28	29	20	16	16	19	18	21	21	37	16	20	29	28	31	18	18	18	18
gas114641	invasive	M1UK	2013-2021	present			gas1776730	39	39	13	4	19	22	6	13	13	25	40	19	26	5	19	6	4	6	4	6	6	4	19	13	14	5	19	19	4	21	6	6	26	19	5	14	13	16	3	3	3	3
gas114643	invasive	M1UK	2013-2021	present			gas1776732	49	49	23	14	29	32	16	23	23	35	50	29	36	15	29	16	14	16	14	16	16	14	29	23	24	15	29	29	14	31	16	16	36	29	15	24	23	26	13	13	13	13
gas114662	invasive	M1UK	2013-2021	present			gas1776735	47	47	21	12	27	30	14	21	21	33	48	21	34	13	27	14	12	14	12	14	14	12	27	21	22	13	27	27	12	29	14	14	34	27	13	2	21	24	11	11	11	11
gas114667	invasive	M1UK	2013-2021	present			gas1776736	51	51	25	16	1	30	18	25	25	15	52	31	38	17	1	18	16	18	16	18	18	16	1	25	26	17	1	1	16	15	18	18	34	1	17	26	25	28	15	15	15	15
gas114678	invasive	M1UK	2013-2021	present			gas1776739	51	51	25	16	31	34	18	25	25	37	52	31	38	17	31	18	16	18	16	18	18	16	31	25	26	17	31	31	16	33	18	18	38	31	17	26	25	28	15	15	15	15
gas114686	invasive	M1Global	2013-2021	present			gas1776747	52	52	26	17	0	31	19	26	26	16	53	32	39	18	0	19	17	19	17	19	19	17	0	26	27	18	0	0	17	16	19	19	35	0	18	27	26	29	16	16	16	16
gas114688	invasive	13 SNPs	2013-2021	present			gas1776749	43	43	17	8	23	26	10	17	17	29	44	23	30	9	23	10	8	10	8	10	10	8	23	17	18	9	23	23	8	25	10	10	30	23	9	18	17	20	7	7	7	7
gas114692	invasive	M1Global	2013-2021	present			gas1776753	47	47	21	12	27	30	14	21	21	33	48	21	34	13	27	14	12	14	12	14	14	12	27	21	22	13	27	27	12	29	14	14	34	27	13	2	21	24	11	11	11	11
gas114693	invasive	M1Global	2013-2021	present			gas1776756	42	42	16	7	22	25	9	16	16	28	43	22	29	8	22	9	7	9	7	9	9	7	22	16	17	8	22	22	7	24	9	9	29	22	8	17	16	19	6	6	6	6
gas114694	invasive	M1UK	2013-2021	present			gas1776758	46	46	20	11	26	29	13	20	20	32	47	26	33	12	26	13	11	13	11	13	13	11	26	20	21	12	26	26	11	28	13	13	33	26	12	21	20	23	10	10	10	10
gas114699	invasive	M1UK	2013-2021	present			gas1776759	53	53	27	18	1	32	20	27	27	17	54	33	40	19	1	20	18	20	18	20	20	18	1	27	28	19	1	1	18	17	20	20	36	1	19	28	27	30	17	17	17	17
gas114700	invasive	M1Global	2013-2021	present			gas1776761	47	47	21	12	27	30	14	21	21	33	48	21	34	13	27	14	12	14	12	14	14	12	27	21	22	13	27	27	12	29	14	14	34	27	13	2	21	24	11	11	11	11
gas114703	invasive	M1UK	2013-2021	present			gas1776768	46	46	20	11	26	29	13	20	20	32	47	26	33	12	26	13	11	13	11	13	13	11	26	20	21	12	26	26	11	28	13	13	33	26	12	21	20	23	10	10	10	10
gas114704	invasive	M1UK	2013-2021	present			gas1776770	50	50	24	15	30	33	17	24	24	36	51	24	37	16	30	17	15	17	15	17	17	15	30	24	25	16	30	30	15	32	17	17	37	30	16	5	24	27	14	14	14	14
gas114705	invasive	M1UK	2013-2021	present			gas1776771	43	43	17	8	23	26	10	17	17	29	44	23	30	9	23	10	8	10	8	10	10	8	23	17	18	9	23	23	8	25	10	10	30	23	9	18	17	20	7	7	7	7
gas114706	invasive	M1UK	2013-2021	present			gas1776772	38	38	12	3	18	21	5	12	12	24	39	18	25	4	18	5	3	5	3	5	5	3	18	12	13	4	18	18	3	20	5	5	25	18	4	13	12	15	2	2	2	2
gas114711	invasive	M1UK	2013-2021	present			gas1778489	51	51	25	16	31	34	18	25	25	37	52	31	38	17	31	18	16	18	16	18	18	16	31	25	26	17	31	31	16	33	18	18	38	31	17	26	25	28	15	15	15	15
gas114715	invasive	M1UK	2013-2021	present			gas1778493	41	41	15	6	21	24	8	15	15	27	42	21	28	7	21	8	6	8	6	8	8	6	21	15	16	7	21	21	6	23	8	8	28	21	7	16	15	18	5	5	5	5
gas114716	invasive	M1UK	2013-2021	present			gas1778496	43	43	17	8	23	26	10	17	17	29	44	23	30	9	23	10	8	10	8	10	10	8	23	17	18	9	23	23	8	25	10	10	30	23	9	18	17	20	7	7	7	7
gas114723	invasive	M1UK	2013-2021	present			gas1778502	38	38	12	1	18	21	5	12	12	24	39	18	25	4	18	5	1	5	3	5	5	3	18	12	13	4	18	18	1	20	3	5	25	18	4	13	12	15	2	2	2	2
gas114727	invasive	M1UK	2013-2021	present			gas1778505	36	36	10	1	16	19	3	10	10	22	37	16	23	2	16	3	1	3	1	3	3	1	16	10	11	2	16	16	1	18	3	3	23	16	2	11	10	13	0	0	0	0
gas114729	invasive	M1UK	2013-2021	present			gas1778508	38	38	12	3	18	21	5	12	12	24	39	18	25	4	18	5	3	5	3	5	5	3	18	12	13	4	18	18	3	20	5	5	25	18	4	13	12	15	2	2	2	2
gas115299	invasive	M1UK	2013-2021	present			gas1778514	57	57	31	22	15	36	24	31	31	5	58	37	44	23	15	24	22	24	22	24	24	22	15	31	32	23	15	15	22	21	24	24	40	15	23	32	31	34	21	21	21	21
gas115308	invasive	M1UK	2013-2021	present			gas1778524	46	46	0	11	26	29	13	0	0	32	47	26	33	12	26	13	11	13	11	13	13	11	26	0	1	12	26	26	11	28	13	13	33	26	12	21	0	23	10	10	10	10
gas115318	invasive	M1UK	2013-2021	present			gas1778527	42	42	16	7	22	25	9	16	16	28	43	22	29	8	22	9	7	9	7	9	9	7	22	16	17	8	22	22	7	24	9	9	29	22	8	17	16	19	6	6	6	6
gas115325	invasive	M1UK	2013-2021	present			gas1778535	53	53	27	18	1	32	20	27	27	17	54	33	40	19	1	20	18	20	18	20	20	18	1	27	28	19	1	1	18	17	20	20	36	1	19	28	27	30	17	17	17	17
gas115326	invasive	M1UK	2013-2021	present			gas1778539	56	56	30	21	4	33	23	30	30	20	57	36	43	22	4	23	21	23	21	23	23	21	4	30	31	22	4	4	21	20	23	23	39	4	22	31	30	33	20	20	20	20
gas115328	invasive	M1UK	2013-2021	present			gas1778540	41	41	15	6	21	24	8	15	15	27	42	21	28	7	21	8	6	8	6	8	8	6	21	15	16	7	21	21	6	23	8	8	28	21	7	16	15	18	5	5	5	5
gas115334	invasive	M1UK	2013-2021	present			gas1778541	53	53	27	18	1	32	20	27	27	17	54	33	40	19	1	20	18	20	18	20	20	18	1	27	28	19	1	1	18	17	20	20	36	1	19	28	27	30	17	17	17	17
gas115335	invasive	M1UK	2013-2021	present			gas1778545	53	53	27	18	1	32	20	27	27	17	54	33	40	19	1	20	18	20	18	20	20	18	1	27	28	19	1	1	18	17	20	20	36	1	19	28	27	30	17	17	17	17
gas115337	invasive	M1UK	2013-2021	present			gas1778550	47	47	21	12	27	30	14	21	21	33	48	21	34	13	27	14	12	14	12	14	14	12	27	21	22	13	27	27	12	29	14	14	34	27	13	0	21	24	11	11	11	11
gas115339	invasive	M1UK	2013-2021	present			gas1778553	47	47	21	12	27	30	14	21	21	33	48	21	34	13	27	14	12	14	12	14	14	12	27	21	22	13	27	27	12	29	14	14	34	27	13	2	21	24	11	11	11	11
gas115340	invasive	M1UK	2013-2021	present			gas1778556	47	47	21	12	27	30	14	21	21	33	48	27	34	13	27	14	12	14	12	14	14	12	27	21	22	13	27	27	12	29	14	14	34	27	13	22	21	24	11	11	11	11
gas115347	invasive	M1UK	2013-2021	present			gas1778559	37	37	11	2	17	20	4	11	11	23	38	17	24	3	17	4	2	4	2	4	4	2	17	11	12	3	17	17	2	19	4	4	24	17	3	12	11	14	1	1	1	1
gas115348	invasive	M1UK	2013-2021	present			gas1778571	39	39	13	4	19	22	6	13	13	25	40	19	26	5	19	6	4	6	4	6	6	4	19	13	14	5	19	19	4	21	6	6	26	19	5	14	13	16	3	3	3	3
gas115352	invasive	M1UK	2013-2021	present			gas1778572	40	40	14	5	20	23	7	14	14	26	41	20	27	6	20	7	5	7	5	7	7	5	20	14	15	6	20	20	5	22	7	7	27	20	6	15	14	17	4	4	4	4
gas115353	invasive	M1Global	2013-2021	present			gas1778574	50	50	24	15	30	33	17	24	24	36	51	30	37	16	30	17	15	17	15	17	17	15	30	24	25	16	30	30	15	32	17	17	37	30	16	25	24	1	14	14	14	14
gas115356	invasive	M1UK	2013-2021	present			gas1778576	49	49	23	14	29	32	16	23	23	35	50	29	36	15	29	16	14	16	14	16	16	14	29	23	24	15	29	29	14	31	16	16	36	29	15	24	23	0	13	13	13	13
gas115358	invasive	M1UK	2013-2021	present			gas1783638	47	47	1	12	27	30	14	1	1	33	48	27	34	13	27	14	12	14	12	14	14	12	27	1	2	13	27	27	12	29	14	14	34	27	13	22	1	24	11	11	11	11
gas115360	invasive	M1UK	2013-2021	present			gas1783639	0	0	46	37	52	55	39	46	46	58	1	52	59	38	52	39	37	39	37	39	39	37	52	46	47	38	52	52	37	54	39	39	59	52	38	47	46	49	36	36	36	36
gas115361	invasive	M1UK	2013-2021	present			gas1783645	54	54	28	19	34	37	21	28	28	40	55	34	41	20	34	21	19	21	19	21	21	19	34	28	29	20	34	34	19	36	21	21	41	34	20	29	28	5	18	18	18	18
gas115368	invasive	M1Global	2013-2021	present			gas1783646	44	44	18	9	24	27	11	18	18	30	45	24	31	10	24	11	9	11	9	11	11	9	24	18	19	10	24	24	9	26	11	11	31	24	10	19	18	21	8	8	8	8
gas115369	invasive	M1UK	2013-2021	present			gas1783649	53	53	27	18	1	32	20	27	27	17	54	33	40	19	1	20	18	20	18	20	20	18	1	27	28	19	1	1	18	17	20	20	36	1	19	28	27	30	17	17	17	17
gas115372	invasive	M1UK	2013-2021	present			gas1783660	49	49	23	14	29	32	16	23	23	35	50	29	36	15	29	16	14	16	14	16	16	14	29	23	24	15	29	29	14	31	16	16	36	29	15	24	23	0	13	13	13	13
gas117602	invasive	M1UK	2013-2021	present			gas1783663	50	50	24	15	30	33	17	24	24	36	51	30	37	16	30	17	15	17	15	17	17	15	30	24	25	16	30	30	15	32	17	17	37	30	16	25	24	1	14	14	14	14
gas117604	invasive	M1UK	2013-2021	present			gas1783670	39	39	13	4	19	22	6	13	13	25	40	19	26	5	19	6	4	6	4	6	6	4	19	13	14	5	19	19	4	21	6	6	26	19	5	14	13	16	3	3	3	3
gas117615	invasive	M1Global	2013-2021	present			gas1783671	63	63	45	36	51	54	38	45	45	57	64	51	58	37	51	38	36	38	36	38	38	36	51	45	46	37	51	51	36	53	38	38	58	51	37	46	45	48	35	35	35	35
gas117617	invasive	M1UK	2013-2021	present			gas1783677	51	51	25	16	31	34	18	25	25	37	52	31	38	17	31	18	16	18	16	18	18	16	31	25	26	17	31	31	16	33	18	18	38	31	17	26	25	24	15	15	15	15
gas117622	invasive	M1UK	2013-2021	present			gas1783678	41	41	15	6	21	24	8	15	15	27	42	21	28	7	21	8	6	8	4	8	8	4	21	15	16	7	21	21	6	23	8	8	28	21	5	16	15	18	5	5	5	5
gas117623	invasive	M1UK	2013-2021	present			gas1783685	36	36	10	1	16	19	3	10	10	22	37	16	23	2	16	3	1	3	1	3	3	1	16	10	11	2	16	16	1	18	3	3	23	16	2	11	10	13	0	0	0	0
gas117624	invasive	M1UK	2013-2021	present			gas1783686	41	41	15	6	21	24	8	15	15	27	42	21	28	7	21	8	6	8	6	8	8	6	21	15	16	7	21	21	6	23	8	8	28	21	7	16	15	18	5	5	5	5
gas117639	invasive	M1Global	2013-2021	present			gas1783696	47	47	21	12	27	30	14	21	21	33	48	21	34	13	27	14	12	14	12	14	14	12	27	21	22	13	27	27	12	29	14	14	34	27	13	0	21	24	11	11	11	11
gas117645	invasive	13 SNPs	2013-2021	present			gas1783697	54	54	28	19	2	33	21	28	28	18	55	34	41	20	2	21	19	21	19	21	21	19	2	28	29	20	2	2	19	18	21	21	37	2	20	29	28	31	18	18	18	18
gas117646	invasive	23 SNPs	2013-2021	present			gas1783698	37	37	11	2	17	20	4	11	11	23	38	17	24	3	17	4	2	4	2	4	4	2	17	11	12	3	17	17	2	19	4	4	24	17	3	12	11	14	1	1	1	1
gas117649	invasive	M1Global	2013-2021	present			gas1783700	37	37	11	2	17	20	4	11	11	23	38	17	24	3	17	4	2	4	2	4	4	2	17	11	12	3	17	17	2	19	4	4	24	17	3	12	11	14	1	1	1	1
gas117673	invasive	M1UK	2013-2021	present			gas1783701	54	54	28	19	2	33	21	28	28	18	55	34	41	20	2	21	19	21	19	21	21	19	2	28	29	20	2	2	19	18	21	21	37	2	20	29	28	31	18	18	18	18
gas117676	invasive	M1Global	2013-2021	present			gas1783708	52	52	26	17	0	31	19	26	26	16	53	32	39	18	0	19	17	19	17	19	19	17	0	26	27	18	0	0	17	16	19	19	35	0	18	27	26	29	16	16	16	16
gas117678	invasive	M1UK	2013-2021	present			gas1783709	46	46	20	11	26	29	13	20	20	32	47	26	33	12	26	13	11	13	11	13	13	11	26	20	21	12	26	26	11	28	13	13	33	26	12	21	20	23	10	10	10	10
gas117685	invasive	M1UK	2013-2021	present			gas1783711	47	47	21	12	27	30	14	21	21	33	48	21	34	13	27	14	12	14	12	14	14	12	27	21	22	13	27	27	12	29	14	14	34	27	13	0	21	24	11	11	11	11
gas117687	invasive	M1UK	2013-2021	present			gas1783714	49	49	3	14	29	32	16	3	3	35	50	29	36	15	29	16	14	16	14	16	16	14	29	3	4	15	29	29	14	31	16	16	36	29	15	24	3	26	13	13	13	13
gas117688	invasive	M1UK	2013-2021	present			gas1783718	47	47	21	12	27	30	14	21	21	33	48	27	34	13	27	14	12	14	12	14	14	12	27	21	22	13	27	27	12	29	14	14	34	27	13	22	21	24	11	11	11	11
gas118178	invasive	M1UK	2013-2021	present			gas1783719	52	52	26	17	28	25	19	26	26	34	53	32	39	18	28	19	17	19	17	19	19	17	28	26	27	18	28	28	17	30	19	19	29	28	18	27	26	29	16	16	16	16
gas118179	invasive	M1UK	2013-2021	present			gas1783720	48	48	22	13	28	31	15	22	22	34	49	22	35	14	28	15	13	15	13	15	15	13	28	22	23	14	28	28	13	30	15	15	35	28	14	3	22	25	12	12	12	12
gas118180	invasive	M1UK	2013-2021	present			gas1783721	45	45	19	10	25	28	12	19	19	31	46	25	32	11	25	12	10	12	10	12	12	10	25	19	20	11	25	25	10	27	12	12	32	25	11	20	19	22	9	9	9	9
gas118181	invasive	M1UK	2013-2021	present			gas1783723	50	50	24	15	30	33	17	24	24	36	51	30	37	16	30	17	15	17	15	17	17	15	30	24	25	16	30	30	15	32	17	17	37	30	16	25	24	1	14	14	14	14
gas118196	invasive	M1Global	2013-2021	present			gas1783726	54	54	28	19	4	33	21	28	28	18	55	34	41	20	4	21	19	21	19	21	21	19	4	28	29	20	4	4	19	18	21	21	37	4	20	29	28	31	18	18	18	18
gas118199	invasive	M1UK	2013-2021	present			gas1783730	46	46	20	11	26	29	13	20	20	32	47	20	33	12	26	13	11	13	11	13	13	11	26	20	21	12	26	26	11	28	13	13	33	26	12	1	20	23	10	10	10	10
gas118201	invasive	M1UK	2013-2021	present			gas1787935	39	39	13	4	19	22	6	13	13	25	40	19	26	5	19	6	4	6	4	6	6	4	19	13	14	5	19	19	4	21	6	6	26	19	5	14	13	16	3	3	3	3
gas118203	invasive	M1UK	2013-2021	present			gas1787940	46	46	20	11	26	29	13	20	20	32	47	20	33	12	26	13	11	13	11	13	13	11	26	20	21	12	26	26	11	28	13	13	33	26	12	1	20	23	10	10	10	10
gas118208	invasive	M1UK	2013-2021	present			gas1787941	61	61	43	34	49	52	36	43	43	55	62	49	56	35	49	36	34	36	34	36	36	34	49	43	44	35	49	49	34	51	36	36	56	49	35	44	43	46	33	33	33	33
gas118216	invasive	23 SNPs	2013-2021	present			gas1787944	53	53	27	18	23	32	20	27	27	29	54	33	40	19	23	20	18	20	18	20	20	18	23	27	28	19	23	23	18	25	20	20	36	23	19	28	27	30	17	17	17	17
gas118227	invasive	M1UK	2013-2021	present			gas1787951	0	0	46	37	52	55	39	46	46	58	1	52	59	38	52	39	37	39	37	39	39	37	52	46	47	38	52	52	37	54	39	39	59	52	38	47	46	49	36	36	36	36
gas118236	invasive	M1UK	2013-2021	present			gas1787955	47	47	21	12	27	30	14	21	21	33	48	21	34	13	27	14	12	14	12	14	14	12	27	21	22	13	27	27	12	29	14	14	34	27	13	2	21	24	11	11	11	11
gas118238	invasive	M1UK	2013-2021	present			gas1787961	47	47	21	12	27	30	14	21	21	33	48	21	34	13	27	14	12	14	12	14	14	12	27	21	22	13	27	27	12	29	14	14	34	27	13	2	21	24	11	11	11	11
gas118240	invasive	M1UK	2013-2021	present			gas1787962	37	37	11	2	17	20	4	11	11	23	38	17	24	3	17	4	2	4	2	4	4	2	17	11	12	3	17	17	2	19	4	4	24	17	3	12	11	14	1	1	1	1
gas118246	invasive	M1UK	2013-2021	present			gas1787963	52	52	26	17	0	31	19	26	26	16	53	32	39	18	0	19	17	19	17	19	19	17	0	26	27	18	0	0	17	16	19	19	35	0	18	27	26	29	16	16	16	16
gas12036	invasive	M1Global	2013-2021	present			gas1787975	36	36	10	1	16	19	3	10	10	22	37	16	23	2	16	3	1	3	1	3	3	1	16	10	11	2	16	16	1	18	3	3	23	16	2	11	10	13	0	0	0	0
gas12040	invasive	M1UK	2013-2021	present			gas1787976	41	41	15	6	21	24	8	15	15	27	42	21	28	7	21	8	6	8	6	8	8	6	21	15	16	7	21	21	6	23	8	8	28	21	7	16	15	18	5	5	5	5
gas12041	invasive	M1UK	2013-2021	present			gas1787978	46	46	20	11	26	29	13	20	20	32	47	20	33	12	26	13	11	13	11	13	13	11	26	20	21	12	26	26	11	28	13	13	33	26	12	1	20	23	10	10	10	10
gas12042	invasive	M1UK	2013-2021	present			gas1787981	46	46	20	11	26	29	13	20	20	32	47	26	33	12	26	13	11	13	11	13	13	11	26	20	21	12	26	26	11	28	13	13	33	26	12	21	20	23	10	10	10	10
gas12043	invasive	M1UK	2013-2021	present			gas1787983	42	42	16	7	22	25	9	16	16	28	43	22	29	8	22	9	7	9	7	9	9	7	22	16	17	8	22	22	7	24	9	9	29	22	8	17	16	19	6	6	6	6
gas12047	invasive	M1UK	2013-2021	present			gas1787988	37	37	11	2	17	20	4	11	11	23	38	17	24	3	17	4	2	4	2	4	4	2	17	11	12	3	17	17	2	19	4	4	24	17	3	12	11	14	1	1	1	1
gas12061	invasive	M1UK	2013-2021	present			gas1787991	47	47	21	12	27	30	14	21	21	33	48	21	34	13	27	14	12	14	12	14	14	12	27	21	22	13	27	27	12	29	14	14	34	27	13	0	21	24	11	11	11	11
gas12073	invasive	M1UK	2013-2021	present			gas1787995	58	58	32	23	34	31	25	32	32	40	59	38	45	24	34	25	23	25	23	25	25	23	34	32	33	24	34	34	23	36	25	25	1	34	24	33	32	35	22	22	22	22
gas12078	invasive	M1UK	2013-2021	present			gas1788001	47	47	21	12	27	30	14	21	21	33	48	21	34	13	27	14	12	14	12	14	14	12	27	21	22	13	27	27	12	29	14	14	34	27	13	0	21	24	11	11	11	11
gas12079	invasive	M1UK	2013-2021	present			gas1788002	0	0	46	37	52	55	39	46	46	58	1	52	59	38	52	39	37	39	37	39	39	37	52	46	47	38	52	52	37	54	39	39	59	52	38	47	46	49	36	36	36	36
gas12081	invasive	M1UK	2013-2021	present			gas1788007	53	53	27	18	3	32	20	27	27	17	54	33	40	19	3	20	18	20	18	20	20	18	3	27	28	19	3	3	18	17	20	20	36	3	19	28	27	30	17	17	17	17
gas12082	invasive	M1Global	2013-2021	present			gas1788008	36	36	10	1	16	19	3	10	10	22	37	16	23	2	16	3	1	3	1	3	3	1	16	10	11	2	16	16	1	18	3	3	23	16	2	11	10	13	0	0	0	0
gas12085	invasive	M1UK	2013-2021	present			gas1788009	39	39	13	4	19	22	6	13	13	25	40	19	26	5	19	6	4	6	4	6	6	4	19	13	14	5	19	19	4	21	6	6	26	19	5	14	13	16	3	3	3	3
gas12092	invasive	M1UK	2013-2021	present			gas1788010	37	37	11	2	17	20	4	11	11	23	38	17	24	3	17	4	2	4	2	4	4	2	17	11	12	3	17	17	2	19	4	4	24	17	3	12	11	14	1	1	1	1
gas12101	invasive	M1UK	2013-2021	present			gas1788018	51	51	25	16	31	34	18	25	25	37	52	31	38	17	31	18	16	18	16	18	18	16	31	25	26	17	31	31	16	33	18	18	38	31	17	26	25	28	15	15	15	15
gas124810	invasive	M1UK	2013-2021	present			gas1788019	52	52	26	17	2	31	19	26	26	16	53	32	39	18	2	19	17	19	17	19	19	17	2	26	27	18	2	2	17	16	19	19	35	2	18	27	26	29	16	16	16	16
gas124811	invasive	M1UK	2013-2021	present			gas1788021	47	47	21	12	27	30	14	21	21	33	48	21	34	13	27	14	12	14	12	14	14	12	27	21	22	13	27	27	12	29	14	14	34	27	13	0	21	24	11	11	11	11
gas124812	invasive	M1UK	2013-2021	present			gas1788024	36	36	10	1	16	19	3	10	10	22	37	16	23	2	16	3	1	3	1	3	3	1	16	10	11	2	16	16	1	18	3	3	23	16	2	11	10	13	0	0	0	0
gas124814	invasive	M1UK	2013-2021	present			gas1788025	39	39	13	4	19	22	6	13	13	25	40	19	26	5	19	6	4	6	4	6	6	4	19	13	14	5	19	19	4	21	6	6	26	19	5	14	13	16	3	3	3	3
gas124815	invasive	M1UK	2013-2021	present			gas1789131	50	50	24	15	30	33	17	24	24	36	51	30	37	16	30	17	15	17	15	17	17	15	30	24	25	16	30	30	15	32	17	17	37	30	16	25	24	27	14	14	14	14
gas124824	invasive	M1UK	2013-2021	present			gas1789147	47	47	21	12	27	30	14	21	21	33	48	27	34	13	27	14	12	14	12	14	14	12	27	21	22	13	27	27	12	29	14	14	34	27	13	22	21	24	11	11	11	11
gas124826	invasive	M1UK	2013-2021	present			gas1789148	48	48	22	13	28	31	15	22	22	34	49	22	35	14	28	15	13	15	13	15	15	13	28	22	23	14	28	28	13	30	15	15	35	28	14	1	22	25	12	12	12	12
gas124830	invasive	M1UK	2013-2021	present			gas1789154	47	47	21	12	27	30	14	21	21	33	48	21	34	13	27	14	12	14	12	14	14	12	27	21	22	13	27	27	12	29	14	14	34	27	13	0	21	24	11	11	11	11
gas124831	invasive	M1UK	2013-2021	present			gas1789172	39	39	13	4	19	22	6	13	13	25	40	19	26	5	19	6	4	6	4	6	6	4	19	13	14	5	19	19	4	21	6	6	26	19	5	14	13	16	3	3	3	3
gas124836	invasive	M1UK	2013-2021	present			gas1789179	52	52	26	17	0	31	19	26	26	16	53	32	39	18	0	19	17	19	17	19	19	17	0	26	27	18	0	0	17	16	19	19	35	0	18	27	26	29	16	16	16	16
gas124840	invasive	M1UK	2013-2021	present			gas1789182	62	62	44	35	50	53	37	44	44	56	63	50	57	36	50	37	35	37	35	37	37	35	50	44	45	36	50	50	35	52	37	37	57	50	36	45	44	47	34	34	34	34
gas124842	invasive	M1UK	2013-2021	present			gas1789185	46	46	20	11	26	29	13	20	20	32	47	26	33	12	26	13	11	13	11	13	13	11	26	20	21	12	26	26	11	28	13	13	33	26	12	21	20	23	10	10	10	10
gas124848	invasive	M1UK	2013-2021	present			gas1791012	38	38	12	3	18	21	5	12	12	24	39	18	25	4	18	5	3	5	3	5	5	3	18	12	13	4	18	18	3	20	5	5	25	18	4	13	12	15	2	2	2	2
gas124863	invasive	M1UK	2013-2021	present			gas1791014	48	48	22	13	28	31	15	22	22	34	49	22	35	14	28	15	13	15	13	15	15	13	28	22	23	14	28	28	13	30	15	15	35	28	14	3	22	25	12	12	12	12
gas124870	invasive	M1UK	2013-2021	present			gas1791015	55	55	29	20	31	0	22	29	29	37	56	35	42	21	31	22	20	22	20	22	22	20	31	29	30	21	31	31	20	33	22	22	32	31	21	30	29	32	19	19	19	19
gas12732	invasive	M1Global	2013-2021	present			gas1791021	59	59	33	24	39	42	26	33	33	45	60	39	46	25	39	26	24	26	24	26	26	24	39	33	34	25	39	39	24	41	26	26	46	39	25	34	33	36	23	23	23	23
gas12734	invasive	M1UK	2013-2021	present			gas1791023	55	55	27	20	35	38	22	27	27	41	56	35	42	21	35	22	20	22	20	22	22	20	35	27	28	21	35	35	20	37	22	22	42	35	21	30	27	32	19	19	19	19
gas12738	invasive	M1UK	2013-2021	present			gas1791028	36	36	10	1	16	19	3	10	10	22	37	16	23	2	16	3	1	3	1	3	3	1	16	10	11	2	16	16	1	18	3	3	23	16	2	11	10	13	0	0	0	0
gas12740	invasive	M1Global	2013-2021	present			gas1791029	38	38	12	3	18	21	5	12	12	24	39	18	25	4	18	5	3	5	3	5	5	3	18	12	13	4	18	18	3	20	5	5	25	18	4	13	12	15	2	2	2	2
gas12747	invasive	M1UK	2013-2021	present			gas1791033	53	53	27	18	1	32	20	27	27	17	54	33	40	19	1	20	18	20	18	20	20	18	1	27	28	19	1	1	18	17	20	20	36	1	19	28	27	30	17	17	17	17
gas12755	invasive	M1UK	2013-2021	present			gas1791034	0	0	46	37	52	55	39	46	46	58	1	52	59	38	52	39	37	39	37	39	39	37	52	46	47	38	52	52	37	54	39	39	59	52	38	47	46	49	36	36	36	36
gas12773	invasive	M1Global	2013-2021	present			gas1791036	37	37	11	2	17	20	4	11	11	23	38	17	24	3	17	4	2	4	2	4	4	2	17	11	12	3	17	17	2	19	4	4	24	17	3	12	11	14	1	1	1	1
gas12776	invasive	M1UK	2013-2021	present			gas1791040	37	37	11	2	17	20	4	11	11	23	38	17	24	3	17	4	2	4	2	4	4	2	17	11	12	3	17	17	2	19	4	4	24	17	3	12	11	14	1	1	1	1
gas12777	invasive	M1UK	2013-2021	present			gas1791042	55	55	29	20	35	38	22	29	29	41	56	35	42	21	35	22	20	22	20	22	22	20	35	29	30	21	35	35	20	37	22	22	42	35	21	30	29	28	19	19	19	19
gas12781	invasive	M1Global	2013-2021	present			gas1791044	50	50	24	15	30	33	17	24	24	36	51	30	37	16	30	17	15	17	15	17	17	15	30	24	25	16	30	30	15	32	17	17	37	30	16	25	24	1	14	14	14	14
gas12784	invasive	M1UK	2013-2021	present			gas1791045	46	46	20	11	26	29	13	20	20	32	47	26	33	12	26	13	11	13	11	13	13	11	26	20	21	12	26	26	11	28	13	13	33	26	12	21	20	23	10	10	10	10
gas12793	invasive	23 SNPs	2013-2021	present			gas1791046	45	45	19	10	25	28	12	19	19	31	46	25	32	11	25	12	10	12	10	12	12	10	25	19	20	11	25	25	10	27	12	12	32	25	11	20	19	22	9	9	9	9
gas12802	invasive	M1UK	2013-2021	present			gas1791051	37	37	11	2	17	20	4	11	11	23	38	17	24	3	17	4	2	4	0	4	4	0	17	11	12	3	17	17	2	19	4	4	24	17	1	12	11	14	1	1	1	1
gas12803	invasive	M1Global	2013-2021	present			gas1791055	52	52	26	17	2	31	19	26	26	16	53	32	39	18	2	19	17	19	17	19	19	17	2	26	27	18	2	2	17	16	19	19	35	2	18	27	26	29	16	16	16	16
gas12806	invasive	M1UK	2013-2021	present			gas1791057	46	46	20	11	26	29	13	20	20	32	47	20	33	12	26	13	11	13	11	13	13	11	26	20	21	12	26	26	11	28	13	13	33	26	12	1	20	23	10	10	10	10
gas12813	invasive	M1Global	2013-2021	present			gas1791062	46	46	20	11	26	29	13	20	20	32	47	20	33	12	26	13	11	13	11	13	13	11	26	20	21	12	26	26	11	28	13	13	33	26	12	9	20	23	10	10	10	10
gas12835	invasive	M1UK	2013-2021	present			gas1791063	60	60	34	25	36	33	27	34	34	42	61	40	47	26	36	27	25	27	25	27	27	25	36	34	35	26	36	36	25	38	27	27	7	36	26	35	34	37	24	24	24	24
gas12848	invasive	M1UK	2013-2021	present			gas1791065	39	39	13	2	19	22	6	13	13	25	40	19	26	5	19	6	2	6	4	6	6	4	19	13	14	5	19	19	2	21	4	6	26	19	5	14	13	16	3	3	3	3
gas12863	invasive	M1UK	2013-2021	present			gas1791066	52	52	26	17	2	31	19	26	26	16	53	32	39	18	2	19	17	19	17	19	19	17	2	26	27	18	2	2	17	16	19	19	35	2	18	27	26	29	16	16	16	16
gas12871	invasive	M1UK	2013-2021	present			gas1791070	46	46	20	11	26	29	13	20	20	32	47	26	33	12	26	13	11	13	11	13	13	11	26	20	21	12	26	26	11	28	13	13	33	26	12	21	20	23	10	10	10	10
gas12876	invasive	M1UK	2013-2021	present			gas1791072	38	38	12	3	18	21	5	12	12	24	39	18	25	4	18	5	3	5	3	5	5	3	18	12	13	4	18	18	3	20	5	5	25	18	4	13	12	15	2	2	2	2
gas12886	invasive	M1UK	2013-2021	present			gas1791074	43	43	17	8	23	26	10	17	17	29	44	23	30	9	23	10	8	10	8	10	10	8	23	17	18	9	23	23	8	25	10	10	30	23	9	18	17	20	7	7	7	7
gas12891	invasive	M1UK	2013-2021	present			gas1791075	37	37	11	2	17	20	4	11	11	23	38	17	24	3	17	4	2	4	2	4	4	2	17	11	12	3	17	17	2	19	4	4	24	17	3	12	11	14	1	1	1	1
gas129448	invasive	M1UK	2013-2021	present			gas1791076	51	51	13	16	31	34	18	13	13	37	52	31	38	17	31	18	16	18	16	18	18	16	31	13	14	17	31	31	16	33	18	18	38	31	17	26	13	28	15	15	15	15
gas129458	invasive	M1Global	2013-2021	present			gas1791082	52	52	26	17	0	31	19	26	26	16	53	32	39	18	0	19	17	19	17	19	19	17	0	26	27	18	0	0	17	16	19	19	35	0	18	27	26	29	16	16	16	16
gas129467	invasive	M1UK	2013-2021	present			gas1791083	52	52	26	17	32	35	19	26	26	38	53	32	39	18	32	19	17	19	17	19	19	17	32	26	27	18	32	32	17	34	19	19	39	32	18	27	26	29	16	16	16	16
gas129469	invasive	M1UK	2013-2021	present			gas1791086	37	37	11	2	17	20	4	11	11	23	38	17	24	3	17	4	2	4	2	4	4	2	17	11	12	3	17	17	2	19	4	4	24	17	3	12	11	14	1	1	1	1
gas136696	invasive	23 SNPs	2013-2021	present			gas1791089	54	54	28	19	2	33	21	28	28	18	55	34	41	20	2	21	19	21	19	21	21	19	2	28	29	20	2	2	19	18	21	21	37	2	20	29	28	31	18	18	18	18
gas138346	invasive	M1Global	2013-2021	present			gas1791090	47	47	21	12	27	30	14	21	21	33	48	21	34	13	27	14	12	14	12	14	14	12	27	21	22	13	27	27	12	29	14	14	34	27	13	0	21	24	11	11	11	11
gas18602	invasive	M1UK	2013-2021	present			gas1791093	42	42	16	7	22	25	9	16	16	28	43	22	29	8	22	9	7	9	7	9	9	7	22	16	17	8	22	22	7	24	9	9	29	22	8	17	16	19	6	6	6	6
gas18604	invasive	M1UK	2013-2021	present			gas1791096	47	47	21	12	27	30	14	21	21	33	48	27	34	13	27	14	12	14	12	14	14	12	27	21	22	13	27	27	12	29	14	14	34	27	13	22	21	24	11	11	11	11
gas18617	invasive	M1UK	2013-2021	present			gas1791097	39	39	13	2	19	22	6	13	13	25	40	19	26	5	19	6	2	6	4	6	6	4	19	13	14	5	19	19	2	21	4	6	26	19	5	14	13	16	3	3	3	3
gas18618	invasive	M1UK	2013-2021	present			gas1791099	48	48	22	13	28	31	15	22	22	34	49	22	35	14	28	15	13	15	13	15	15	13	28	22	23	14	28	28	13	30	15	15	35	28	14	3	22	25	12	12	12	12
gas18883	invasive	M1UK	2013-2021	present			gas1791104	52	52	26	17	0	31	19	26	26	16	53	32	39	18	0	19	17	19	17	19	19	17	0	26	27	18	0	0	17	16	19	19	35	0	18	27	26	29	16	16	16	16
gas18884	invasive	M1Global	2013-2021	present			gas1793800	38	38	12	3	18	21	5	12	12	24	39	18	25	4	18	5	3	5	3	5	5	3	18	12	13	4	18	18	3	20	5	5	25	18	4	13	12	15	2	2	2	2
gas18890	invasive	M1UK	2013-2021	present			gas1793801	36	36	10	1	16	19	3	10	10	22	37	16	23	2	16	3	1	3	1	3	3	1	16	10	11	2	16	16	1	18	3	3	23	16	2	11	10	13	0	0	0	0
gas18891	invasive	M1UK	2013-2021	present			gas1793802	46	46	20	11	26	29	13	20	20	32	47	26	33	12	26	13	11	13	11	13	13	11	26	20	21	12	26	26	11	28	13	13	33	26	12	21	20	23	10	10	10	10
gas18893	invasive	M1UK	2013-2021	present			gas1793806	40	40	14	5	20	23	7	14	14	26	41	20	27	6	20	7	5	7	5	7	7	5	20	14	15	6	20	20	5	22	7	7	27	20	6	15	14	17	4	4	4	4
gas18905	invasive	23 SNPs	2013-2021	present			gas1793807	39	39	13	4	19	22	6	13	13	25	40	19	26	5	19	6	4	6	4	6	6	4	19	13	14	5	19	19	4	21	6	6	26	19	5	14	13	16	3	3	3	3
gas18911	invasive	23 SNPs	2013-2021	present			gas1793808	46	46	20	11	26	29	13	20	20	32	47	26	33	12	26	13	11	13	11	13	13	11	26	20	21	12	26	26	11	28	13	13	33	26	12	21	20	23	10	10	10	10
gas18936	invasive	M1UK	2013-2021	present			gas1793816	38	38	12	3	18	21	5	12	12	24	39	18	25	4	18	5	3	5	3	5	5	3	18	12	13	4	18	18	3	20	5	5	25	18	4	13	12	15	2	2	2	2
gas18940	invasive	M1UK	2013-2021	present			gas1793819	39	39	13	4	19	22	6	13	13	25	40	19	26	5	19	6	4	6	4	6	6	4	19	13	14	5	19	19	4	21	6	6	26	19	5	14	13	16	3	3	3	3
gas18941	invasive	M1UK	2013-2021	present			gas1793820	36	36	10	1	16	19	3	10	10	22	37	16	23	2	16	3	1	3	1	3	3	1	16	10	11	2	16	16	1	18	3	3	23	16	2	11	10	13	0	0	0	0
gas18951	invasive	M1UK	2013-2021	present			gas1793829	48	48	22	13	28	31	15	22	22	34	49	22	35	14	28	15	13	15	13	15	15	13	28	22	23	14	28	28	13	30	15	15	35	28	14	3	22	25	12	12	12	12
gas18954	invasive	M1Global	2013-2021	present			gas1793830	36	36	10	1	16	19	3	10	10	22	37	16	23	2	16	3	1	3	1	3	3	1	16	10	11	2	16	16	1	18	3	3	23	16	2	11	10	13	0	0	0	0
gas24918	invasive	M1Global	2013-2021	present			gas1793833	48	48	22	13	28	31	15	22	22	34	49	28	35	14	28	15	13	15	13	15	15	13	28	22	23	14	28	28	13	30	15	15	35	28	14	23	22	25	12	12	12	12
gas24923	invasive	M1UK	2013-2021	present			gas1793835	47	47	21	12	27	30	14	21	21	33	48	21	34	13	27	14	12	14	12	14	14	12	27	21	22	13	27	27	12	29	14	14	34	27	13	0	21	24	11	11	11	11
gas24930	invasive	M1Global	2013-2021	present			gas1793837	37	37	11	2	17	20	4	11	11	23	38	17	24	3	17	4	2	4	2	4	4	2	17	11	12	3	17	17	2	19	4	4	24	17	3	12	11	14	1	1	1	1
gas24932	invasive	M1UK	2013-2021	present			gas1793839	40	40	14	5	20	23	7	14	14	26	41	20	27	6	20	7	5	7	5	7	7	5	20	14	15	6	20	20	5	22	7	7	27	20	6	15	14	17	4	4	4	4
gas24934	invasive	M1UK	2013-2021	present			gas1793841	52	52	26	17	0	31	19	26	26	16	53	32	39	18	0	19	17	19	17	19	19	17	0	26	27	18	0	0	17	16	19	19	35	0	18	27	26	29	16	16	16	16
gas24939	invasive	M1UK	2013-2021	present			gas1793843	51	51	25	16	13	30	18	25	25	19	52	31	38	17	13	18	16	18	16	18	18	16	13	25	26	17	13	13	16	15	18	18	34	13	17	26	25	28	15	15	15	15
gas24946	invasive	M1UK	2013-2021	present			gas1793846	46	46	20	11	26	29	13	20	20	32	47	26	33	12	26	13	11	13	11	13	13	11	26	20	21	12	26	26	11	28	13	13	33	26	12	21	20	23	10	10	10	10
gas24968	invasive	M1Global	2013-2021	present			gas1793852	37	37	11	2	17	20	4	11	11	23	38	17	24	3	17	4	2	4	2	4	4	2	17	11	12	3	17	17	2	19	4	4	24	17	3	12	11	14	1	1	1	1
gas24969	invasive	M1Global	2013-2021	present			gas1793853	39	39	13	4	19	22	6	13	13	25	40	19	26	5	19	6	4	6	4	6	6	4	19	13	14	5	19	19	4	21	6	6	26	19	5	14	13	16	3	3	3	3
gas24975	invasive	M1UK	2013-2021	present			gas1793854	40	40	14	5	20	23	7	14	14	26	41	20	27	6	20	7	5	7	5	7	7	5	20	14	15	6	20	20	5	22	7	7	27	20	6	15	14	17	4	4	4	4
gas24977	invasive	M1UK	2013-2021	present			gas1793859	58	58	40	31	46	49	33	40	40	52	59	46	53	32	46	33	31	33	31	33	33	31	46	40	41	32	46	46	31	48	33	33	53	46	32	41	40	43	30	30	30	30
gas25106	invasive	M1Global	2013-2021	present			gas1793862	47	47	21	12	27	30	14	21	21	33	48	27	34	13	27	14	12	14	12	14	14	12	27	21	22	13	27	27	12	29	14	14	34	27	13	22	21	24	11	11	11	11
gas25110	invasive	M1Global	2013-2021	present			gas1793863	52	52	26	17	32	35	19	26	26	38	53	32	39	18	32	19	17	19	17	19	19	17	32	26	27	18	32	32	17	34	19	19	39	32	18	27	26	3	16	16	16	16
gas25132	invasive	M1UK	2013-2021	present			gas1793864	47	47	21	12	27	30	14	21	21	33	48	27	34	13	27	14	12	14	12	14	14	12	27	21	22	13	27	27	12	29	14	14	34	27	13	22	21	24	11	11	11	11
gas25138	invasive	23 SNPs	2013-2021	present			gas1793868	39	39	13	4	19	22	6	13	13	25	40	19	26	5	19	6	4	6	2	6	6	2	19	13	14	5	19	19	4	21	6	6	26	19	3	14	13	16	3	3	3	3
gas25156	invasive	M1Global	2013-2021	present			gas1793869	39	39	13	4	19	22	6	13	13	25	40	19	26	5	19	6	4	6	4	6	6	4	19	13	14	5	19	19	4	21	6	6	26	19	5	14	13	16	3	3	3	3
gas25161	invasive	M1Global	2013-2021	present			gas1793872	37	37	11	2	17	20	4	11	11	23	38	17	24	3	17	4	2	4	2	4	4	2	17	11	12	3	17	17	2	19	4	4	24	17	3	12	11	14	1	1	1	1
gas26020	invasive	M1UK	2013-2021	present			gas1793874	37	37	11	2	17	20	4	11	11	23	38	17	24	3	17	4	2	4	2	4	4	2	17	11	12	3	17	17	2	19	4	4	24	17	3	12	11	14	1	1	1	1
gas26040	invasive	M1UK	2013-2021	present			gas1793878	40	40	14	5	20	23	7	14	14	26	41	20	27	6	20	7	5	7	5	7	7	5	20	14	15	6	20	20	5	22	7	7	27	20	6	15	14	17	4	4	4	4
gas26042	invasive	M1Global	2013-2021	present			gas1793879	49	49	23	14	29	32	16	23	23	35	50	23	36	15	29	16	14	16	14	16	16	14	29	23	24	15	29	29	14	31	16	16	36	29	15	4	23	26	13	13	13	13
gas26063	invasive	M1Global	2013-2021	present			gas1793881	60	60	34	25	40	43	27	34	34	46	61	40	47	26	40	27	25	27	25	27	27	25	40	34	35	26	40	40	25	42	27	27	47	40	26	35	34	23	24	24	24	24
gas27637	invasive	M1UK	2013-2021	present			gas1793886	47	47	21	12	27	30	14	21	21	33	48	21	34	13	27	14	12	14	12	14	14	12	27	21	22	13	27	27	12	29	14	14	34	27	13	2	21	24	11	11	11	11
gas27639	invasive	M1Global	2013-2021	present			gas1793887	48	48	22	13	28	31	15	22	22	34	49	28	35	14	28	15	13	15	13	15	15	13	28	22	23	14	28	28	13	30	15	15	35	28	14	23	22	25	12	12	12	12
gas27643	invasive	M1Global	2013-2021	present			gas1793888	40	40	14	5	20	23	7	14	14	26	41	20	27	6	20	7	5	7	5	7	7	5	20	14	15	6	20	20	5	22	7	7	27	20	6	15	14	17	4	4	4	4
gas27644	invasive	M1UK	2013-2021	present			gas1793892	45	45	19	10	25	28	12	19	19	31	46	25	32	11	25	12	10	12	10	12	12	10	25	19	20	11	25	25	10	27	12	12	32	25	11	20	19	22	9	9	9	9
gas27663	invasive	M1UK	2013-2021	present			gas1805156	53	53	27	18	1	32	20	27	27	17	54	33	40	19	1	20	18	20	18	20	20	18	1	27	28	19	1	1	18	17	20	20	36	1	19	28	27	30	17	17	17	17
gas27669	invasive	M1UK	2013-2021	present			gas1805157	48	48	22	13	28	31	15	22	22	34	49	22	35	14	28	15	13	15	13	15	15	13	28	22	23	14	28	28	13	30	15	15	35	28	14	3	22	25	12	12	12	12
gas27672	invasive	M1UK	2013-2021	present			gas1805158	57	57	31	22	33	30	24	31	31	39	58	37	44	23	33	24	22	24	22	24	24	22	33	31	32	23	33	33	22	35	24	24	4	33	23	32	31	34	21	21	21	21
gas27675	invasive	M1Global	2013-2021	present			gas1805159	41	41	15	6	21	24	8	15	15	27	42	21	28	7	21	8	6	8	6	8	8	6	21	15	16	7	21	21	6	23	8	8	28	21	7	16	15	18	5	5	5	5
gas27677	invasive	M1Global	2013-2021	present			gas1805163	61	61	43	34	49	52	36	43	43	55	62	49	56	35	49	36	34	36	34	36	36	34	49	43	44	35	49	49	34	51	36	36	56	49	35	44	43	46	33	33	33	33
gas27678	invasive	M1UK	2013-2021	present			gas1805168	37	37	11	2	17	20	4	11	11	23	38	17	24	3	17	4	2	4	2	4	4	2	17	11	12	3	17	17	2	19	4	4	24	17	3	12	11	14	1	1	1	1
gas27680	invasive	M1UK	2013-2021	present			gas1805169	53	53	27	18	1	32	20	27	27	17	54	33	40	19	1	20	18	20	18	20	20	18	1	27	28	19	1	1	18	17	20	20	36	1	19	28	27	30	17	17	17	17
gas27691	invasive	M1Global	2013-2021	present			gas1805171	37	37	11	2	17	20	4	11	11	23	38	17	24	3	17	4	2	4	2	4	4	2	17	11	12	3	17	17	2	19	4	4	24	17	3	12	11	14	1	1	1	1
gas27694	invasive	M1Global	2013-2021	present			gas1805172	46	46	20	11	26	29	13	20	20	32	47	26	33	12	26	13	11	13	11	13	13	11	26	20	21	12	26	26	11	28	13	13	33	26	12	21	20	23	10	10	10	10
gas27700	invasive	M1UK	2013-2021	present			gas1805174	49	49	23	14	29	32	16	23	23	35	50	23	36	15	29	16	14	16	14	16	16	14	29	23	24	15	29	29	14	31	16	16	36	29	15	2	23	26	13	13	13	13
gas27703	invasive	M1Global	2013-2021	present			gas1805180	37	37	11	2	17	20	4	11	11	23	38	17	24	3	17	4	2	4	2	4	4	2	17	11	12	3	17	17	2	19	4	4	24	17	3	12	11	14	1	1	1	1
gas27704	invasive	M1UK	2013-2021	present			gas1805181	49	49	23	14	29	32	16	23	23	35	50	29	36	15	29	16	14	16	14	16	16	14	29	23	24	15	29	29	14	31	16	16	36	29	15	24	23	24	13	13	13	13
gas27705	invasive	M1UK	2013-2021	present			gas1805183	36	36	10	1	16	19	3	10	10	22	37	16	23	2	16	3	1	3	1	3	3	1	16	10	11	2	16	16	1	18	3	3	23	16	2	11	10	13	0	0	0	0
gas27711	invasive	M1UK	2013-2021	present			gas1805185	54	54	28	19	2	33	21	28	28	18	55	34	41	20	2	21	19	21	19	21	21	19	2	28	29	20	2	2	19	18	21	21	37	2	20	29	28	31	18	18	18	18
gas27719	invasive	M1Global	2013-2021	present			gas1805190	37	37	11	2	17	20	4	11	11	23	38	17	24	3	17	4	2	4	2	4	4	2	17	11	12	3	17	17	2	19	4	4	24	17	3	12	11	14	1	1	1	1
gas30584	invasive	M1Global	2013-2021	present			gas1805192	45	45	19	10	25	28	12	19	19	31	46	25	32	11	25	12	10	12	10	12	12	10	25	19	20	11	25	25	10	27	12	12	32	25	11	20	19	22	9	9	9	9
gas30593	invasive	M1Global	2013-2021	present			gas1805194	48	48	22	13	28	31	15	22	22	34	49	28	35	14	28	15	13	15	13	15	15	13	28	22	23	14	28	28	13	30	15	15	35	28	14	23	22	25	12	12	12	12
gas30597	invasive	M1UK	2013-2021	present			gas1805195	46	46	20	11	26	29	13	20	20	32	47	26	33	12	26	13	11	13	11	13	13	11	26	20	21	12	26	26	11	28	13	13	33	26	12	21	20	23	10	10	10	10
gas30608	invasive	M1UK	2013-2021	present			gas1805196	50	50	24	15	30	33	17	24	24	36	51	24	37	16	30	17	15	17	15	17	17	15	30	24	25	16	30	30	15	32	17	17	37	30	16	5	24	27	14	14	14	14
gas30629	invasive	23 SNPs	2013-2021	present			gas1805201	52	52	26	17	0	31	19	26	26	16	53	32	39	18	0	19	17	19	17	19	19	17	0	26	27	18	0	0	17	16	19	19	35	0	18	27	26	29	16	16	16	16
gas30630	invasive	M1Global	2013-2021	present			gas1805202	42	42	16	7	22	25	9	16	16	28	43	22	29	8	22	9	7	9	7	9	9	7	22	16	17	8	22	22	7	24	9	9	29	22	8	17	16	19	6	6	6	6
gas30631	invasive	M1UK	2013-2021	present			gas1805207	46	46	20	11	26	29	13	20	20	32	47	20	33	12	26	13	11	13	11	13	13	11	26	20	21	12	26	26	11	28	13	13	33	26	12	1	20	23	10	10	10	10
gas30632	invasive	M1Global	2013-2021	present			gas1805208	36	36	10	1	16	19	3	10	10	22	37	16	23	2	16	3	1	3	1	3	3	1	16	10	11	2	16	16	1	18	3	3	23	16	2	11	10	13	0	0	0	0
gas30633	invasive	M1UK	2013-2021	present			gas1805209	47	47	21	12	27	30	14	21	21	33	48	27	34	13	27	14	12	14	12	14	14	12	27	21	22	13	27	27	12	29	14	14	34	27	13	22	21	24	11	11	11	11
gas30637	invasive	M1UK	2013-2021	present			gas1805213	59	59	33	24	35	32	26	33	33	41	60	39	46	25	35	26	24	26	24	26	26	24	35	33	34	25	35	35	24	37	26	26	2	35	25	34	33	36	23	23	23	23
gas30644	invasive	M1UK	2013-2021	present			gas1805215	46	46	20	11	26	29	13	20	20	32	47	26	33	12	26	13	11	13	11	13	13	11	26	20	21	12	26	26	11	28	13	13	33	26	12	21	20	23	10	10	10	10
gas30648	invasive	M1UK	2013-2021	present			gas1805219	46	46	20	11	26	29	13	20	20	32	47	26	33	12	26	13	11	13	11	13	13	11	26	20	21	12	26	26	11	28	13	13	33	26	12	21	20	23	10	10	10	10
gas30653	invasive	M1UK	2013-2021	present			gas1805221	51	51	25	16	31	34	18	25	25	37	52	31	38	17	31	18	16	18	16	18	18	16	31	25	26	17	31	31	16	33	18	18	38	31	17	26	25	28	15	15	15	15
gas30660	invasive	M1Global	2013-2021	present			gas1805222	52	52	26	17	0	31	19	26	26	16	53	32	39	18	0	19	17	19	17	19	19	17	0	26	27	18	0	0	17	16	19	19	35	0	18	27	26	29	16	16	16	16
gas30663	invasive	M1UK	2013-2021	present			gas1805223	53	53	27	18	1	32	20	27	27	17	54	33	40	19	1	20	18	20	18	20	20	18	1	27	28	19	1	1	18	17	20	20	36	1	19	28	27	30	17	17	17	17
gas30664	invasive	M1UK	2013-2021	present			gas1805224	43	43	17	8	23	26	10	17	17	29	44	23	30	9	23	10	8	10	8	10	10	8	23	17	18	9	23	23	8	25	10	10	30	23	9	18	17	20	7	7	7	7
gas30665	invasive	M1UK	2013-2021	present			gas1805225	48	48	22	13	28	31	15	22	22	34	49	28	35	14	28	15	13	15	13	15	15	13	28	22	23	14	28	28	13	30	15	15	35	28	14	23	22	25	12	12	12	12
gas30668	invasive	M1UK	2013-2021	present			gas1805226	57	57	31	22	37	40	24	31	31	43	58	37	44	23	37	24	22	24	22	24	24	22	37	31	32	23	37	37	22	39	24	24	44	37	23	32	31	30	21	21	21	21
gas32234	invasive	M1UK	2013-2021	present			gas1805229	47	47	21	12	27	30	14	21	21	33	48	21	34	13	27	14	12	14	12	14	14	12	27	21	22	13	27	27	12	29	14	14	34	27	13	2	21	24	11	11	11	11
gas32239	invasive	M1UK	2013-2021	present			gas1805233	37	37	11	2	17	20	4	11	11	23	38	17	24	3	17	4	2	4	2	4	4	2	17	11	12	3	17	17	2	19	4	4	24	17	3	12	11	14	1	1	1	1
gas32244	invasive	M1UK	2013-2021	present			gas1805235	45	45	19	10	25	28	12	19	19	31	46	25	32	11	25	12	10	12	10	12	12	10	25	19	20	11	25	25	10	27	12	12	32	25	11	20	19	22	9	9	9	9
gas32249	invasive	M1UK	2013-2021	present			gas1805236	46	46	20	11	26	29	13	20	20	32	47	26	33	12	26	13	11	13	11	13	13	11	26	20	21	12	26	26	11	28	13	13	33	26	12	21	20	23	10	10	10	10
gas32250	invasive	M1UK	2013-2021	present			gas1805237	50	50	24	15	26	23	17	24	24	32	51	30	37	16	26	17	15	17	15	17	17	15	26	24	25	16	26	26	15	28	17	17	27	26	16	25	24	27	14	14	14	14
gas32256	invasive	M1UK	2013-2021	present			gas1805240	48	48	22	13	28	31	15	22	22	34	49	22	35	14	28	15	13	15	13	15	15	13	28	22	23	14	28	28	13	30	15	15	35	28	14	3	22	25	12	12	12	12
gas32262	invasive	M1UK	2013-2021	present			gas1805241	40	40	14	5	20	23	7	14	14	26	41	20	27	6	20	7	5	7	5	7	7	5	20	14	15	6	20	20	5	22	7	7	27	20	6	15	14	17	4	4	4	4
gas32277	invasive	M1UK	2013-2021	present			gas1805242	38	38	12	3	18	21	5	12	12	24	39	18	25	4	18	5	3	5	3	5	5	3	18	12	13	4	18	18	3	20	5	5	25	18	4	13	12	15	2	2	2	2
gas32279	invasive	M1UK	2013-2021	present			gas1805249	48	48	22	13	28	31	15	22	22	34	49	22	35	14	28	15	13	15	13	15	15	13	28	22	23	14	28	28	13	30	15	15	35	28	14	3	22	25	12	12	12	12
gas32289	invasive	M1UK	2013-2021	present			gas1808234	52	52	26	17	32	35	19	26	26	38	53	32	39	18	32	19	17	19	17	19	19	17	32	26	27	18	32	32	17	34	19	19	39	32	18	27	26	25	16	16	16	16
gas32300	invasive	M1Global	2013-2021	present			gas1808236	39	39	13	4	19	22	6	13	13	25	40	19	26	5	19	6	4	6	4	6	6	4	19	13	14	5	19	19	4	21	6	6	26	19	5	14	13	16	3	3	3	3
gas32302	invasive	M1UK	2013-2021	present			gas1808237	37	37	11	2	17	20	4	11	11	23	38	17	24	3	17	4	2	4	2	4	4	2	17	11	12	3	17	17	2	19	4	4	24	17	3	12	11	14	1	1	1	1
gas32306	invasive	M1Global	2013-2021	present			gas1808240	47	47	21	12	27	30	14	21	21	33	48	27	34	13	27	14	12	14	12	14	14	12	27	21	22	13	27	27	12	29	14	14	34	27	13	22	21	24	11	11	11	11
gas32308	invasive	M1Global	2013-2021	present			gas1808243	47	47	21	12	27	30	14	21	21	33	48	21	34	13	27	14	12	14	12	14	14	12	27	21	22	13	27	27	12	29	14	14	34	27	13	0	21	24	11	11	11	11
gas32309	invasive	M1UK	2013-2021	present			gas1808244	38	38	12	3	18	21	5	12	12	24	39	18	25	4	18	5	3	5	3	5	5	3	18	12	13	4	18	18	3	20	5	5	25	18	4	13	12	15	2	2	2	2
gas32310	invasive	M1Global	2013-2021	present			gas1808245	55	55	29	20	31	28	22	29	29	37	56	35	42	21	31	22	20	22	20	22	22	20	31	29	30	21	31	31	20	33	22	22	32	31	21	30	29	32	19	19	19	19
gas32311	invasive	M1Global	2013-2021	present			gas1808250	52	52	26	17	0	31	19	26	26	16	53	32	39	18	0	19	17	19	17	19	19	17	0	26	27	18	0	0	17	16	19	19	35	0	18	27	26	29	16	16	16	16
gas32312	invasive	M1UK	2013-2021	present			gas1808252	37	37	11	2	17	20	4	11	11	23	38	17	24	3	17	4	2	4	2	4	4	2	17	11	12	3	17	17	2	19	4	4	24	17	3	12	11	14	1	1	1	1
gas33014	invasive	M1UK	2013-2021	present			gas1808254	52	52	26	17	32	35	19	26	26	38	53	32	39	18	32	19	17	19	17	19	19	17	32	26	27	18	32	32	17	34	19	19	39	32	18	27	26	25	16	16	16	16
gas33015	invasive	M1UK	2013-2021	present			gas1808255	60	60	34	25	40	43	27	34	34	46	61	40	1	26	40	27	25	27	25	27	27	25	40	34	35	26	40	40	25	42	27	27	47	40	26	35	34	37	24	24	24	24
gas33033	invasive	M1Global	2013-2021	present			gas1808256	53	53	27	18	1	32	20	27	27	17	54	33	40	19	1	20	18	20	18	20	20	18	1	27	28	19	1	1	18	17	20	20	36	1	19	28	27	30	17	17	17	17
gas37600	invasive	M1Global	2013-2021	present			gas1808258	42	42	16	7	22	25	9	16	16	28	43	22	29	8	22	9	7	9	7	9	9	7	22	16	17	8	22	22	7	24	9	9	29	22	8	17	16	19	6	6	6	6
gas37601	invasive	M1UK	2013-2021	present			gas1808259	51	51	25	16	13	30	18	25	25	19	52	31	38	17	13	18	16	18	16	18	18	16	13	25	26	17	13	13	16	15	18	18	34	13	17	26	25	28	15	15	15	15
gas37612	invasive	M1UK	2013-2021	present			gas1808260	46	46	20	11	26	29	13	20	20	32	47	26	33	12	26	13	11	13	11	13	13	11	26	20	21	12	26	26	11	28	13	13	33	26	12	21	20	23	10	10	10	10
gas37616	invasive	M1UK	2013-2021	present			gas1808261	52	52	26	17	32	35	19	26	26	38	53	32	39	18	32	19	17	19	17	19	19	17	32	26	27	18	32	32	17	34	19	19	39	32	18	27	26	3	16	16	16	16
gas37617	invasive	M1Global	2013-2021	present			gas1808264	41	41	15	6	21	24	8	15	15	27	42	21	28	7	21	8	6	8	6	8	8	6	21	15	16	7	21	21	6	23	8	8	28	21	7	16	15	18	5	5	5	5
gas37623	invasive	M1UK	2013-2021	present			gas1808266	48	48	22	13	28	31	15	22	22	34	49	22	35	14	28	15	13	15	13	15	15	13	28	22	23	14	28	28	13	30	15	15	35	28	14	3	22	25	12	12	12	12
gas37626	invasive	M1UK	2013-2021	present			gas1808269	37	37	11	2	17	20	4	11	11	23	38	17	24	3	17	4	2	4	0	4	4	0	17	11	12	3	17	17	2	19	4	4	24	17	1	12	11	14	1	1	1	1
gas37628	invasive	M1UK	2013-2021	present			gas1808271	49	49	23	14	29	32	16	23	23	35	50	29	36	15	29	16	14	16	14	16	16	14	29	23	24	15	29	29	14	31	16	16	36	29	15	24	23	26	13	13	13	13
gas37636	invasive	M1UK	2013-2021	present			gas1808272	53	53	27	18	1	32	20	27	27	17	54	33	40	19	1	20	18	20	18	20	20	18	1	27	28	19	1	1	18	17	20	20	36	1	19	28	27	30	17	17	17	17
gas37652	invasive	M1UK	2013-2021	present			gas1808275	37	37	11	2	17	20	4	11	11	23	38	17	24	3	17	4	2	4	2	4	4	2	17	11	12	3	17	17	2	19	4	4	24	17	3	12	11	14	1	1	1	1
gas37657	invasive	M1UK	2013-2021	present			gas1808276	36	36	10	1	16	19	3	10	10	22	37	16	23	2	16	3	1	3	1	3	3	1	16	10	11	2	16	16	1	18	3	3	23	16	2	11	10	13	0	0	0	0
gas37661	invasive	M1UK	2013-2021	present			gas1808279	54	54	28	19	2	33	21	28	28	18	55	34	41	20	2	21	19	21	19	21	21	19	2	28	29	20	2	2	19	18	21	21	37	2	20	29	28	31	18	18	18	18
gas37667	invasive	M1UK	2013-2021	present			gas1808282	46	46	20	11	26	29	13	20	20	32	47	20	33	12	26	13	11	13	11	13	13	11	26	20	21	12	26	26	11	28	13	13	33	26	12	1	20	23	10	10	10	10
gas37668	invasive	M1UK	2013-2021	present			gas1808284	52	52	26	17	2	31	19	26	26	16	53	32	39	18	2	19	17	19	17	19	19	17	2	26	27	18	2	2	17	16	19	19	35	2	18	27	26	29	16	16	16	16
gas37669	invasive	M1UK	2013-2021	present			gas1808285	46	46	20	11	26	29	13	20	20	32	47	26	33	12	26	13	11	13	11	13	13	11	26	20	21	12	26	26	11	28	13	13	33	26	12	21	20	23	10	10	10	10
gas37671	invasive	M1UK	2013-2021	present			gas1808288	36	36	10	1	16	19	3	10	10	22	37	16	23	2	16	3	1	3	1	3	3	1	16	10	11	2	16	16	1	18	3	3	23	16	2	11	10	13	0	0	0	0
gas37677	invasive	M1UK	2013-2021	present			gas1808290	43	43	17	8	23	26	10	17	17	29	44	23	30	9	23	10	8	10	8	10	10	8	23	17	18	9	23	23	8	25	10	10	30	23	9	18	17	20	7	7	7	7
gas37684	invasive	M1UK	2013-2021	present			gas1808293	54	54	28	19	4	33	21	28	28	18	55	34	41	20	4	21	19	21	19	21	21	19	4	28	29	20	4	4	19	18	21	21	37	4	20	29	28	31	18	18	18	18
gas37689	invasive	M1UK	2013-2021	present			gas1808296	49	49	23	14	29	32	16	23	23	35	50	23	36	15	29	16	14	16	14	16	16	14	29	23	24	15	29	29	14	31	16	16	36	29	15	4	23	26	13	13	13	13
gas37696	invasive	M1UK	2013-2021	present			gas1808299	47	47	21	12	27	30	14	21	21	33	48	27	34	13	27	14	12	14	12	14	14	12	27	21	22	13	27	27	12	29	14	14	34	27	13	22	21	24	11	11	11	11
gas37702	invasive	M1UK	2013-2021	present			gas1808306	38	38	12	3	18	21	5	12	12	24	39	18	25	4	18	5	3	5	3	5	5	3	18	12	13	4	18	18	3	20	5	5	25	18	4	13	12	15	2	2	2	2
gas37708	invasive	M1UK	2013-2021	present			gas1808310	43	43	17	8	23	26	10	17	17	29	44	23	30	9	23	10	8	10	8	10	10	8	23	17	18	9	23	23	8	25	10	10	30	23	9	18	17	20	7	7	7	7
gas37731	invasive	M1UK	2013-2021	present			gas1808312	38	38	12	3	18	21	5	12	12	24	39	18	25	4	18	5	3	5	1	5	5	1	18	12	13	4	18	18	3	20	5	5	25	18	2	13	12	15	2	2	2	2
gas37737	invasive	M1Global	2013-2021	present			gas1808313	37	37	11	2	17	20	4	11	11	23	38	17	24	3	17	4	2	4	2	4	4	2	17	11	12	3	17	17	2	19	4	4	24	17	3	12	11	14	1	1	1	1
gas37744	invasive	M1UK	2013-2021	present			gas1808315	40	40	14	5	20	23	7	14	14	26	41	20	27	6	20	7	5	7	5	7	7	5	20	14	15	6	20	20	5	22	7	7	27	20	6	15	14	17	4	4	4	4
gas38788	invasive	M1UK	2013-2021	present			gas1808316	52	52	26	17	14	31	19	26	26	20	53	32	39	18	14	19	17	19	17	19	19	17	14	26	27	18	14	14	17	16	19	19	35	14	18	27	26	29	16	16	16	16
gas38792	invasive	M1UK	2013-2021	present			gas1808322	53	53	27	18	1	32	20	27	27	17	54	33	40	19	1	20	18	20	18	20	20	18	1	27	28	19	1	1	18	17	20	20	36	1	19	28	27	30	17	17	17	17
gas38798	invasive	M1UK	2013-2021	present			gas1808323	42	42	16	7	22	25	9	16	16	28	43	22	29	8	22	9	7	9	7	9	9	7	22	16	17	8	22	22	7	24	9	9	29	22	8	17	16	19	6	6	6	6
gas38799	invasive	M1UK	2013-2021	present			gas1808328	59	59	33	24	39	42	26	33	33	45	60	39	46	25	39	26	24	26	24	26	26	24	39	33	34	25	39	39	24	41	26	26	46	39	25	34	33	36	23	23	23	23
gas38809	invasive	M1UK	2013-2021	present			gas1809864	46	46	20	11	26	29	13	20	20	32	47	26	33	12	26	13	11	13	11	13	13	11	26	20	21	12	26	26	11	28	13	13	33	26	12	21	20	23	10	10	10	10
gas38811	invasive	M1UK	2013-2021	present			gas1809866	38	38	12	3	18	21	5	12	12	24	39	18	25	4	18	5	3	5	3	5	5	3	18	12	13	4	18	18	3	20	5	5	25	18	4	13	12	15	2	2	2	2
gas38819	invasive	M1UK	2013-2021	present			gas1809874	53	53	27	18	1	32	20	27	27	17	54	33	40	19	1	20	18	20	18	20	20	18	1	27	28	19	1	1	18	17	20	20	36	1	19	28	27	30	17	17	17	17
gas38823	invasive	M1UK	2013-2021	present			gas1809878	61	61	35	26	37	34	28	35	35	43	62	41	48	27	37	28	26	28	26	28	28	26	37	35	36	27	37	37	26	39	28	28	4	37	27	36	35	38	25	25	25	25
gas38839	invasive	M1Global	2013-2021	present			gas1809880	48	48	22	13	28	31	15	22	22	34	49	22	35	14	28	15	13	15	13	15	15	13	28	22	23	14	28	28	13	30	15	15	35	28	14	3	22	25	12	12	12	12
gas38845	invasive	13 SNPs	2013-2021	present			gas1809881	48	48	22	13	28	31	15	22	22	34	49	22	35	14	28	15	13	15	13	15	15	13	28	22	23	14	28	28	13	30	15	15	35	28	14	3	22	25	12	12	12	12
gas38846	invasive	M1UK	2013-2021	present			gas1809884	39	39	13	4	19	22	6	13	13	25	40	19	26	5	19	6	4	6	4	6	6	4	19	13	14	5	19	19	4	21	6	6	26	19	5	14	13	16	3	3	3	3
gas39593	invasive	M1Global	2013-2021	present			gas1809888	38	38	12	3	18	21	5	12	12	24	39	18	25	4	18	5	3	5	1	5	5	1	18	12	13	4	18	18	3	20	5	5	25	18	0	13	12	15	2	2	2	2
gas39600	invasive	13 SNPs	2013-2021	present			gas1809889	47	47	21	12	27	30	14	21	21	33	48	21	34	13	27	14	12	14	12	14	14	12	27	21	22	13	27	27	12	29	14	14	34	27	13	2	21	24	11	11	11	11
gas39616	invasive	13 SNPs	2013-2021	present			gas1809891	52	52	26	17	32	35	19	26	26	38	53	32	39	18	32	19	17	19	17	19	19	17	32	26	27	18	32	32	17	34	19	19	39	32	18	27	26	25	16	16	16	16
gas39619	invasive	M1UK	2013-2021	present			gas1809894	48	48	22	13	28	31	15	22	22	34	49	28	35	14	28	15	13	15	13	15	15	13	28	22	23	14	28	28	13	30	15	15	35	28	14	23	22	25	12	12	12	12
gas39621	invasive	M1UK	2013-2021	present			gas1809895	38	38	12	3	18	21	5	12	12	24	39	18	25	4	18	5	3	5	3	5	5	3	18	12	13	4	18	18	3	20	5	5	25	18	4	13	12	15	2	2	2	2
gas39624	invasive	M1UK	2013-2021	present			gas1809898	46	46	20	11	26	29	13	20	20	32	47	26	33	12	26	13	11	13	11	13	13	11	26	20	21	12	26	26	11	28	13	13	33	26	12	21	20	23	10	10	10	10
gas39638	invasive	M1Global	2013-2021	present			gas1809903	52	52	26	17	32	35	19	26	26	38	53	32	39	18	32	19	17	19	17	19	19	17	32	26	27	18	32	32	17	34	19	19	39	32	18	27	26	29	16	16	16	16
gas39642	invasive	M1UK	2013-2021	present			gas1809904	61	61	43	34	49	52	36	43	43	55	62	49	56	35	49	36	34	36	34	36	36	34	49	43	44	35	49	49	34	51	36	36	56	49	35	44	43	46	33	33	33	33
gas39643	invasive	M1UK	2013-2021	present			gas1809905	54	54	28	19	34	37	21	28	28	40	55	34	41	20	34	21	19	21	19	21	21	19	34	28	29	20	34	34	19	36	21	21	41	34	20	29	28	27	18	18	18	18
gas39649	invasive	M1UK	2013-2021	present			gas1809909	48	48	22	13	28	31	15	22	22	34	49	28	35	14	28	15	13	15	13	15	15	13	28	22	23	14	28	28	13	30	15	15	35	28	14	23	22	25	12	12	12	12
gas39653	invasive	M1UK	2013-2021	present			gas1809911	53	53	27	18	33	36	20	27	27	39	54	33	40	19	33	20	18	20	18	20	20	18	33	27	28	19	33	33	18	35	20	20	40	33	19	28	27	4	17	17	17	17
gas45752	invasive	M1UK	2013-2021	present			gas1809912	46	46	0	11	26	29	13	0	0	32	47	26	33	12	26	13	11	13	11	13	13	11	26	0	1	12	26	26	11	28	13	13	33	26	12	21	0	23	10	10	10	10
gas45755	invasive	M1UK	2013-2021	present			gas1809914	47	47	21	12	27	30	14	21	21	33	48	27	34	13	27	14	12	14	12	14	14	12	27	21	22	13	27	27	12	29	14	14	34	27	13	22	21	24	11	11	11	11
gas45770	invasive	M1UK	2013-2021	present			gas1809915	40	40	14	5	20	23	7	14	14	26	41	20	27	6	20	7	5	7	5	7	7	5	20	14	15	6	20	20	5	22	7	7	27	20	6	15	14	17	4	4	4	4
gas45773	invasive	M1Global	2013-2021	present			gas1809916	47	47	21	12	27	30	14	21	21	33	48	21	34	13	27	14	12	14	12	14	14	12	27	21	22	13	27	27	12	29	14	14	34	27	13	2	21	24	11	11	11	11
gas45799	invasive	M1UK	2013-2021	present			gas1809920	46	46	20	11	26	29	13	20	20	32	47	20	33	12	26	13	11	13	11	13	13	11	26	20	21	12	26	26	11	28	13	13	33	26	12	1	20	23	10	10	10	10
gas45805	invasive	M1Global	2013-2021	present			gas1809924	37	37	11	2	17	20	4	11	11	23	38	17	24	3	17	4	2	4	2	4	4	2	17	11	12	3	17	17	2	19	4	4	24	17	3	12	11	14	1	1	1	1
gas55067	invasive	M1UK	2013-2021	present			gas1809932	44	44	18	9	24	27	11	18	18	30	45	24	31	10	24	11	9	11	9	11	11	9	24	18	19	10	24	24	9	26	11	11	31	24	10	19	18	21	8	8	8	8
gas55069	invasive	M1UK	2013-2021	present			gas1809934	50	50	24	15	30	33	17	24	24	36	51	30	37	16	30	17	15	17	15	17	17	15	30	24	25	16	30	30	15	32	17	17	37	30	16	25	24	1	14	14	14	14
gas55070	invasive	M1UK	2013-2021	present			gas1809936	38	38	12	1	18	21	5	12	12	24	39	18	25	4	18	5	1	5	3	5	5	3	18	12	13	4	18	18	1	20	3	5	25	18	4	13	12	15	2	2	2	2
gas55071	invasive	M1Global	2013-2021	present			gas1809940	36	36	10	1	16	19	3	10	10	22	37	16	23	2	16	3	1	3	1	3	3	1	16	10	11	2	16	16	1	18	3	3	23	16	2	11	10	13	0	0	0	0
gas55079	invasive	M1UK	2013-2021	present			gas1809944	49	49	23	14	29	32	16	23	23	35	50	29	36	15	29	16	14	16	14	16	16	14	29	23	24	15	29	29	14	31	16	16	36	29	15	24	23	26	13	13	13	13
gas55081	invasive	M1Global	2013-2021	present			gas1809945	51	51	25	16	31	34	18	25	25	37	52	31	38	17	31	18	16	18	16	18	18	16	31	25	26	17	31	31	16	33	18	18	38	31	17	26	25	24	15	15	15	15
gas55082	invasive	M1UK	2013-2021	present			gas1809946	50	50	24	15	30	33	17	24	24	36	51	24	37	16	30	17	15	17	15	17	17	15	30	24	25	16	30	30	15	32	17	17	37	30	16	5	24	27	14	14	14	14
gas55097	invasive	M1Global	2013-2021	present			gas1809948	37	37	11	2	17	20	4	11	11	23	38	17	24	3	17	4	2	4	2	4	4	2	17	11	12	3	17	17	2	19	4	4	24	17	3	12	11	14	1	1	1	1
gas55100	invasive	M1Global	2013-2021	present			gas1809952	38	38	12	3	18	21	5	12	12	24	39	18	25	4	18	5	3	5	3	5	5	3	18	12	13	4	18	18	3	20	5	5	25	18	4	13	12	15	2	2	2	2
gas55107	invasive	M1UK	2013-2021	present			gas1809953	64	64	38	29	44	47	31	38	38	50	65	44	51	30	44	31	29	31	29	31	31	29	44	38	39	30	44	44	29	46	31	31	51	44	30	39	38	41	28	28	28	28
gas55112	invasive	M1UK	2013-2021	present			gas1811113	52	52	26	17	0	31	19	26	26	16	53	32	39	18	0	19	17	19	17	19	19	17	0	26	27	18	0	0	17	16	19	19	35	0	18	27	26	29	16	16	16	16
gas55121	invasive	M1UK	2013-2021	present			gas1811114	52	52	26	17	0	31	19	26	26	16	53	32	39	18	0	19	17	19	17	19	19	17	0	26	27	18	0	0	17	16	19	19	35	0	18	27	26	29	16	16	16	16
gas56049	invasive	M1Global	2013-2021	present			gas1811115	41	41	15	6	21	24	8	15	15	27	42	21	28	7	21	8	6	8	6	8	8	6	21	15	16	7	21	21	6	23	8	8	28	21	7	16	15	18	5	5	5	5
gas56050	invasive	13 SNPs	2013-2021	present			gas1811117	37	37	11	2	17	20	4	11	11	23	38	17	24	3	17	4	2	4	2	4	4	2	17	11	12	3	17	17	2	19	4	4	24	17	3	12	11	14	1	1	1	1
gas56055	invasive	M1Global	2013-2021	present			gas1811118	55	55	29	20	31	0	22	29	29	37	56	35	42	21	31	22	20	22	20	22	22	20	31	29	30	21	31	31	20	33	22	22	32	31	21	30	29	32	19	19	19	19
gas56063	invasive	M1UK	2013-2021	present			gas1811121	37	37	11	2	17	20	4	11	11	23	38	17	24	3	17	4	2	4	2	4	4	2	17	11	12	3	17	17	2	19	4	4	24	17	3	12	11	14	1	1	1	1
gas56092	invasive	M1Global	2013-2021	present			gas1811122	46	46	20	11	26	29	13	20	20	32	47	20	33	12	26	13	11	13	11	13	13	11	26	20	21	12	26	26	11	28	13	13	33	26	12	1	20	23	10	10	10	10
gas56096	invasive	M1Global	2013-2021	present			gas1811126	37	37	11	2	17	20	4	11	11	23	38	17	24	3	17	4	2	4	2	4	4	2	17	11	12	3	17	17	2	19	4	4	24	17	3	12	11	14	1	1	1	1
gas57686	invasive	M1Global	2013-2021	present			gas1811128	42	42	16	7	22	25	9	16	16	28	43	22	29	8	22	9	7	9	7	9	9	7	22	16	17	8	22	22	7	24	9	9	29	22	8	17	16	19	6	6	6	6
gas57696	invasive	M1UK	2013-2021	present			gas1811129	42	42	16	7	22	25	9	16	16	28	43	22	29	8	22	9	7	9	7	9	9	7	22	16	17	8	22	22	7	24	9	9	29	22	8	17	16	19	6	6	6	6
gas57704	invasive	M1Global	2013-2021	present			gas1811131	41	41	15	6	21	24	8	15	15	27	42	21	28	7	21	8	6	8	6	8	8	6	21	15	16	7	21	21	6	23	8	8	28	21	7	16	15	18	5	5	5	5
gas57712	invasive	M1Global	2013-2021	present			gas1811132	62	62	44	35	50	53	37	44	44	56	63	50	57	36	50	37	35	37	35	37	37	35	50	44	45	36	50	50	35	52	37	37	57	50	36	45	44	47	34	34	34	34
gas57713	invasive	M1UK	2013-2021	present			gas1811133	42	42	16	7	22	25	9	16	16	28	43	22	29	8	22	9	7	9	7	9	9	7	22	16	17	8	22	22	7	24	9	9	29	22	8	17	16	19	6	6	6	6
gas57717	invasive	M1UK	2013-2021	present			gas1811135	40	40	14	5	20	23	7	14	14	26	41	20	27	6	20	7	5	7	5	7	7	5	20	14	15	6	20	20	5	22	7	7	27	20	6	15	14	17	4	4	4	4
gas57722	invasive	M1Global	2013-2021	present			gas1811136	41	41	15	6	21	24	8	15	15	27	42	21	28	7	21	8	6	8	6	8	8	6	21	15	16	7	21	21	6	23	8	8	28	21	7	16	15	18	5	5	5	5
gas57730	invasive	M1UK	2013-2021	present			gas1811139	37	37	11	2	17	20	4	11	11	23	38	17	24	3	17	4	2	4	2	4	4	2	17	11	12	3	17	17	2	19	4	4	24	17	3	12	11	14	1	1	1	1
gas58264	invasive	M1UK	2013-2021	present			gas1811141	51	51	25	16	31	34	18	25	25	37	52	31	38	17	31	18	16	18	16	18	18	16	31	25	26	17	31	31	16	33	18	18	38	31	17	26	25	28	15	15	15	15
gas58268	invasive	M1Global	2013-2021	present			gas1811143	53	53	27	18	1	32	20	27	27	17	54	33	40	19	1	20	18	20	18	20	20	18	1	27	28	19	1	1	18	17	20	20	36	1	19	28	27	30	17	17	17	17
gas58269	invasive	M1Global	2013-2021	present			gas1811144	50	50	24	15	30	33	17	24	24	36	51	30	37	16	30	17	15	17	15	17	17	15	30	24	25	16	30	30	15	32	17	17	37	30	16	25	24	1	14	14	14	14
gas58279	invasive	M1UK	2013-2021	present			gas1811147	38	38	12	3	18	21	5	12	12	24	39	18	25	4	18	5	3	5	3	5	5	3	18	12	13	4	18	18	3	20	5	5	25	18	4	13	12	15	2	2	2	2
gas58280	invasive	M1UK	2013-2021	present			gas1811148	47	47	21	12	27	30	14	21	21	33	48	21	34	13	27	14	12	14	12	14	14	12	27	21	22	13	27	27	12	29	14	14	34	27	13	2	21	24	11	11	11	11
gas58287	invasive	M1Global	2013-2021	present			gas1811149	53	53	27	18	1	32	20	27	27	17	54	33	40	19	1	20	18	20	18	20	20	18	1	27	28	19	1	1	18	17	20	20	36	1	19	28	27	30	17	17	17	17
gas58291	invasive	M1UK	2013-2021	present			gas1811153	49	49	23	14	27	30	16	23	23	33	50	29	36	15	27	16	14	16	14	16	16	14	27	23	24	15	27	27	14	29	16	16	34	27	15	24	23	26	13	13	13	13
gas60024	invasive	M1Global	2013-2021	present			gas1811155	49	49	23	14	29	32	16	23	23	35	50	29	36	15	29	16	14	16	14	16	16	14	29	23	24	15	29	29	14	31	16	16	36	29	15	24	23	0	13	13	13	13
gas60027	invasive	M1Global	2013-2021	present			gas1811157	55	55	29	20	35	38	22	29	29	41	56	35	42	21	35	22	20	22	20	22	22	20	35	29	30	21	35	35	20	37	22	22	42	35	21	30	29	28	19	19	19	19
gas60030	invasive	M1UK	2013-2021	present			gas1811161	36	36	10	1	16	19	3	10	10	22	37	16	23	2	16	3	1	3	1	3	3	1	16	10	11	2	16	16	1	18	3	3	23	16	2	11	10	13	0	0	0	0
gas60039	invasive	M1Global	2013-2021	present			gas1811162	56	56	30	21	36	39	23	30	30	42	57	36	43	22	36	23	21	23	21	23	23	21	36	30	31	22	36	36	21	38	23	23	43	36	22	31	30	29	20	20	20	20
gas60428	invasive	M1UK	2013-2021	present			gas1811165	51	51	25	16	31	34	18	25	25	37	52	31	38	17	31	18	16	18	16	18	18	16	31	25	26	17	31	31	16	33	18	18	38	31	17	26	25	24	15	15	15	15
gas62503	invasive	M1Global	2013-2021	present			gas1811166	50	50	24	15	30	33	17	24	24	36	51	30	37	16	30	17	15	17	15	17	17	15	30	24	25	16	30	30	15	32	17	17	37	30	16	25	24	27	14	14	14	14
gas64999	invasive	M1UK	2013-2021	present			gas1811168	42	42	16	7	22	25	9	16	16	28	43	22	29	8	22	9	7	9	7	9	9	7	22	16	17	8	22	22	7	24	9	9	29	22	8	17	16	19	6	6	6	6
gas65087	invasive	M1Global	2013-2021	present			gas1811171	49	49	23	14	29	32	16	23	23	35	50	23	36	15	29	16	14	16	14	16	16	14	29	23	24	15	29	29	14	31	16	16	36	29	15	4	23	26	13	13	13	13
gas65095	invasive	M1UK	2013-2021	present			gas1811173	66	66	48	39	54	57	41	48	48	60	67	54	61	40	54	41	39	41	39	41	41	39	54	48	49	40	54	54	39	56	41	41	61	54	40	49	48	51	38	38	38	38
gas67458	invasive	M1UK	2013-2021	present			gas1811174	63	63	45	36	51	54	38	45	45	57	64	51	58	37	51	38	36	38	36	38	38	36	51	45	46	37	51	51	36	53	38	38	58	51	37	46	45	48	35	35	35	35
gas67467	invasive	M1UK	2013-2021	present			gas1811175	36	36	10	1	16	19	3	10	10	22	37	16	23	2	16	3	1	3	1	3	3	1	16	10	11	2	16	16	1	18	3	3	23	16	2	11	10	13	0	0	0	0
gas67478	invasive	M1Global	2013-2021	present			gas1811176	53	53	27	18	1	32	20	27	27	17	54	33	40	19	1	20	18	20	18	20	20	18	1	27	28	19	1	1	18	17	20	20	36	1	19	28	27	30	17	17	17	17
gas67479	invasive	13 SNPs	2013-2021	present			gas1811178	41	41	15	6	21	24	8	15	15	27	42	21	28	7	21	8	6	8	6	8	8	6	21	15	16	7	21	21	6	23	8	8	28	21	7	16	15	18	5	5	5	5
gas67481	invasive	M1UK	2013-2021	present			gas1811179	54	54	28	19	2	33	21	28	28	18	55	34	41	20	2	21	19	21	19	21	21	19	2	28	29	20	2	2	19	18	21	21	37	2	20	29	28	31	18	18	18	18
gas67489	invasive	M1Global	2013-2021	present			gas1811180	40	40	14	5	20	23	7	14	14	26	41	20	27	6	20	7	5	7	5	7	7	5	20	14	15	6	20	20	5	22	7	7	27	20	6	15	14	17	4	4	4	4
gas67497	invasive	M1UK	2013-2021	present			gas1811183	42	42	16	7	22	25	9	16	16	28	43	22	29	8	22	9	7	9	7	9	9	7	22	16	17	8	22	22	7	24	9	9	29	22	8	17	16	19	6	6	6	6
gas67498	invasive	M1UK	2013-2021	present			gas1811184	52	52	26	17	22	31	19	26	26	28	53	32	39	18	22	19	17	19	17	19	19	17	22	26	27	18	22	22	17	24	19	19	35	22	18	27	26	29	16	16	16	16
gas67693	invasive	M1UK	2013-2021	present			gas1811187	52	52	26	17	0	31	19	26	26	16	53	32	39	18	0	19	17	19	17	19	19	17	0	26	27	18	0	0	17	16	19	19	35	0	18	27	26	29	16	16	16	16
gas67701	invasive	M1Global	2013-2021	present			gas1811190	37	37	11	2	17	20	4	11	11	23	38	17	24	3	17	4	2	4	2	4	4	2	17	11	12	3	17	17	2	19	4	4	24	17	3	12	11	14	1	1	1	1
gas67741	invasive	M1UK	2013-2021	present			gas1811191	53	53	27	18	3	32	20	27	27	17	54	33	40	19	3	20	18	20	18	20	20	18	3	27	28	19	3	3	18	17	20	20	36	3	19	28	27	30	17	17	17	17
gas68910	invasive	23 SNPs	2013-2021	present			gas1811192	49	49	23	14	29	32	16	23	23	35	50	23	36	15	29	16	14	16	14	16	16	14	29	23	24	15	29	29	14	31	16	16	36	29	15	4	23	26	13	13	13	13
gas68918	invasive	M1UK	2013-2021	present			gas1811193	60	60	34	25	40	43	27	34	34	46	61	40	47	26	40	27	25	27	25	27	27	25	40	34	35	26	40	40	25	42	27	27	47	40	26	35	34	37	24	24	24	24
gas68924	invasive	M1UK	2013-2021	present			gas1811194	48	48	22	13	28	31	15	22	22	34	49	28	35	14	28	15	13	15	13	15	15	13	28	22	23	14	28	28	13	30	15	15	35	28	14	23	22	25	12	12	12	12
gas68926	invasive	M1UK	2013-2021	present			gas1811195	50	50	24	15	30	33	17	24	24	36	51	24	37	16	30	17	15	17	15	17	17	15	30	24	25	16	30	30	15	32	17	17	37	30	16	5	24	27	14	14	14	14
gas68927	invasive	M1UK	2013-2021	present			gas1811200	55	55	29	20	35	38	22	29	29	41	56	35	42	21	35	22	20	22	20	22	22	20	35	29	30	21	35	35	20	37	22	22	42	35	21	30	29	28	19	19	19	19
gas68933	invasive	M1UK	2013-2021	present			gas1811202	38	38	12	3	18	21	5	12	12	24	39	18	25	4	18	5	3	5	3	5	5	3	18	12	13	4	18	18	3	20	5	5	25	18	4	13	12	15	2	2	2	2
gas68938	invasive	M1Global	2013-2021	present			gas1811203	57	57	31	22	37	40	24	31	31	43	58	37	44	23	37	24	22	24	22	24	24	22	37	31	32	23	37	37	22	39	24	24	44	37	23	32	31	30	21	21	21	21
gas68939	invasive	M1UK	2013-2021	present			gas1811204	37	37	11	2	17	20	4	11	11	23	38	17	24	3	17	4	2	4	2	4	4	2	17	11	12	3	17	17	2	19	4	4	24	17	3	12	11	14	1	1	1	1
gas68952	invasive	M1UK	2013-2021	present			gas1811205	46	46	20	11	26	29	13	20	20	32	47	26	33	12	26	13	11	13	11	13	13	11	26	20	21	12	26	26	11	28	13	13	33	26	12	21	20	23	10	10	10	10
gas69137	invasive	M1Global	2013-2021	present			gas1811206	53	53	27	18	3	32	20	27	27	17	54	33	40	19	3	20	18	20	18	20	20	18	3	27	28	19	3	3	18	17	20	20	36	3	19	28	27	30	17	17	17	17
gas69147	invasive	M1UK	2013-2021	present			gas1811207	51	51	25	16	31	34	18	25	25	37	52	31	38	17	31	18	16	18	16	18	18	16	31	25	26	17	31	31	16	33	18	18	38	31	17	26	25	28	15	15	15	15
gas70027	invasive	M1UK	2013-2021	present			gas1812293	53	53	27	18	1	32	20	27	27	17	54	33	40	19	1	20	18	20	18	20	20	18	1	27	28	19	1	1	18	17	20	20	36	1	19	28	27	30	17	17	17	17
gas70028	invasive	M1UK	2013-2021	present			gas1812295	62	62	44	35	50	53	37	44	44	56	63	50	57	36	50	37	35	37	35	37	37	35	50	44	45	36	50	50	35	52	37	37	57	50	36	45	44	47	34	34	34	34
gas71781	invasive	M1UK	2013-2021	present			gas1812297	55	55	29	20	35	38	22	29	29	41	56	35	42	21	35	22	20	22	20	22	22	20	35	29	30	21	35	35	20	37	22	22	42	35	21	30	29	28	19	19	19	19
gas71795	invasive	M1UK	2013-2021	present			gas1812298	41	41	15	6	21	24	8	15	15	27	42	21	28	7	21	8	6	8	6	8	8	6	21	15	16	7	21	21	6	23	8	8	28	21	7	16	15	18	5	5	5	5
gas73054	invasive	M1UK	2013-2021	present			gas1812299	47	47	21	12	27	30	14	21	21	33	48	21	34	13	27	14	12	14	12	14	14	12	27	21	22	13	27	27	12	29	14	14	34	27	13	2	21	24	11	11	11	11
gas73057	invasive	M1Global	2013-2021	present			gas1812301	57	57	31	22	33	30	24	31	31	39	58	37	44	23	33	24	22	24	22	24	24	22	33	31	32	23	33	33	22	35	24	24	4	33	23	32	31	34	21	21	21	21
gas73072	invasive	M1UK	2013-2021	present			gas1812302	39	39	13	4	19	22	6	13	13	25	40	19	26	5	19	6	4	6	4	6	6	4	19	13	14	5	19	19	4	21	6	6	26	19	5	14	13	16	3	3	3	3
gas73073	invasive	M1Global	2013-2021	present			gas1812303	48	48	22	13	28	31	15	22	22	34	49	22	35	14	28	15	13	15	13	15	15	13	28	22	23	14	28	28	13	30	15	15	35	28	14	3	22	25	12	12	12	12
gas73077	invasive	M1Global	2013-2021	present			gas1812304	62	62	44	35	50	53	37	44	44	56	63	50	57	36	50	37	35	37	35	37	37	35	50	44	45	36	50	50	35	52	37	37	57	50	36	45	44	47	34	34	34	34
gas73081	invasive	M1UK	2013-2021	present			gas1812305	47	47	21	12	27	30	14	21	21	33	48	27	34	13	27	14	12	14	12	14	14	12	27	21	22	13	27	27	12	29	14	14	34	27	13	22	21	24	11	11	11	11
gas73086	invasive	M1Global	2013-2021	present			gas1812308	48	48	22	13	28	31	15	22	22	34	49	22	35	14	28	15	13	15	13	15	15	13	28	22	23	14	28	28	13	30	15	15	35	28	14	3	22	25	12	12	12	12
gas75610	invasive	M1UK	2013-2021	present			gas1812309	40	40	14	5	20	23	7	14	14	26	41	20	27	6	20	7	5	7	5	7	7	5	20	14	15	6	20	20	5	22	7	7	27	20	6	15	14	17	4	4	4	4
gas75618	invasive	M1UK	2013-2021	present			gas1812311	39	39	13	4	19	22	6	13	13	25	40	19	26	5	19	6	4	6	4	6	6	4	19	13	14	5	19	19	4	21	6	6	26	19	5	14	13	16	3	3	3	3
gas75625	invasive	M1UK	2013-2021	present			gas1812315	41	41	15	6	21	24	8	15	15	27	42	21	28	7	21	8	6	8	6	8	8	6	21	15	16	7	21	21	6	23	8	8	28	21	7	16	15	18	5	5	5	5
gas75631	invasive	M1UK	2013-2021	present			gas1812317	52	52	26	17	14	31	19	26	26	20	53	32	39	18	14	19	17	19	17	19	19	17	14	26	27	18	14	14	17	16	19	19	35	14	18	27	26	29	16	16	16	16
gas75635	invasive	M1UK	2013-2021	present			gas1812318	49	49	23	14	29	32	16	23	23	35	50	23	36	15	29	16	14	16	14	16	16	14	29	23	24	15	29	29	14	31	16	16	36	29	15	4	23	26	13	13	13	13
gas75638	invasive	M1UK	2013-2021	present			gas1812320	39	39	13	4	19	22	0	13	13	25	40	19	26	5	19	0	4	6	4	6	6	4	19	13	14	5	19	19	4	21	6	0	26	19	5	14	13	16	3	3	3	3
gas75642	invasive	M1Global	2013-2021	present			gas1812321	46	46	20	11	26	29	13	20	20	32	47	20	33	12	26	13	11	13	11	13	13	11	26	20	21	12	26	26	11	28	13	13	33	26	12	1	20	23	10	10	10	10
gas75658	invasive	M1Global	2013-2021	present			gas1812322	53	53	27	18	1	32	20	27	27	17	54	33	40	19	1	20	18	20	18	20	20	18	1	27	28	19	1	1	18	17	20	20	36	1	19	28	27	30	17	17	17	17
gas77217	invasive	M1UK	2013-2021	present			gas1812323	50	50	24	15	30	33	17	24	24	36	51	24	37	16	30	17	15	17	15	17	17	15	30	24	25	16	30	30	15	32	17	17	37	30	16	3	24	27	14	14	14	14
gas77248	invasive	M1Global	2013-2021	present			gas1812324	65	65	47	38	53	56	40	47	47	59	66	53	60	39	53	40	38	40	38	40	40	38	53	47	48	39	53	53	38	55	40	40	60	53	39	48	47	50	37	37	37	37
gas77257	invasive	M1UK	2013-2021	present			gas1812325	49	49	23	14	29	32	16	23	23	35	50	23	36	15	29	16	14	16	14	16	16	14	29	23	24	15	29	29	14	31	16	16	36	29	15	2	23	26	13	13	13	13
gas77274	invasive	M1UK	2013-2021	present			gas1812326	51	51	25	16	13	30	18	25	25	19	52	31	38	17	13	18	16	18	16	18	18	16	13	25	26	17	13	13	16	15	18	18	34	13	17	26	25	28	15	15	15	15
gas78963	invasive	23 SNPs	2013-2021	present			gas1812327	46	46	20	11	26	29	13	20	20	32	47	26	33	12	26	13	11	13	11	13	13	11	26	20	21	12	26	26	11	28	13	13	33	26	12	21	20	23	10	10	10	10
gas79000	invasive	M1UK	2013-2021	present			gas1812328	47	47	21	12	27	30	14	21	21	33	48	21	34	13	27	14	12	14	12	14	14	12	27	21	22	13	27	27	12	29	14	14	34	27	13	2	21	24	11	11	11	11
gas79013	invasive	M1UK	2013-2021	present			gas1812329	49	49	3	14	29	32	16	3	3	35	50	29	36	15	29	16	14	16	14	16	16	14	29	3	4	15	29	29	14	31	16	16	36	29	15	24	3	26	13	13	13	13
gas79016	invasive	M1UK	2013-2021	present			gas1812332	48	48	22	13	28	31	15	22	22	34	49	22	35	14	28	15	13	15	13	15	15	13	28	22	23	14	28	28	13	30	15	15	35	28	14	3	22	25	12	12	12	12
gas79020	invasive	M1Global	2013-2021	present			gas1812336	49	49	23	14	29	32	16	23	23	35	50	23	36	15	29	16	14	16	14	16	16	14	29	23	24	15	29	29	14	31	16	16	36	29	15	2	23	26	13	13	13	13
gas79024	invasive	M1UK	2013-2021	present			gas1812337	47	47	21	12	27	30	14	21	21	33	48	21	34	13	27	14	12	14	12	14	14	12	27	21	22	13	27	27	12	29	14	14	34	27	13	0	21	24	11	11	11	11
gas81099	invasive	M1UK	2013-2021	present			gas1812339	55	55	29	20	35	38	22	29	29	41	56	35	42	21	35	22	20	22	20	22	22	20	35	29	30	21	35	35	20	37	22	22	42	35	21	30	29	28	19	19	19	19
gas81102	invasive	M1UK	2013-2021	present			gas1812342	56	56	30	21	14	35	23	30	30	20	57	36	43	22	14	23	21	23	21	23	23	21	14	30	31	22	14	14	21	20	23	23	39	14	22	31	30	33	20	20	20	20
gas81105	invasive	M1Global	2013-2021	present			gas1812344	47	47	21	12	27	30	14	21	21	33	48	21	34	13	27	14	12	14	12	14	14	12	27	21	22	13	27	27	12	29	14	14	34	27	13	0	21	24	11	11	11	11
gas81114	invasive	M1UK	2013-2021	present			gas1812345	62	62	44	35	50	53	37	44	44	56	63	50	57	36	50	37	35	37	35	37	37	35	50	44	45	36	50	50	35	52	37	37	57	50	36	45	44	47	34	34	34	34
gas81121	invasive	M1UK	2013-2021	present			gas1812347	48	48	22	13	28	31	15	22	22	34	49	28	35	14	28	15	13	15	13	15	15	13	28	22	23	14	28	28	13	30	15	15	35	28	14	23	22	25	12	12	12	12
gas81133	invasive	M1UK	2013-2021	present			gas1812348	52	52	26	17	0	31	19	26	26	16	53	32	39	18	0	19	17	19	17	19	19	17	0	26	27	18	0	0	17	16	19	19	35	0	18	27	26	29	16	16	16	16
gas81136	invasive	M1UK	2013-2021	present			gas1812351	37	37	11	2	17	20	4	11	11	23	38	17	24	3	17	4	2	4	2	4	4	2	17	11	12	3	17	17	2	19	4	4	24	17	3	12	11	14	1	1	1	1
gas81138	invasive	M1UK	2013-2021	present			gas1812353	48	48	22	13	28	31	15	22	22	34	49	22	35	14	28	15	13	15	13	15	15	13	28	22	23	14	28	28	13	30	15	15	35	28	14	3	22	25	12	12	12	12
gas81151	invasive	M1Global	2013-2021	present			gas1812354	54	54	28	19	16	33	21	28	28	22	55	34	41	20	16	21	19	21	19	21	21	19	16	28	29	20	16	16	19	0	21	21	37	16	20	29	28	31	18	18	18	18
gas81155	invasive	M1UK	2013-2021	present			gas1812355	63	63	37	28	43	46	30	37	37	49	64	43	50	29	43	30	28	30	28	30	30	28	43	37	38	29	43	43	28	45	30	30	50	43	29	38	37	40	27	27	27	27
gas81578	invasive	M1Global	2013-2021	present			gas1812359	47	47	21	12	27	30	14	21	21	33	48	27	34	13	27	14	12	14	12	14	14	12	27	21	22	13	27	27	12	29	14	14	34	27	13	22	21	24	11	11	11	11
gas81579	invasive	M1UK	2013-2021	present			gas1812360	58	58	32	23	34	31	25	32	32	40	59	38	45	24	34	25	23	25	23	25	25	23	34	32	33	24	34	34	23	36	25	25	1	34	24	33	32	35	22	22	22	22
gas81585	invasive	M1UK	2013-2021	present			gas1812361	52	52	26	17	32	35	19	26	26	38	53	26	39	18	32	19	17	19	17	19	19	17	32	26	27	18	32	32	17	34	19	19	39	32	18	7	26	29	16	16	16	16
gas81587	invasive	M1UK	2013-2021	present			gas1812365	60	60	32	25	18	39	27	32	32	8	61	40	47	26	18	27	25	27	25	27	27	25	18	32	33	26	18	18	25	24	27	27	43	18	26	35	32	37	24	24	24	24
gas81592	invasive	M1Global	2013-2021	present			gas1812366	37	37	11	2	17	20	4	11	11	23	38	17	24	3	17	4	2	4	2	4	4	2	17	11	12	3	17	17	2	19	4	4	24	17	3	12	11	14	1	1	1	1
gas81593	invasive	M1UK	2013-2021	present			gas1812367	63	63	45	36	51	54	38	45	45	57	64	51	58	37	51	38	36	38	36	38	38	36	51	45	46	37	51	51	36	53	38	38	58	51	37	46	45	48	35	35	35	35
gas81595	invasive	M1Global	2013-2021	present			gas1812369	37	37	11	2	17	20	4	11	11	23	38	17	24	3	17	4	2	4	2	4	4	2	17	11	12	3	17	17	2	19	4	4	24	17	3	12	11	14	1	1	1	1
gas81597	invasive	M1Global	2013-2021	present			gas1812371	40	40	14	5	20	23	7	14	14	26	41	20	27	6	20	7	5	7	5	7	7	5	20	14	15	6	20	20	5	22	7	7	27	20	6	15	14	17	4	4	4	4
gas81599	invasive	M1UK	2013-2021	present			gas1812373	52	52	26	17	32	35	19	26	26	38	53	32	39	18	32	19	17	19	17	19	19	17	32	26	27	18	32	32	17	34	19	19	39	32	18	27	26	29	16	16	16	16
gas81603	invasive	M1Global	2013-2021	present			gas1812374	38	38	12	3	18	21	5	12	12	24	39	18	25	4	18	5	3	5	3	5	5	3	18	12	13	0	18	18	3	20	5	5	25	18	4	13	12	15	2	2	2	2
gas81621	invasive	M1UK	2013-2021	present			gas1812377	51	51	25	16	31	34	18	25	25	37	52	31	38	17	31	18	16	18	16	18	18	16	31	25	26	17	31	31	16	33	18	18	38	31	17	26	25	28	15	15	15	15
gas83604	invasive	M1UK	2013-2021	present			gas1812378	51	51	25	16	31	34	18	25	25	37	52	31	38	17	31	18	16	18	16	18	18	16	31	25	26	17	31	31	16	33	18	18	38	31	17	26	25	26	15	15	15	15
gas83608	invasive	M1UK	2013-2021	present			gas1812379	54	54	28	19	4	33	21	28	28	18	55	34	41	20	4	21	19	21	19	21	21	19	4	28	29	20	4	4	19	18	21	21	37	4	20	29	28	31	18	18	18	18
gas83609	invasive	M1Global	2013-2021	present			gas1812380	48	48	22	13	28	31	15	22	22	34	49	22	35	14	28	15	13	15	13	15	15	13	28	22	23	14	28	28	13	30	15	15	35	28	14	3	22	25	12	12	12	12
gas83610	invasive	M1Global	2013-2021	present			gas1812382	62	62	44	35	50	53	37	44	44	56	63	50	57	36	50	37	35	37	35	37	37	35	50	44	45	36	50	50	35	52	37	37	57	50	36	45	44	47	34	34	34	34
gas83622	invasive	M1UK	2013-2021	present			gas1812385	51	51	25	16	27	24	18	25	25	33	52	31	38	17	27	18	16	18	16	18	18	16	27	25	26	17	27	27	16	29	18	18	28	27	17	26	25	28	15	15	15	15
gas83625	invasive	13 SNPs	2013-2021	present			gas1812386	38	38	12	3	18	21	5	12	12	24	39	18	25	4	18	5	3	5	3	5	5	3	18	12	13	4	18	18	3	20	5	5	25	18	4	13	12	15	2	2	2	2
gas83635	invasive	M1Global	2013-2021	present			gas1819393	57	57	31	22	33	30	24	31	31	39	58	37	44	23	33	24	22	24	22	24	24	22	33	31	32	23	33	33	22	35	24	24	4	33	23	32	31	34	21	21	21	21
gas83639	invasive	M1UK	2013-2021	present			gas1819394	38	38	12	3	18	21	5	12	12	24	39	18	25	4	18	5	3	5	3	5	5	3	18	12	13	4	18	18	3	20	5	5	25	18	4	13	12	15	2	2	2	2
gas83640	invasive	M1Global	2013-2021	present			gas1819395	50	50	24	15	30	33	17	24	24	36	51	30	37	16	30	17	15	17	15	17	17	15	30	24	25	16	30	30	15	32	17	17	37	30	16	25	24	1	14	14	14	14
gas83645	invasive	M1Global	2013-2021	present			gas1819396	43	43	17	8	23	26	10	17	17	29	44	23	30	9	23	10	8	10	8	10	10	8	23	17	18	9	23	23	8	25	10	10	30	23	9	18	17	20	7	7	7	7
gas83648	invasive	M1UK	2013-2021	present			gas1819397	47	47	21	12	27	30	14	21	21	33	48	27	34	13	27	14	12	14	12	14	14	12	27	21	22	13	27	27	12	29	14	14	34	27	13	22	21	24	11	11	11	11
gas83654	invasive	M1UK	2013-2021	present			gas1819398	59	59	33	24	35	32	26	33	33	41	60	39	46	25	35	26	24	26	24	26	26	24	35	33	34	25	35	35	24	37	26	26	6	35	25	34	33	36	23	23	23	23
gas83655	invasive	M1UK	2013-2021	present			gas1819402	55	55	29	20	35	38	22	29	29	41	56	35	42	21	35	22	20	22	20	22	22	20	35	29	30	21	35	35	20	37	22	22	42	35	21	30	29	32	19	19	19	19
gas87968	invasive	M1Global	2013-2021	present			gas1819405	42	42	16	7	22	25	9	16	16	28	43	22	29	8	22	9	7	9	7	9	9	7	22	16	17	8	22	22	7	24	9	9	29	22	8	17	16	19	6	6	6	6
gas87979	invasive	M1UK	2013-2021	present			gas1819406	52	52	26	17	14	31	19	26	26	20	53	32	39	18	14	19	17	19	17	19	19	17	14	26	27	18	14	14	17	16	19	19	35	14	18	27	26	29	16	16	16	16
gas87983	invasive	M1Global	2013-2021	present			gas1819408	48	48	22	13	28	31	15	22	22	34	49	22	35	14	28	15	13	15	13	15	15	13	28	22	23	14	28	28	13	30	15	15	35	28	14	3	22	25	12	12	12	12
gas87987	invasive	M1UK	2013-2021	present			gas1819409	52	52	26	17	0	31	19	26	26	16	53	32	39	18	0	19	17	19	17	19	19	17	0	26	27	18	0	0	17	16	19	19	35	0	18	27	26	29	16	16	16	16
gas87997	invasive	M1UK	2013-2021	present			gas1819410	37	37	11	2	17	20	4	11	11	23	38	17	24	3	17	4	2	4	2	4	4	2	17	11	12	3	17	17	2	19	4	4	24	17	3	12	11	14	1	1	1	1
gas88011	invasive	M1UK	2013-2021	present			gas1819412	40	40	14	5	20	23	7	14	14	26	41	20	27	6	20	7	5	7	5	7	7	5	20	14	15	6	20	20	5	22	7	7	27	20	6	15	14	17	4	4	4	4
gas88013	invasive	M1UK	2013-2021	present			gas1819414	53	53	27	18	1	32	20	27	27	17	54	33	40	19	1	20	18	20	18	20	20	18	1	27	28	19	1	1	18	17	20	20	36	1	19	28	27	30	17	17	17	17
gas89036	invasive	M1Global	2013-2021	present			gas1819415	52	52	26	17	0	31	19	26	26	16	53	32	39	18	0	19	17	19	17	19	19	17	0	26	27	18	0	0	17	16	19	19	35	0	18	27	26	29	16	16	16	16
gas89046	invasive	M1UK	2013-2021	present			gas1819418	53	53	27	18	1	32	20	27	27	17	54	33	40	19	1	20	18	20	18	20	20	18	1	27	28	19	1	1	18	17	20	20	36	1	19	28	27	30	17	17	17	17
gas89050	invasive	M1Global	2013-2021	present			gas1819421	51	51	25	16	31	34	18	25	25	37	52	31	38	17	31	18	16	18	16	18	18	16	31	25	26	17	31	31	16	33	18	18	38	31	17	26	25	24	15	15	15	15
gas89053	invasive	M1UK	2013-2021	present			gas1819422	37	37	11	2	17	20	4	11	11	23	38	17	24	3	17	4	2	4	0	4	4	0	17	11	12	3	17	17	2	19	4	4	24	17	1	12	11	14	1	1	1	1
gas89054	invasive	M1Global	2013-2021	present			gas1819423	58	58	32	23	34	31	25	32	32	40	59	38	45	24	34	25	23	25	23	25	25	23	34	32	33	24	34	34	23	36	25	25	5	34	24	33	32	35	22	22	22	22
gas89056	invasive	M1UK	2013-2021	present			gas1819424	52	52	26	17	32	35	19	26	26	38	53	32	39	18	32	19	17	19	17	19	19	17	32	26	27	18	32	32	17	34	19	19	39	32	18	27	26	3	16	16	16	16
gas89067	invasive	M1Global	2013-2021	present			gas1819426	37	37	11	2	17	20	4	11	11	23	38	17	24	3	17	4	2	4	2	4	4	2	17	11	12	3	17	17	2	19	4	4	24	17	3	12	11	14	1	1	1	1
gas89072	invasive	M1UK	2013-2021	present			gas1819429	39	39	13	2	19	22	6	13	13	25	40	19	26	5	19	6	2	6	4	6	6	4	19	13	14	5	19	19	2	21	4	6	26	19	5	14	13	16	3	3	3	3
gas89073	invasive	M1UK	2013-2021	present			gas1819431	57	57	31	22	37	40	24	31	31	43	58	37	44	23	37	24	22	24	22	24	24	22	37	31	32	23	37	37	22	39	24	24	44	37	23	32	31	30	21	21	21	21
gas89074	invasive	M1Global	2013-2021	present			gas1819432	53	53	27	18	1	32	20	27	27	17	54	33	40	19	1	20	18	20	18	20	20	18	1	27	28	19	1	1	18	17	20	20	36	1	19	28	27	30	17	17	17	17
gas90109	invasive	M1UK	2013-2021	present			gas1819433	48	48	22	13	28	31	15	22	22	34	49	28	35	14	28	15	13	15	13	15	15	13	28	22	23	14	28	28	13	30	15	15	35	28	14	23	22	25	12	12	12	12
gas90115	invasive	13 SNPs	2013-2021	present			gas1819434	49	49	23	14	29	32	16	23	23	35	50	29	36	15	29	16	14	16	14	16	16	14	29	23	24	15	29	29	14	31	16	16	36	29	15	24	23	26	13	13	13	13
gas90119	invasive	M1UK	2013-2021	present			gas1819435	55	55	29	20	13	34	22	29	29	19	56	35	42	21	13	22	20	22	20	22	22	20	13	29	30	21	13	13	20	19	22	22	38	13	21	30	29	32	19	19	19	19
gas90124	invasive	M1UK	2013-2021	present			gas1819437	51	51	25	16	31	34	18	25	25	37	52	31	38	17	31	18	16	18	16	18	18	16	31	25	26	17	31	31	16	33	18	18	38	31	17	26	25	24	15	15	15	15
gas90130	invasive	M1UK	2013-2021	present			gas1819438	37	37	11	2	17	20	4	11	11	23	38	17	24	3	17	4	2	4	2	4	4	2	17	11	12	3	17	17	2	19	4	4	24	17	3	12	11	14	1	1	1	1
gas90131	invasive	M1UK	2013-2021	present			gas1819439	47	47	21	12	27	30	14	21	21	33	48	21	34	13	27	14	12	14	12	14	14	12	27	21	22	13	27	27	12	29	14	14	34	27	13	2	21	24	11	11	11	11
gas90140	invasive	M1Global	2013-2021	present			gas1819440	51	51	25	16	31	34	18	25	25	37	52	31	38	17	31	18	16	18	16	18	18	16	31	25	26	17	31	31	16	33	18	18	38	31	17	26	25	24	15	15	15	15
gas90141	invasive	M1UK	2013-2021	present			gas1819442	51	51	25	16	31	34	18	25	25	37	52	31	38	17	31	18	16	18	16	18	18	16	31	25	26	17	31	31	16	33	18	18	38	31	17	26	25	24	15	15	15	15
gas90144	invasive	M1UK	2013-2021	present			gas1819443	50	50	24	15	30	33	17	24	24	36	51	30	37	16	30	17	15	17	15	17	17	15	30	24	25	16	30	30	15	32	17	17	37	30	16	25	24	1	14	14	14	14
gas90153	invasive	M1UK	2013-2021	present			gas1819445	37	37	11	2	17	20	4	11	11	23	38	17	24	3	17	4	2	4	2	4	4	2	17	11	12	3	17	17	2	19	4	4	24	17	3	12	11	14	1	1	1	1
gas90154	invasive	M1UK	2013-2021	present			gas1819448	36	36	10	1	16	19	3	10	10	22	37	16	23	2	16	3	1	3	1	3	3	1	16	10	11	2	16	16	1	18	3	3	23	16	2	11	10	13	0	0	0	0
gas90162	invasive	M1UK	2013-2021	present			gas1819451	38	38	12	3	18	21	5	12	12	24	39	18	25	4	18	5	3	5	3	5	5	3	18	12	13	4	18	18	3	20	5	5	25	18	4	13	12	15	2	2	2	2
gas91910	invasive	M1UK	2013-2021	present			gas1819452	37	37	11	2	17	20	4	11	11	23	38	17	24	3	17	4	2	4	2	4	4	2	17	11	12	3	17	17	2	19	4	4	24	17	3	12	11	14	1	1	1	1
gas91913	invasive	M1UK	2013-2021	present			gas1819453	38	38	12	3	18	21	5	12	12	24	39	18	25	4	18	5	3	5	3	5	5	3	18	12	13	4	18	18	3	20	5	5	25	18	4	13	12	15	2	2	2	2
gas91916	invasive	23 SNPs	2013-2021	present			gas1819454	50	50	24	15	26	23	17	24	24	32	51	30	37	16	26	17	15	17	15	17	17	15	26	24	25	16	26	26	15	28	17	17	27	26	16	25	24	27	14	14	14	14
gas91922	invasive	M1UK	2013-2021	present			gas1819456	48	48	22	13	28	31	15	22	22	34	49	22	35	14	28	15	13	15	13	15	15	13	28	22	23	14	28	28	13	30	15	15	35	28	14	3	22	25	12	12	12	12
gas91924	invasive	M1UK	2013-2021	present			gas1819457	48	48	22	13	28	31	15	22	22	34	49	22	35	14	28	15	13	15	13	15	15	13	28	22	23	14	28	28	13	30	15	15	35	28	14	1	22	25	12	12	12	12
gas91946	invasive	M1UK	2013-2021	present			gas1819458	49	49	23	14	29	32	16	23	23	35	50	29	36	15	29	16	14	16	14	16	16	14	29	23	24	15	29	29	14	31	16	16	36	29	15	24	23	26	13	13	13	13
gas91957	invasive	M1UK	2013-2021	present			gas1819460	51	51	25	16	27	24	18	25	25	33	52	31	38	17	27	18	16	18	16	18	18	16	27	25	26	17	27	27	16	29	18	18	28	27	17	26	25	28	15	15	15	15
gas91959	invasive	M1UK	2013-2021	present			gas1819461	42	42	16	7	22	25	9	16	16	28	43	22	29	8	22	9	7	9	7	9	9	7	22	16	17	8	22	22	7	24	9	9	29	22	8	17	16	19	6	6	6	6
gas92936	invasive	M1UK	2013-2021	present			gas1819463	37	37	11	2	17	20	4	11	11	23	38	17	24	3	17	4	2	4	2	4	4	2	17	11	12	3	17	17	2	19	4	4	24	17	3	12	11	14	1	1	1	1
gas92943	invasive	M1UK	2013-2021	present			gas1819464	48	48	22	13	28	31	15	22	22	34	49	28	35	14	28	15	13	15	13	15	15	13	28	22	23	14	28	28	13	30	15	15	35	28	14	23	22	25	12	12	12	12
gas92954	invasive	M1UK	2013-2021	present			gas1819465	36	36	10	1	16	19	3	10	10	22	37	16	23	2	16	3	1	3	1	3	3	1	16	10	11	2	16	16	1	18	3	3	23	16	2	11	10	13	0	0	0	0
gas92960	invasive	M1UK	2013-2021	present			gas1819466	46	46	20	11	26	29	13	20	20	32	47	26	33	12	26	13	11	13	11	13	13	11	26	20	21	12	26	26	11	28	13	13	33	26	12	21	20	23	10	10	10	10
gas92966	invasive	M1UK	2013-2021	present			gas1819467	52	52	26	17	32	35	19	26	26	38	53	32	39	18	32	19	17	19	17	19	19	17	32	26	27	18	32	32	17	34	19	19	39	32	18	27	26	25	16	16	16	16
gas92989	invasive	M1Global	2013-2021	present			gas1819468	43	43	17	8	23	26	10	17	17	29	44	23	30	9	23	10	8	10	8	10	10	8	23	17	18	9	23	23	8	25	10	10	30	23	9	18	17	20	7	7	7	7
gas92991	invasive	M1UK	2013-2021	present			gas1819469	49	49	23	14	29	32	16	23	23	35	50	23	36	15	29	16	14	16	14	16	16	14	29	23	24	15	29	29	14	31	16	16	36	29	15	4	23	26	13	13	13	13
gas96071	invasive	M1Global	2013-2021	present			gas1819470	51	51	25	16	31	34	18	25	25	37	52	31	38	17	31	18	16	18	16	18	18	16	31	25	26	17	31	31	16	33	18	18	38	31	17	26	25	28	15	15	15	15
gas96072	invasive	M1UK	2013-2021	present			gas1819473	39	39	13	4	19	22	6	13	13	25	40	19	26	5	19	6	4	6	4	6	6	4	19	13	14	5	19	19	4	21	6	6	26	19	5	14	13	16	3	3	3	3
gas96073	invasive	M1UK	2013-2021	present			gas1819474	47	47	21	12	27	30	14	21	21	33	48	21	34	13	27	14	12	14	12	14	14	12	27	21	22	13	27	27	12	29	14	14	34	27	13	2	21	24	11	11	11	11
gas96086	invasive	M1UK	2013-2021	present			gas1819475	38	38	12	3	18	21	5	12	12	24	39	18	25	4	18	5	3	5	3	5	5	3	18	12	13	4	18	18	3	20	5	5	25	18	4	13	12	15	2	2	2	2
gas96092	invasive	M1UK	2013-2021	present			gas1819479	48	48	22	13	28	31	15	22	22	34	49	22	35	14	28	15	13	15	13	15	15	13	28	22	23	14	28	28	13	30	15	15	35	28	14	3	22	25	12	12	12	12
gas96099	invasive	13 SNPs	2013-2021	present			gas1819480	41	41	15	6	21	24	8	15	15	27	42	21	28	7	21	8	6	8	6	8	8	6	21	15	16	7	21	21	6	23	8	8	28	21	7	16	15	18	5	5	5	5
gas96128	invasive	M1UK	2013-2021	present			gas1819484	48	48	22	13	28	31	15	22	22	34	49	28	35	14	28	15	13	15	13	15	15	13	28	22	23	14	28	28	13	30	15	15	35	28	14	23	22	25	12	12	12	12
gas96131	invasive	M1UK	2013-2021	present			gas1819774	51	51	25	16	1	30	18	25	25	15	52	31	38	17	1	18	16	18	16	18	18	16	1	25	26	17	1	1	16	15	18	18	34	1	17	26	25	28	15	15	15	15
gas96136	invasive	M1UK	2013-2021	present			gas1819775	53	53	27	18	33	36	20	27	27	39	54	33	40	19	33	20	18	20	18	20	20	18	33	27	28	19	33	33	18	35	20	20	40	33	19	28	27	26	17	17	17	17
gas96137	invasive	M1UK	2013-2021	present			gas1819778	37	37	11	2	17	20	4	11	11	23	38	17	24	3	17	4	2	4	2	4	4	2	17	11	12	3	17	17	2	19	4	4	24	17	3	12	11	14	1	1	1	1
gas96138	invasive	M1UK	2013-2021	present			gas1819779	42	42	16	7	22	25	9	16	16	28	43	22	29	8	22	9	7	9	7	9	9	7	22	16	17	8	22	22	7	24	9	9	29	22	8	17	16	19	6	6	6	6
gas96139	invasive	M1UK	2013-2021	present			gas1819780	47	47	21	12	27	30	14	21	21	33	48	27	34	13	27	14	12	14	12	14	14	12	27	21	22	13	27	27	12	29	14	14	34	27	13	22	21	24	11	11	11	11
gas96140	invasive	M1UK	2013-2021	present			gas1819781	38	38	12	3	18	21	5	12	12	24	39	18	25	4	18	5	3	5	3	5	5	3	18	12	13	4	18	18	3	20	5	5	25	18	4	13	12	15	2	2	2	2
gas96144	invasive	M1UK	2013-2021	present			gas1819783	54	54	28	19	34	37	21	28	28	40	55	34	41	20	34	21	19	21	19	21	21	19	34	28	29	20	34	34	19	36	21	21	41	34	20	29	28	27	18	18	18	18
gas96152	invasive	M1UK	2013-2021	present			gas1819789	47	47	1	12	27	30	14	1	1	33	48	27	34	13	27	14	12	14	12	14	14	12	27	1	2	13	27	27	12	29	14	14	34	27	13	22	1	24	11	11	11	11
gas96158	invasive	M1UK	2013-2021	present			gas1819790	46	46	20	11	26	29	13	20	20	32	47	26	33	12	26	13	11	13	11	13	13	11	26	20	21	12	26	26	11	28	13	13	33	26	12	21	20	23	10	10	10	10
gas96160	invasive	M1UK	2013-2021	present			gas1819791	36	36	10	1	16	19	3	10	10	22	37	16	23	2	16	3	1	3	1	3	3	1	16	10	11	2	16	16	1	18	3	3	23	16	2	11	10	13	0	0	0	0
gas96161	invasive	M1UK	2013-2021	present			gas1819793	42	42	16	7	22	25	9	16	16	28	43	22	29	8	22	9	7	9	7	9	9	7	22	16	17	8	22	22	7	24	9	9	29	22	8	17	16	19	6	6	6	6
gas96162	invasive	M1UK	2013-2021	present			gas1819796	46	46	20	11	26	29	13	20	20	32	47	20	33	12	26	13	11	13	11	13	13	11	26	20	21	12	26	26	11	28	13	13	33	26	12	1	20	23	10	10	10	10
gas96164	invasive	M1Global	2013-2021	present			gas1819798	37	37	11	2	17	20	4	11	11	23	38	17	24	3	17	4	2	4	2	4	4	2	17	11	12	3	17	17	2	19	4	4	24	17	3	12	11	14	1	1	1	1
gas96176	invasive	M1UK	2013-2021	present			gas1819803	50	50	24	15	30	33	17	24	24	36	51	24	37	16	30	17	15	17	15	17	17	15	30	24	25	16	30	30	15	32	17	17	37	30	16	5	24	27	14	14	14	14
gas96182	invasive	M1UK	2013-2021	present			gas1819806	40	40	14	5	20	23	7	14	14	26	41	20	27	6	20	7	5	7	5	7	7	5	20	14	15	6	20	20	5	22	7	7	27	20	6	15	14	17	4	4	4	4
gas96184	invasive	M1UK	2013-2021	present			gas1819812	48	48	22	13	28	31	15	22	22	34	49	22	35	14	28	15	13	15	13	15	15	13	28	22	23	14	28	28	13	30	15	15	35	28	14	3	22	25	12	12	12	12
gas96189	invasive	M1UK	2013-2021	present			gas1819813	53	53	27	18	1	32	20	27	27	17	54	33	40	19	1	20	18	20	18	20	20	18	1	27	28	19	1	1	18	17	20	20	36	1	19	28	27	30	17	17	17	17
gas96193	invasive	26 SNPs	2013-2021	abscent			gas1819816	60	60	34	25	36	33	27	34	34	42	61	40	47	26	36	27	25	27	25	27	27	25	36	34	35	26	36	36	25	38	27	27	7	36	26	35	34	37	24	24	24	24
gas96197	invasive	M1UK	2013-2021	present			gas1819818	48	48	22	13	28	31	15	22	22	34	49	22	35	14	28	15	13	15	13	15	15	13	28	22	23	14	28	28	13	30	15	15	35	28	14	1	22	25	12	12	12	12
gas97733	invasive	M1UK	2013-2021	present			gas1819819	49	49	23	14	29	32	16	23	23	35	50	29	36	15	29	16	14	16	14	16	16	14	29	23	24	15	29	29	14	31	16	16	36	29	15	24	23	26	13	13	13	13
gas97735	invasive	M1UK	2013-2021	present			gas1819820	55	55	29	20	31	0	22	29	29	37	56	35	42	21	31	22	20	22	20	22	22	20	31	29	30	21	31	31	20	33	22	22	32	31	21	30	29	32	19	19	19	19
gas97736	invasive	M1UK	2013-2021	present			gas1819821	42	42	16	7	22	25	9	16	16	28	43	22	29	8	22	9	7	9	7	9	9	7	22	16	17	8	22	22	7	24	9	9	29	22	8	17	16	19	6	6	6	6
gas97738	invasive	M1UK	2013-2021	present			gas1819825	43	43	17	8	23	26	10	17	17	29	44	23	30	9	23	10	8	10	8	10	10	8	23	17	18	9	23	23	8	25	10	10	30	23	9	18	17	20	7	7	7	7
gas97744	invasive	M1Global	2013-2021	present			gas1819826	38	38	12	3	18	21	5	12	12	24	39	18	25	4	18	5	3	5	3	5	5	3	18	12	13	4	18	18	3	20	5	5	25	18	4	13	12	15	2	2	2	2
gas97746	invasive	M1UK	2013-2021	present			gas1819830	54	54	28	19	2	33	21	28	28	18	55	34	41	20	2	21	19	21	19	21	21	19	2	28	29	20	2	2	19	18	21	21	37	2	20	29	28	31	18	18	18	18
gas97754	invasive	M1UK	2013-2021	present			gas1819831	53	53	27	18	1	32	20	27	27	17	54	33	40	19	1	20	18	20	18	20	20	18	1	27	28	19	1	1	18	17	20	20	36	1	19	28	27	30	17	17	17	17
gas97755	invasive	M1UK	2013-2021	present			gas1819832	57	57	31	22	37	40	24	31	31	43	58	37	44	23	37	24	22	24	22	24	24	22	37	31	32	23	37	37	22	39	24	24	44	37	23	32	31	30	21	21	21	21
gas97761	invasive	M1UK	2013-2021	present			gas1819834	54	54	28	19	2	33	21	28	28	18	55	34	41	20	2	21	19	21	19	21	21	19	2	28	29	20	2	2	19	18	21	21	37	2	20	29	28	31	18	18	18	18
gas97762	invasive	M1UK	2013-2021	present			gas1819836	37	37	11	2	17	20	4	11	11	23	38	17	24	3	17	4	2	4	2	4	4	2	17	11	12	3	17	17	2	19	4	4	24	17	3	12	11	14	1	1	1	1
gas97763	invasive	M1UK	2013-2021	present			gas1819839	48	48	22	13	28	31	15	22	22	34	49	22	35	14	28	15	13	15	13	15	15	13	28	22	23	14	28	28	13	30	15	15	35	28	14	1	22	25	12	12	12	12
gas97766	invasive	M1UK	2013-2021	present			gas1819843	40	40	14	5	20	23	7	14	14	26	41	20	27	6	20	7	5	7	5	7	7	5	20	14	15	6	20	20	5	22	7	7	27	20	6	15	14	17	4	4	4	4
gas97771	invasive	M1UK	2013-2021	present			gas1819844	52	52	26	17	0	31	19	26	26	16	53	32	39	18	0	19	17	19	17	19	19	17	0	26	27	18	0	0	17	16	19	19	35	0	18	27	26	29	16	16	16	16
gas97776	invasive	M1UK	2013-2021	present			gas1819845	37	37	11	0	17	20	4	11	11	23	38	17	24	3	17	4	0	4	2	4	4	2	17	11	12	3	17	17	0	19	2	4	24	17	3	12	11	14	1	1	1	1
gas97779	invasive	M1UK	2013-2021	present			gas1819846	47	47	21	12	27	30	14	21	21	33	48	27	34	13	27	14	12	14	12	14	14	12	27	21	22	13	27	27	12	29	14	14	34	27	13	22	21	24	11	11	11	11
gas97782	invasive	M1UK	2013-2021	present			gas1819847	52	52	26	17	0	31	19	26	26	16	53	32	39	18	0	19	17	19	17	19	19	17	0	26	27	18	0	0	17	16	19	19	35	0	18	27	26	29	16	16	16	16
gas97788	invasive	M1UK	2013-2021	present			gas1819849	37	37	11	2	17	20	4	11	11	23	38	17	24	3	17	4	2	4	2	4	4	2	17	11	12	3	17	17	2	19	4	4	24	17	3	12	11	14	1	1	1	1
gas97794	invasive	M1UK	2013-2021	present			gas1819851	51	51	25	16	31	34	18	25	25	37	52	31	38	17	31	18	16	18	16	18	18	16	31	25	26	17	31	31	16	33	18	18	38	31	17	26	25	28	15	15	15	15
gas97801	invasive	M1UK	2013-2021	present			gas1819852	37	37	11	2	17	20	4	11	11	23	38	17	24	3	17	4	2	4	2	4	4	2	17	11	12	3	17	17	2	19	4	4	24	17	3	12	11	14	1	1	1	1
gas97802	invasive	M1UK	2013-2021	present			gas1819853	36	36	10	1	16	19	3	10	10	22	37	16	23	2	16	3	1	3	1	3	3	1	16	10	11	2	16	16	1	18	3	3	23	16	2	11	10	13	0	0	0	0
gas1275928	invasive	M1UK	2013-2021	present			gas1819854	38	38	12	3	18	21	5	12	12	24	39	18	25	4	18	5	3	5	3	5	5	3	18	12	13	4	18	18	3	20	5	5	25	18	4	13	12	15	2	2	2	2
gas1275929	invasive	M1UK	2013-2021	present			gas1819860	49	49	3	14	29	32	16	3	3	35	50	29	36	15	29	16	14	16	14	16	16	14	29	3	4	15	29	29	14	31	16	16	36	29	15	24	3	26	13	13	13	13
gas1275930	invasive	M1UK	2013-2021	present			gas1819863	36	36	10	1	16	19	3	10	10	22	37	16	23	2	16	3	1	3	1	3	3	1	16	10	11	2	16	16	1	18	3	3	23	16	2	11	10	13	0	0	0	0
gas1275931	invasive	M1UK	2013-2021	present			gas1819868	52	52	26	17	32	35	19	26	26	38	53	32	39	18	32	19	17	19	17	19	19	17	32	26	27	18	32	32	17	34	19	19	39	32	18	27	26	3	16	16	16	16
gas1275932	invasive	M1UK	2013-2021	present			gas1821526	50	50	24	15	30	33	17	24	24	36	51	30	37	16	30	17	15	17	15	17	17	15	30	24	25	16	30	30	15	32	17	17	37	30	16	25	24	1	14	14	14	14
gas1275933	invasive	M1UK	2013-2021	present			gas1821527	60	60	34	25	36	33	27	34	34	42	61	40	47	26	36	27	25	27	25	27	27	25	36	34	35	26	36	36	25	38	27	27	7	36	26	35	34	37	24	24	24	24
gas1275934	invasive	M1UK	2013-2021	present			gas1821529	52	52	26	17	22	31	19	26	26	28	53	32	39	18	22	19	17	19	17	19	19	17	22	26	27	18	22	22	17	24	19	19	35	22	18	27	26	29	16	16	16	16
gas1275935	invasive	M1UK	2013-2021	present			gas1821531	55	55	29	20	35	38	22	29	29	41	56	35	42	21	35	22	20	22	20	22	22	20	35	29	30	21	35	35	20	37	22	22	42	35	21	30	29	32	19	19	19	19
gas1275936	invasive	M1UK	2013-2021	present			gas1821532	49	49	23	14	29	32	16	23	23	35	50	29	36	15	29	16	14	16	14	16	16	14	29	23	24	15	29	29	14	31	16	16	36	29	15	24	23	26	13	13	13	13
gas1275937	invasive	M1UK	2013-2021	present			gas1821534	58	58	32	23	34	31	25	32	32	40	59	38	45	24	34	25	23	25	23	25	25	23	34	32	33	24	34	34	23	36	25	25	5	34	24	33	32	35	22	22	22	22
gas1275938	invasive	M1UK	2013-2021	present			gas1821535	53	53	27	18	33	36	20	27	27	39	54	33	40	19	33	20	18	20	18	20	20	18	33	27	28	19	33	33	18	35	20	20	40	33	19	28	27	30	17	17	17	17
gas1275939	invasive	M1UK	2013-2021	present			gas1821537	48	48	22	13	28	31	15	22	22	34	49	22	35	14	28	15	13	15	13	15	15	13	28	22	23	14	28	28	13	30	15	15	35	28	14	3	22	25	12	12	12	12
gas1275940	invasive	M1UK	2013-2021	present			gas1821539	39	39	13	4	19	22	6	13	13	25	40	19	26	5	19	6	4	6	4	6	6	4	19	13	14	5	19	19	4	21	6	6	26	19	5	14	13	16	3	3	3	3
gas1275941	invasive	M1UK	2013-2021	present			gas1821540	52	52	26	17	0	31	19	26	26	16	53	32	39	18	0	19	17	19	17	19	19	17	0	26	27	18	0	0	17	16	19	19	35	0	18	27	26	29	16	16	16	16
gas1275942	invasive	M1UK	2013-2021	present			gas1821542	50	50	24	15	30	33	17	24	24	36	51	30	37	16	30	17	15	17	15	17	17	15	30	24	25	16	30	30	15	32	17	17	37	30	16	25	24	27	14	14	14	14
gas1275943	invasive	M1UK	2013-2021	present			gas1821543	48	48	22	13	28	31	15	22	22	34	49	22	35	14	28	15	13	15	13	15	15	13	28	22	23	14	28	28	13	30	15	15	35	28	14	1	22	25	12	12	12	12
gas1275944	invasive	M1UK	2013-2021	present			gas1821544	41	41	15	6	21	24	8	15	15	27	42	21	28	7	21	8	6	8	6	8	8	6	21	15	16	7	21	21	6	23	8	8	28	21	7	16	15	18	5	5	5	5
gas1275945	invasive	M1UK	2013-2021	present			gas1821549	48	48	22	13	28	31	15	22	22	34	49	22	35	14	28	15	13	15	13	15	15	13	28	22	23	14	28	28	13	30	15	15	35	28	14	1	22	25	12	12	12	12
gas1275946	invasive	M1UK	2013-2021	present			gas1821553	37	37	11	2	17	20	4	11	11	23	38	17	24	3	17	4	2	4	0	4	4	0	17	11	12	3	17	17	2	19	4	4	24	17	1	12	11	14	1	1	1	1
gas1275947	invasive	M1Global	2013-2021	present			gas1821554	50	50	24	15	30	33	17	24	24	36	51	24	37	16	30	17	15	17	15	17	17	15	30	24	25	16	30	30	15	32	17	17	37	30	16	5	24	27	14	14	14	14
gas1275948	invasive	M1Global	2013-2021	present			gas1821555	36	36	10	1	16	19	3	10	10	22	37	16	23	2	16	3	1	3	1	3	3	1	16	10	11	2	16	16	1	18	3	3	23	16	2	11	10	13	0	0	0	0
gas1275949	invasive	M1UK	2013-2021	present			gas1821557	41	41	15	6	21	24	8	15	15	27	42	21	28	7	21	8	6	8	6	8	8	6	21	15	16	7	21	21	6	23	8	8	28	21	7	16	15	18	5	5	5	5
gas1275950	invasive	M1Global	2013-2021	present			gas1821558	37	37	11	2	17	20	4	11	11	23	38	17	24	3	17	4	2	4	2	4	4	2	17	11	12	3	17	17	2	19	4	4	24	17	3	12	11	14	1	1	1	1
gas1275951	invasive	M1Global	2013-2021	present			gas1821560	55	55	29	20	35	38	22	29	29	41	56	35	42	21	35	22	20	22	20	22	22	20	35	29	30	21	35	35	20	37	22	22	42	35	21	30	29	28	19	19	19	19
gas1275952	invasive	M1UK	2013-2021	present			gas1821561	52	52	26	17	0	31	19	26	26	16	53	32	39	18	0	19	17	19	17	19	19	17	0	26	27	18	0	0	17	16	19	19	35	0	18	27	26	29	16	16	16	16
gas1275953	invasive	M1UK	2013-2021	present			gas1821562	43	43	17	8	23	26	10	17	17	29	44	23	30	9	23	10	8	10	8	10	10	8	23	17	18	9	23	23	8	25	10	10	30	23	9	18	17	20	7	7	7	7
gas1275954	invasive	M1UK	2013-2021	present			gas1821563	37	37	11	2	17	20	4	11	11	23	38	17	24	3	17	4	2	4	2	4	4	2	17	11	12	3	17	17	2	19	4	4	24	17	3	12	11	14	1	1	1	1
gas1275955	invasive	M1UK	2013-2021	present			gas1821564	54	54	28	19	2	33	21	28	28	18	55	34	41	20	2	21	19	21	19	21	21	19	2	28	29	20	2	2	19	18	21	21	37	2	20	29	28	31	18	18	18	18
gas1275956	invasive	M1UK	2013-2021	present			gas1821565	38	38	12	3	18	21	5	12	12	24	39	18	25	4	18	5	3	5	3	5	5	3	18	12	13	4	18	18	3	20	5	5	25	18	4	13	12	15	2	2	2	2
gas1275957	invasive	M1UK	2013-2021	present			gas1821566	53	53	27	18	33	36	20	27	27	39	54	33	40	19	33	20	18	20	18	20	20	18	33	27	28	19	33	33	18	35	20	20	40	33	19	28	27	4	17	17	17	17
gas1275958	invasive	M1UK	2013-2021	present			gas1821567	53	53	15	18	33	36	20	15	15	39	54	33	40	19	33	20	18	20	18	20	20	18	33	15	16	19	33	33	18	35	20	20	40	33	19	28	15	30	17	17	17	17
gas1275959	invasive	M1UK	2013-2021	present			gas1821569	55	55	29	20	3	34	22	29	29	19	56	35	42	21	3	22	20	22	20	22	22	20	3	29	30	21	3	3	20	19	22	22	38	3	21	30	29	32	19	19	19	19
gas1275960	invasive	M1UK	2013-2021	present			gas1821571	52	52	26	17	0	31	19	26	26	16	53	32	39	18	0	19	17	19	17	19	19	17	0	26	27	18	0	0	17	16	19	19	35	0	18	27	26	29	16	16	16	16
gas1275961	invasive	M1UK	2013-2021	present			gas1821574	40	40	14	5	20	23	7	14	14	26	41	20	27	6	20	7	5	7	5	7	7	5	20	14	15	6	20	20	5	22	7	7	27	20	6	15	14	17	4	4	4	4
gas1275962	invasive	M1UK	2013-2021	present			gas1821575	39	39	13	4	19	22	6	13	13	25	40	19	26	5	19	6	4	6	4	6	6	4	19	13	14	5	19	19	4	21	6	6	26	19	5	14	13	16	3	3	3	3
gas1275963	invasive	M1UK	2013-2021	present			gas1821576	49	49	23	14	29	32	16	23	23	35	50	29	36	15	29	16	14	16	14	16	16	14	29	23	24	15	29	29	14	31	16	16	36	29	15	24	23	0	13	13	13	13
gas1275964	invasive	M1UK	2013-2021	present			gas1821581	36	36	10	1	16	19	3	10	10	22	37	16	23	2	16	3	1	3	1	3	3	1	16	10	11	2	16	16	1	18	3	3	23	16	2	11	10	13	0	0	0	0
gas1275965	invasive	M1UK	2013-2021	present			gas1821583	48	48	22	13	28	31	15	22	22	34	49	22	35	14	28	15	13	15	13	15	15	13	28	22	23	14	28	28	13	30	15	15	35	28	14	1	22	25	12	12	12	12
gas1275966	invasive	M1UK	2013-2021	present			gas1821590	60	60	34	25	36	33	27	34	34	42	61	40	47	26	36	27	25	27	25	27	27	25	36	34	35	26	36	36	25	38	27	27	7	36	26	35	34	37	24	24	24	24
gas1275967	invasive	M1UK	2013-2021	present			gas1821592	45	45	19	10	25	28	12	19	19	31	46	25	32	11	25	12	10	12	10	12	12	10	25	19	20	11	25	25	10	27	12	12	32	25	11	20	19	22	9	9	9	9
gas1275968	invasive	M1UK	2013-2021	present			gas1821593	38	38	12	3	18	21	5	12	12	24	39	18	25	4	18	5	3	5	3	5	5	3	18	12	13	4	18	18	3	20	5	5	25	18	4	13	12	15	2	2	2	2
gas1275969	invasive	M1UK	2013-2021	present			gas1821595	39	39	13	4	19	22	6	13	13	25	40	19	26	5	19	6	4	6	4	6	6	4	19	13	14	5	19	19	4	21	6	6	26	19	5	14	13	16	3	3	3	3
gas1275970	invasive	M1UK	2013-2021	present			gas1821596	36	36	10	1	16	19	3	10	10	22	37	16	23	2	16	3	1	3	1	3	3	1	16	10	11	2	16	16	1	18	3	3	23	16	2	11	10	13	0	0	0	0
gas1275971	invasive	M1UK	2013-2021	present			gas1821597	37	37	11	2	17	20	4	11	11	23	38	17	24	3	17	4	2	4	2	4	4	2	17	11	12	3	17	17	2	19	4	4	24	17	3	12	11	14	1	1	1	1
gas1275972	invasive	M1UK	2013-2021	present			gas1821599	54	54	28	19	2	33	21	28	28	18	55	34	41	20	2	21	19	21	19	21	21	19	2	28	29	20	2	2	19	18	21	21	37	2	20	29	28	31	18	18	18	18
gas1275973	invasive	M1UK	2013-2021	present			gas1821600	58	58	32	23	34	31	25	32	32	40	59	38	45	24	34	25	23	25	23	25	25	23	34	32	33	24	34	34	23	36	25	25	5	34	24	33	32	35	22	22	22	22
gas1275974	invasive	M1UK	2013-2021	present			gas1821601	36	36	10	1	16	19	3	10	10	22	37	16	23	2	16	3	1	3	1	3	3	1	16	10	11	2	16	16	1	18	3	3	23	16	2	11	10	13	0	0	0	0
gas1275975	invasive	M1UK	2013-2021	present			gas1821602	55	55	29	20	35	38	22	29	29	41	56	35	42	21	35	22	20	22	20	22	22	20	35	29	30	21	35	35	20	37	22	22	42	35	21	30	29	28	19	19	19	19
gas1275976	invasive	M1UK	2013-2021	present			gas1821603	52	52	26	17	0	31	19	26	26	16	53	32	39	18	0	19	17	19	17	19	19	17	0	26	27	18	0	0	17	16	19	19	35	0	18	27	26	29	16	16	16	16
gas1275977	invasive	M1UK	2013-2021	present			gas1821604	53	53	27	18	1	32	20	27	27	17	54	33	40	19	1	20	18	20	18	20	20	18	1	27	28	19	1	1	18	17	20	20	36	1	19	28	27	30	17	17	17	17
gas1275978	invasive	M1UK	2013-2021	present			gas1821605	63	63	45	36	51	54	38	45	45	57	64	51	58	37	51	38	36	38	36	38	38	36	51	45	46	37	51	51	36	53	38	38	58	51	37	46	45	48	35	35	35	35
gas1275979	invasive	M1UK	2013-2021	present			gas1821606	54	54	28	19	16	33	21	28	28	22	55	34	41	20	16	21	19	21	19	21	21	19	16	28	29	20	16	16	19	0	21	21	37	16	20	29	28	31	18	18	18	18
gas1275980	invasive	M1UK	2013-2021	present			gas1821607	49	49	23	14	29	32	16	23	23	35	50	29	36	15	29	16	14	16	14	16	16	14	29	23	24	15	29	29	14	31	16	16	36	29	15	24	23	0	13	13	13	13
gas1275981	invasive	M1UK	2013-2021	present			gas1821609	42	42	16	7	22	25	9	16	16	28	43	22	29	8	22	9	7	9	7	9	9	7	22	16	17	8	22	22	7	24	9	9	29	22	8	17	16	19	6	6	6	6
gas1275982	invasive	M1UK	2013-2021	present			gas1821610	52	52	26	17	0	31	19	26	26	16	53	32	39	18	0	19	17	19	17	19	19	17	0	26	27	18	0	0	17	16	19	19	35	0	18	27	26	29	16	16	16	16
gas1275983	invasive	M1UK	2013-2021	present			gas1821773	42	42	16	7	22	25	9	16	16	28	43	22	29	8	22	9	7	9	7	9	9	7	22	16	17	8	22	22	7	24	9	9	29	22	8	17	16	19	6	6	6	6
gas1275984	invasive	M1UK	2013-2021	present			gas1821778	51	51	25	16	31	34	18	25	25	37	52	31	38	17	31	18	16	18	16	18	18	16	31	25	26	17	31	31	16	33	18	18	38	31	17	26	25	28	15	15	15	15
gas1275985	invasive	M1UK	2013-2021	present			gas1821779	48	48	22	13	28	31	15	22	22	34	49	22	35	14	28	15	13	15	13	15	15	13	28	22	23	14	28	28	13	30	15	15	35	28	14	1	22	25	12	12	12	12
gas1275986	invasive	M1UK	2013-2021	present			gas1821780	57	57	31	22	15	36	24	31	31	3	58	37	44	23	15	24	22	24	22	24	24	22	15	31	32	23	15	15	22	21	24	24	40	15	23	32	31	34	21	21	21	21
gas1275987	invasive	M1Global	2013-2021	present			gas1821782	36	36	10	1	16	19	3	10	10	22	37	16	23	2	16	3	1	3	1	3	3	1	16	10	11	2	16	16	1	18	3	3	23	16	2	11	10	13	0	0	0	0
gas1275988	invasive	M1UK	2013-2021	present			gas1821784	41	41	15	6	21	24	8	15	15	27	42	21	28	7	21	8	6	8	6	8	8	6	21	15	16	7	21	21	6	23	8	8	28	21	7	16	15	18	5	5	5	5
gas1275989	invasive	M1UK	2013-2021	present			gas1821785	39	39	13	2	19	22	6	13	13	25	40	19	26	5	19	6	2	6	4	6	6	4	19	13	14	5	19	19	2	21	4	6	26	19	5	14	13	16	3	3	3	3
gas1275990	invasive	M1UK	2013-2021	present			gas1821787	53	53	27	18	1	32	20	27	27	17	54	33	40	19	1	20	18	20	18	20	20	18	1	27	28	19	1	1	18	17	20	20	36	1	19	28	27	30	17	17	17	17
gas1275991	invasive	M1UK	2013-2021	present			gas1821788	50	50	24	15	30	33	17	24	24	36	51	24	37	16	30	17	15	17	15	17	17	15	30	24	25	16	30	30	15	32	17	17	37	30	16	3	24	27	14	14	14	14
gas1275992	invasive	M1UK	2013-2021	present			gas1821790	51	51	25	16	31	34	18	25	25	37	52	31	38	17	31	18	16	18	16	18	18	16	31	25	26	17	31	31	16	33	18	18	38	31	17	26	25	2	15	15	15	15
gas1275993	invasive	M1UK	2013-2021	present			gas1821791	58	58	32	23	34	31	25	32	32	40	59	38	45	24	34	25	23	25	23	25	25	23	34	32	33	24	34	34	23	36	25	25	5	34	24	33	32	35	22	22	22	22
gas1275994	invasive	M1UK	2013-2021	present			gas1821792	41	41	15	6	21	24	8	15	15	27	42	21	28	7	21	8	6	8	6	8	8	6	21	15	16	7	21	21	6	23	8	8	28	21	7	16	15	18	5	5	5	5
gas1275995	invasive	M1UK	2013-2021	present			gas1821793	57	57	31	22	5	36	24	31	31	21	58	37	44	23	5	24	22	24	22	24	24	22	5	31	32	23	5	5	22	21	24	24	40	5	23	32	31	34	21	21	21	21
gas1275996	invasive	M1UK	2013-2021	present			gas1821794	54	54	28	19	2	33	21	28	28	18	55	34	41	20	2	21	19	21	19	21	21	19	2	28	29	20	2	2	19	18	21	21	37	2	20	29	28	31	18	18	18	18
gas1275997	invasive	M1UK	2013-2021	present			gas1821795	37	37	11	2	17	20	4	11	11	23	38	17	24	3	17	4	2	4	2	4	4	2	17	11	12	3	17	17	2	19	4	4	24	17	3	12	11	14	1	1	1	1
gas1275998	invasive	M1UK	2013-2021	present			gas1821797	53	53	27	18	1	32	20	27	27	17	54	33	40	19	1	20	18	20	18	20	20	18	1	27	28	19	1	1	18	17	20	20	36	1	19	28	27	30	17	17	17	17
gas1275999	invasive	M1UK	2013-2021	present			gas1821798	55	55	29	20	35	38	22	29	29	41	56	35	42	21	35	22	20	22	20	22	22	20	35	29	30	21	35	35	20	37	22	22	42	35	21	30	29	28	19	19	19	19
gas1276000	invasive	M1UK	2013-2021	present			gas1821800	37	37	11	2	17	20	4	11	11	23	38	17	24	3	17	4	2	4	2	4	4	2	17	11	12	3	17	17	2	19	4	4	24	17	3	12	11	14	1	1	1	1
gas1276001	invasive	26 SNPs	2013-2021	abscent			gas1821803	48	48	22	13	28	31	15	22	22	34	49	22	35	14	28	15	13	15	13	15	15	13	28	22	23	14	28	28	13	30	15	15	35	28	14	1	22	25	12	12	12	12
gas1276002	invasive	M1UK	2013-2021	present			gas1821806	40	40	14	5	20	23	7	14	14	26	41	20	27	6	20	7	5	7	3	7	7	3	20	14	15	6	20	20	5	22	7	7	27	20	2	15	14	17	4	4	4	4
gas1276003	invasive	M1UK	2013-2021	present			gas1821809	37	37	11	2	17	20	4	11	11	23	38	17	24	3	17	4	2	4	2	4	4	2	17	11	12	3	17	17	2	19	4	4	24	17	3	12	11	14	1	1	1	1
gas1276004	invasive	M1Global	2013-2021	present			gas1821816	41	41	15	6	21	24	8	15	15	27	42	21	28	7	21	8	6	8	6	8	8	6	21	15	16	7	21	21	6	23	8	8	28	21	7	16	15	18	5	5	5	5
gas1276005	invasive	M1UK	2013-2021	present			gas1821819	36	36	10	1	16	19	3	10	10	22	37	16	23	2	16	3	1	3	1	3	3	1	16	10	11	2	16	16	1	18	3	3	23	16	2	11	10	13	0	0	0	0
gas1276006	invasive	M1UK	2013-2021	present			gas1821822	46	46	20	11	26	29	13	20	20	32	47	26	33	12	26	13	11	13	11	13	13	11	26	20	21	12	26	26	11	28	13	13	33	26	12	21	20	23	10	10	10	10
gas1276007	invasive	M1UK	2013-2021	present			gas1821823	39	39	13	2	19	22	6	13	13	25	40	19	26	5	19	6	2	6	4	6	6	4	19	13	14	5	19	19	2	21	0	6	26	19	5	14	13	16	3	3	3	3
gas1276009	invasive	M1UK	2013-2021	present			gas1821825	47	47	1	12	27	30	14	1	1	33	48	27	34	13	27	14	12	14	12	14	14	12	27	1	0	13	27	27	12	29	14	14	34	27	13	22	1	24	11	11	11	11
gas1276010	invasive	M1UK	2013-2021	present			gas1821826	53	53	27	18	1	32	20	27	27	17	54	33	40	19	1	20	18	20	18	20	20	18	1	27	28	19	1	1	18	17	20	20	36	1	19	28	27	30	17	17	17	17
gas1276011	invasive	M1Global	2013-2021	present			gas1821827	52	52	26	17	0	31	19	26	26	16	53	32	39	18	0	19	17	19	17	19	19	17	0	26	27	18	0	0	17	16	19	19	35	0	18	27	26	29	16	16	16	16
gas1276012	invasive	M1UK	2013-2021	present			gas1821828	47	47	21	12	27	30	14	21	21	33	48	21	34	13	27	14	12	14	12	14	14	12	27	21	22	13	27	27	12	29	14	14	34	27	13	2	21	24	11	11	11	11
gas1276013	invasive	M1UK	2013-2021	present			gas1821829	47	47	21	12	27	30	14	21	21	33	48	21	34	13	27	14	12	14	12	14	14	12	27	21	22	13	27	27	12	29	14	14	34	27	13	2	21	24	11	11	11	11
gas1276014	invasive	M1UK	2013-2021	present			gas1821831	36	36	10	1	16	19	3	10	10	22	37	16	23	2	16	3	1	3	1	3	3	1	16	10	11	2	16	16	1	18	3	3	23	16	2	11	10	13	0	0	0	0
gas1276015	invasive	M1UK	2013-2021	present			gas1821832	52	52	26	17	0	31	19	26	26	16	53	32	39	18	0	19	17	19	17	19	19	17	0	26	27	18	0	0	17	16	19	19	35	0	18	27	26	29	16	16	16	16
gas1276016	invasive	M1UK	2013-2021	present			gas1821834	56	56	30	21	36	39	23	30	30	42	57	36	43	22	36	23	21	23	21	23	23	21	36	30	31	22	36	36	21	38	23	23	43	36	22	31	30	29	20	20	20	20
gas1276017	invasive	M1UK	2013-2021	present			gas1821837	36	36	10	1	16	19	3	10	10	22	37	16	23	2	16	3	1	3	1	3	3	1	16	10	11	2	16	16	1	18	3	3	23	16	2	11	10	13	0	0	0	0
gas1276018	invasive	M1UK	2013-2021	present			gas1821840	47	47	21	12	27	30	14	21	21	33	48	21	34	13	27	14	12	14	12	14	14	12	27	21	22	13	27	27	12	29	14	14	34	27	13	2	21	24	11	11	11	11
gas1276020	invasive	M1UK	2013-2021	present			gas1821844	52	52	26	17	0	31	19	26	26	16	53	32	39	18	0	19	17	19	17	19	19	17	0	26	27	18	0	0	17	16	19	19	35	0	18	27	26	29	16	16	16	16
gas1276021	invasive	M1UK	2013-2021	present			gas1821845	55	55	29	20	35	38	22	29	29	41	56	35	42	21	35	22	20	22	20	22	22	20	35	29	30	21	35	35	20	37	22	22	42	35	21	30	29	32	19	19	19	19
gas1276022	invasive	M1UK	2013-2021	present			gas1821846	50	50	24	15	30	33	17	24	24	36	51	30	37	16	30	17	15	17	15	17	17	15	30	24	25	16	30	30	15	32	17	17	37	30	16	25	24	27	14	14	14	14
gas1560505v1	invasive	M1UK	2013-2021	present			gas1821848	47	47	21	12	27	30	14	21	21	33	48	21	34	13	27	14	12	14	12	14	14	12	27	21	22	13	27	27	12	29	14	14	34	27	13	2	21	24	11	11	11	11
gas1561252v1	invasive	M1UK	2013-2021	present			gas1821849	58	58	32	23	34	31	25	32	32	40	59	38	45	24	34	25	23	25	23	25	25	23	34	32	33	24	34	34	23	36	25	25	5	34	24	33	32	35	22	22	22	22
gas1686021	invasive	M1UK	2013-2021	present			gas1821850	49	49	23	14	27	30	16	23	23	33	50	29	36	15	27	16	14	16	14	16	16	14	27	23	24	15	27	27	14	29	16	16	34	27	15	24	23	26	13	13	13	13
gas1686025	invasive	M1UK	2013-2021	present			gas1821851	57	57	31	22	37	40	24	31	31	43	58	37	44	23	37	24	22	24	22	24	24	22	37	31	32	23	37	37	22	39	24	24	44	37	23	32	31	34	21	21	21	21
gas364064	invasive	M1UK	2013-2021	present			gas1821853	41	41	15	6	21	24	8	15	15	27	42	21	28	7	21	8	6	8	6	8	8	6	21	15	16	7	21	21	6	23	8	8	28	21	7	16	15	18	5	5	5	5
gas364065	invasive	M1Global	2013-2021	present			gas1821855	37	37	11	2	17	20	4	11	11	23	38	17	24	3	17	4	2	4	2	4	4	2	17	11	12	3	17	17	2	19	4	4	24	17	3	12	11	14	1	1	1	1
gas364066	invasive	M1UK	2013-2021	present			gas1821856	46	46	20	11	26	29	13	20	20	32	47	20	33	12	26	13	11	13	11	13	13	11	26	20	21	12	26	26	11	28	13	13	33	26	12	9	20	23	10	10	10	10
gas364067	invasive	M1Global	2013-2021	present			gas1821858	39	39	13	4	19	22	6	13	13	25	40	19	26	5	19	6	4	6	4	6	6	4	19	13	14	5	19	19	4	21	6	6	26	19	5	14	13	16	3	3	3	3
gas364068	invasive	M1Global	2013-2021	present			gas1821860	48	48	22	13	28	31	15	22	22	34	49	22	35	14	28	15	13	15	13	15	15	13	28	22	23	14	28	28	13	30	15	15	35	28	14	1	22	25	12	12	12	12
gas364069	invasive	M1UK	2013-2021	present			gas1821861	58	58	32	23	34	31	25	32	32	40	59	38	45	24	34	25	23	25	23	25	25	23	34	32	33	24	34	34	23	36	25	25	5	34	24	33	32	35	22	22	22	22
gas364070	invasive	M1UK	2013-2021	present			gas1822118	51	51	25	16	13	30	18	25	25	19	52	31	38	17	13	18	16	18	16	18	18	16	13	25	26	17	13	13	16	15	18	18	34	13	17	26	25	28	15	15	15	15
gas364071	invasive	M1UK	2013-2021	present			gas1822133	49	49	23	14	29	32	16	23	23	35	50	23	36	15	29	16	14	16	14	16	16	14	29	23	24	15	29	29	14	31	16	16	36	29	15	4	23	26	13	13	13	13
gas364072	invasive	M1UK	2013-2021	present			gas1822139	59	59	33	24	35	32	26	33	33	41	60	39	46	25	35	26	24	26	24	26	26	24	35	33	34	25	35	35	24	37	26	26	2	35	25	34	33	36	23	23	23	23
gas392684	invasive	M1Global	2013-2021	present			gas1822141	49	49	23	14	29	32	16	23	23	35	50	29	36	15	29	16	14	16	14	16	16	14	29	23	24	15	29	29	14	31	16	16	36	29	15	24	23	0	13	13	13	13
gas392685	invasive	M1UK	2013-2021	present			gas1822143	40	40	14	3	20	23	7	14	14	26	41	20	27	6	20	7	3	7	5	7	7	5	20	14	15	6	20	20	3	22	5	7	27	20	6	15	14	17	4	4	4	4
gas392686	invasive	M1Global	2013-2021	present			gas1822145	38	38	12	3	18	21	5	12	12	24	39	18	25	4	18	5	3	5	3	5	5	3	18	12	13	4	18	18	3	20	5	5	25	18	4	13	12	15	2	2	2	2
gas392687	invasive	M1UK	2013-2021	present			gas1822150	38	38	12	3	18	21	5	12	12	24	39	18	25	4	18	5	3	5	3	5	5	3	18	12	13	4	18	18	3	20	5	5	25	18	4	13	12	15	2	2	2	2
gas392688	invasive	M1UK	2013-2021	present			gas1822152	58	58	32	23	34	31	25	32	32	40	59	38	45	24	34	25	23	25	23	25	25	23	34	32	33	24	34	34	23	36	25	25	5	34	24	33	32	35	22	22	22	22
gas392689	invasive	M1UK	2013-2021	present			gas1822154	54	54	28	19	2	33	21	28	28	18	55	34	41	20	2	21	19	21	19	21	21	19	2	28	29	20	2	2	19	18	21	21	37	2	20	29	28	31	18	18	18	18
gas392690	invasive	M1Global	2013-2021	present			gas1822156	37	37	11	2	17	20	4	11	11	23	38	17	24	3	17	4	2	4	0	4	4	0	17	11	12	3	17	17	2	19	4	4	24	17	1	12	11	14	1	1	1	1
gas392691	invasive	M1UK	2013-2021	present			gas1822165	51	51	25	16	31	34	18	25	25	37	52	31	38	17	31	18	16	18	16	18	18	16	31	25	26	17	31	31	16	33	18	18	38	31	17	26	25	2	15	15	15	15
gas392692	invasive	M1UK	2013-2021	present			gas1822168	37	37	11	2	17	20	4	11	11	23	38	17	24	3	17	4	2	4	2	4	4	2	17	11	12	3	17	17	2	19	4	4	24	17	3	12	11	14	1	1	1	1
gas392693	invasive	M1UK	2013-2021	present			gas1822173	52	52	26	17	32	35	19	26	26	38	53	32	39	18	32	19	17	19	17	19	19	17	32	26	27	18	32	32	17	34	19	19	39	32	18	27	26	3	16	16	16	16
gas392694	invasive	M1UK	2013-2021	present			gas1822176	36	36	10	1	16	19	3	10	10	22	37	16	23	2	16	3	1	3	1	3	3	1	16	10	11	2	16	16	1	18	3	3	23	16	2	11	10	13	0	0	0	0
gas392695	invasive	M1UK	2013-2021	present			gas1822178	39	39	13	2	19	22	6	13	13	25	40	19	26	5	19	6	2	6	4	6	6	4	19	13	14	5	19	19	2	21	0	6	26	19	5	14	13	16	3	3	3	3
gas392696	invasive	M1Global	2013-2021	present			gas1822182	49	49	23	14	29	32	16	23	23	35	50	23	36	15	29	16	14	16	14	16	16	14	29	23	24	15	29	29	14	31	16	16	36	29	15	2	23	26	13	13	13	13
gas392697	invasive	M1UK	2013-2021	present			gas1822184	42	42	16	7	22	25	9	16	16	28	43	22	29	8	22	9	7	9	7	9	9	7	22	16	17	8	22	22	7	24	9	9	29	22	8	17	16	19	6	6	6	6
gas392698	invasive	M1UK	2013-2021	present			gas1822194	41	41	15	6	21	24	8	15	15	27	42	21	28	7	21	8	6	8	6	8	8	6	21	15	16	7	21	21	6	23	8	8	28	21	7	16	15	18	5	5	5	5
gas392699	invasive	M1UK	2013-2021	present			gas1822197	63	63	37	28	43	46	30	37	37	49	64	43	50	29	43	30	28	30	28	30	30	28	43	37	38	29	43	43	28	45	30	30	50	43	29	38	37	40	27	27	27	27
gas392700	invasive	M1UK	2013-2021	present			gas1822200	54	54	28	19	2	33	21	28	28	18	55	34	41	20	2	21	19	21	19	21	21	19	2	28	29	20	2	2	19	18	21	21	37	2	20	29	28	31	18	18	18	18
gas392701	invasive	23 SNPs	2013-2021	present			gas1822201	47	47	21	12	27	30	14	21	21	33	48	21	34	13	27	14	12	14	12	14	14	12	27	21	22	13	27	27	12	29	14	14	34	27	13	2	21	24	11	11	11	11
gas392702	invasive	23 SNPs	2013-2021	present			gas1822212	37	37	11	2	17	20	4	11	11	23	38	17	24	3	17	4	2	4	0	4	4	0	17	11	12	3	17	17	2	19	4	4	24	17	1	12	11	14	1	1	1	1
gas392703	invasive	23 SNPs	2013-2021	present			gas1822583	52	52	26	17	32	35	19	26	26	38	53	32	39	18	32	19	17	19	17	19	19	17	32	26	27	18	32	32	17	34	19	19	39	32	18	27	26	29	16	16	16	16
gas392704	invasive	23 SNPs	2013-2021	present			gas1822586	39	39	13	4	19	22	6	13	13	25	40	19	26	5	19	6	4	6	4	6	6	4	19	13	14	5	19	19	4	21	6	6	26	19	5	14	13	16	3	3	3	3
gas392705	invasive	23 SNPs	2013-2021	present			gas1822589	49	49	23	14	29	32	16	23	23	35	50	29	36	15	29	16	14	16	14	16	16	14	29	23	24	15	29	29	14	31	16	16	36	29	15	24	23	26	13	13	13	13
gas392706	invasive	23 SNPs	2013-2021	present			gas1822591	47	47	21	12	27	30	14	21	21	33	48	21	34	13	27	14	12	14	12	14	14	12	27	21	22	13	27	27	12	29	14	14	34	27	13	2	21	24	11	11	11	11
gas491303	invasive	M1Global	2013-2021	present			gas1822595	51	51	25	16	31	34	18	25	25	37	52	31	38	17	31	18	16	18	16	18	18	16	31	25	26	17	31	31	16	33	18	18	38	31	17	26	25	28	15	15	15	15
gas491304	invasive	M1Global	2013-2021	present			gas1822596	46	46	20	11	26	29	13	20	20	32	47	26	33	12	26	13	11	13	11	13	13	11	26	20	21	12	26	26	11	28	13	13	33	26	12	21	20	23	10	10	10	10
gas491305	invasive	M1UK	2013-2021	present			gas1822599	54	54	28	19	34	37	21	28	28	40	55	34	41	20	34	21	19	21	19	21	21	19	34	28	29	20	34	34	19	36	21	21	41	34	20	29	28	31	18	18	18	18
gas491306	invasive	M1UK	2013-2021	present			gas1822600	42	42	16	7	22	25	9	16	16	28	43	22	29	8	22	9	7	9	7	9	9	7	22	16	17	8	22	22	7	24	9	9	29	22	8	17	16	19	6	6	6	6
gas491307	invasive	M1UK	2013-2021	present			gas1822603	39	39	13	4	19	22	6	13	13	25	40	19	26	5	19	6	4	6	4	6	6	4	19	13	14	5	19	19	4	21	6	6	26	19	5	14	13	16	3	3	3	3
gas491309	invasive	M1UK	2013-2021	present			gas1822604	40	40	14	5	20	23	7	14	14	26	41	20	27	6	20	7	5	7	5	7	7	5	20	14	15	6	20	20	5	22	7	7	27	20	6	15	14	17	4	4	4	4
gas491310	invasive	M1Global	2013-2021	present			gas1822608	36	36	10	1	16	19	3	10	10	22	37	16	23	2	16	3	1	3	1	3	3	1	16	10	11	2	16	16	1	18	3	3	23	16	2	11	10	13	0	0	0	0
gas498837	invasive	M1UK	2013-2021	present			gas1822612	57	57	31	22	33	30	24	31	31	39	58	37	44	23	33	24	22	24	22	24	24	22	33	31	32	23	33	33	22	35	24	24	4	33	23	32	31	34	21	21	21	21
gas498838	invasive	M1UK	2013-2021	present			gas1822615	39	39	13	4	19	22	6	13	13	25	40	19	26	5	19	6	4	6	4	6	6	4	19	13	14	5	19	19	4	21	6	6	26	19	5	14	13	16	3	3	3	3
gas526216	invasive	M1UK	2013-2021	present			gas1822616	47	47	21	12	27	30	14	21	21	33	48	21	34	13	27	14	12	14	12	14	14	12	27	21	22	13	27	27	12	29	14	14	34	27	13	0	21	24	11	11	11	11
gas526218	invasive	M1UK	2013-2021	present			gas1822618	54	54	28	19	16	33	21	28	28	22	55	34	41	20	16	21	19	21	19	21	21	19	16	28	29	20	16	16	19	0	21	21	37	16	20	29	28	31	18	18	18	18
gas536981	invasive	M1UK	2013-2021	present			gas1822619	51	51	25	16	31	34	18	25	25	37	52	31	38	17	31	18	16	18	16	18	18	16	31	25	26	17	31	31	16	33	18	18	38	31	17	26	25	2	15	15	15	15
gas536988	invasive	M1UK	2013-2021	present			gas1822620	40	40	14	5	20	23	7	14	14	26	41	20	27	6	20	7	5	7	5	7	7	5	20	14	15	6	20	20	5	22	7	7	27	20	6	15	14	17	4	4	4	4
gas584561	invasive	M1UK	2013-2021	present			gas1822621	38	38	12	3	18	21	5	12	12	24	39	18	25	4	18	5	3	5	3	5	5	3	18	12	13	4	18	18	3	20	5	5	25	18	4	13	12	15	2	2	2	2
gas584562	invasive	M1UK	2013-2021	present			gas1822625	42	42	16	7	22	25	9	16	16	28	43	22	29	8	22	9	7	9	7	9	9	7	22	16	17	8	22	22	7	24	9	9	29	22	8	17	16	19	6	6	6	6
gas584563	invasive	M1Global	2013-2021	present			gas1822627	53	53	27	18	3	32	20	27	27	17	54	33	40	19	3	20	18	20	18	20	20	18	3	27	28	19	3	3	18	17	20	20	36	3	19	28	27	30	17	17	17	17
gas584564	invasive	M1UK	2013-2021	present			gas1822628	40	40	14	5	20	23	7	14	14	26	41	20	27	6	20	7	5	7	5	7	7	5	20	14	15	6	20	20	5	22	7	7	27	20	6	15	14	17	4	4	4	4
gas584565	invasive	M1UK	2013-2021	present			gas1822654	49	49	3	14	29	32	16	3	3	35	50	29	36	15	29	16	14	16	14	16	16	14	29	3	4	15	29	29	14	31	16	16	36	29	15	24	3	26	13	13	13	13
gas584567	invasive	M1UK	2013-2021	present			gas1822658	55	55	29	20	5	34	22	29	29	19	56	35	42	21	5	22	20	22	20	22	22	20	5	29	30	21	5	5	20	19	22	22	38	5	21	30	29	32	19	19	19	19
gas584571	invasive	M1UK	2013-2021	present			gas1822670	3	3	49	40	55	58	42	49	49	61	2	55	62	41	55	42	40	42	40	42	42	40	55	49	50	41	55	55	40	57	42	42	62	55	41	50	49	52	39	39	39	39
gas584594	invasive	M1UK	2013-2021	present			gas1825916	2	2	48	39	54	57	41	48	48	60	1	54	61	40	54	41	39	41	39	41	41	39	54	48	49	40	54	54	39	56	41	41	61	54	40	49	48	51	38	38	38	38
gas584602	invasive	M1UK	2013-2021	present			gas1825917	38	38	12	3	18	21	5	12	12	24	39	18	25	4	18	5	3	5	3	5	5	3	18	12	13	4	18	18	3	20	5	5	25	18	4	13	12	15	2	2	2	2
gas584604	invasive	M1UK	2013-2021	present			gas1825918	46	46	20	11	26	29	13	20	20	32	47	20	33	12	26	13	11	13	11	13	13	11	26	20	21	12	26	26	11	28	13	13	33	26	12	1	20	23	10	10	10	10
gas584608	invasive	M1Global	2013-2021	present			gas1825920	52	52	26	17	2	31	19	26	26	16	53	32	39	18	2	19	17	19	17	19	19	17	2	26	27	18	2	2	17	16	19	19	35	2	18	27	26	29	16	16	16	16
gas584610	invasive	M1UK	2013-2021	present			gas1825921	39	39	13	4	19	22	6	13	13	25	40	19	26	5	19	6	4	6	4	6	6	4	19	13	14	5	19	19	4	21	6	6	26	19	5	14	13	16	3	3	3	3
gas584612	invasive	M1UK	2013-2021	present			gas1825923	49	49	23	14	29	32	16	23	23	35	50	29	36	15	29	16	14	16	14	16	16	14	29	23	24	15	29	29	14	31	16	16	36	29	15	24	23	26	13	13	13	13
gas584616	invasive	M1UK	2013-2021	present			gas1825924	38	38	12	3	18	21	5	12	12	24	39	18	25	4	18	5	3	5	3	5	5	3	18	12	13	4	18	18	3	20	5	5	25	18	4	13	12	15	2	2	2	2
gas605819	invasive	M1UK	2013-2021	present			gas1825925	46	46	20	11	26	29	13	20	20	32	47	26	33	12	26	13	11	13	11	13	13	11	26	20	21	12	26	26	11	28	13	13	33	26	12	21	20	23	10	10	10	10
gas646155	invasive	M1UK	2013-2021	present			gas1825926	43	43	17	8	23	26	10	17	17	29	44	23	30	9	23	10	8	10	8	10	10	8	23	17	18	9	23	23	8	25	10	10	30	23	9	18	17	20	7	7	7	7
gas646156	invasive	M1UK	2013-2021	present			gas1825928	46	46	20	11	26	29	13	20	20	32	47	26	33	12	26	13	11	13	11	13	13	11	26	20	21	12	26	26	11	28	13	13	33	26	12	21	20	23	10	10	10	10
gas646157	invasive	M1UK	2013-2021	present			gas1825930	49	49	23	14	29	32	16	23	23	35	50	23	36	15	29	16	14	16	14	16	16	14	29	23	24	15	29	29	14	31	16	16	36	29	15	2	23	26	13	13	13	13
gas646158	invasive	M1UK	2013-2021	present			gas1825931	46	46	20	11	26	29	13	20	20	32	47	26	33	12	26	13	11	13	11	13	13	11	26	20	21	12	26	26	11	28	13	13	33	26	12	21	20	23	10	10	10	10
gas646159	invasive	M1UK	2013-2021	present			gas1825932	37	37	11	2	17	20	4	11	11	23	38	17	24	3	17	4	2	4	2	4	4	2	17	11	12	3	17	17	2	19	4	4	24	17	3	12	11	14	1	1	1	1
gas646161	invasive	M1UK	2013-2021	present			gas1825933	49	49	3	14	29	32	16	3	3	35	50	29	36	15	29	16	14	16	14	16	16	14	29	3	4	15	29	29	14	31	16	16	36	29	15	24	3	26	13	13	13	13
gas646162	invasive	M1UK	2013-2021	present			gas1825934	49	49	3	14	29	32	16	3	3	35	50	29	36	15	29	16	14	16	14	16	16	14	29	3	4	15	29	29	14	31	16	16	36	29	15	24	3	26	13	13	13	13
gas646163	invasive	M1UK	2013-2021	present			gas1825937	59	59	33	24	35	32	26	33	33	41	60	39	46	25	35	26	24	26	24	26	26	24	35	33	34	25	35	35	24	37	26	26	0	35	25	34	33	36	23	23	23	23
gas646164	invasive	M1UK	2013-2021	present			gas1825938	46	46	20	11	26	29	13	20	20	32	47	20	33	12	26	13	11	13	11	13	13	11	26	20	21	12	26	26	11	28	13	13	33	26	12	1	20	23	10	10	10	10
gas646165	invasive	M1UK	2013-2021	present			gas1825939	52	52	26	17	0	31	19	26	26	16	53	32	39	18	0	19	17	19	17	19	19	17	0	26	27	18	0	0	17	16	19	19	35	0	18	27	26	29	16	16	16	16
gas646166	invasive	M1Global	2013-2021	present			gas1825940	48	48	22	13	28	31	15	22	22	34	49	22	35	14	28	15	13	15	13	15	15	13	28	22	23	14	28	28	13	30	15	15	35	28	14	3	22	25	12	12	12	12
gas646167	invasive	M1UK	2013-2021	present			gas1825941	49	49	23	14	29	32	16	23	23	35	50	23	36	15	29	16	14	16	14	16	16	14	29	23	24	15	29	29	14	31	16	16	36	29	15	4	23	26	13	13	13	13
gas646168	invasive	M1UK	2013-2021	present			gas1825942	46	46	20	11	26	29	13	20	20	32	47	26	33	12	26	13	11	13	11	13	13	11	26	20	21	12	26	26	11	28	13	13	33	26	12	21	20	23	10	10	10	10
gas646169	invasive	M1UK	2013-2021	present			gas1825943	47	47	21	12	27	30	14	21	21	33	48	27	34	13	27	14	12	14	12	14	14	12	27	21	22	13	27	27	12	29	14	14	34	27	13	22	21	24	11	11	11	11
gas646170	invasive	M1UK	2013-2021	present			gas1825944	43	43	17	8	23	26	10	17	17	29	44	23	30	9	23	10	8	10	8	10	10	8	23	17	18	9	23	23	8	25	10	10	30	23	9	18	17	20	7	7	7	7
gas655341	invasive	M1UK	2013-2021	present			gas1825945	38	38	12	3	18	21	5	12	12	24	39	18	25	4	18	5	3	5	1	5	5	1	18	12	13	4	18	18	3	20	5	5	25	18	0	13	12	15	2	2	2	2
gas705155v2	invasive	M1UK	2013-2021	present			gas1825946	51	51	25	16	31	34	18	25	25	37	52	31	38	17	31	18	16	18	16	18	18	16	31	25	26	17	31	31	16	33	18	18	38	31	17	26	25	28	15	15	15	15
gas705157v2	invasive	M1UK	2013-2021	present			gas1825947	36	36	10	1	16	19	3	10	10	22	37	16	23	2	16	3	1	3	1	3	3	1	16	10	11	2	16	16	1	18	3	3	23	16	2	11	10	13	0	0	0	0
gas705162v2	invasive	M1UK	2013-2021	present			gas1825948	48	48	22	13	28	31	15	22	22	34	49	22	35	14	28	15	13	15	13	15	15	13	28	22	23	14	28	28	13	30	15	15	35	28	14	3	22	25	12	12	12	12
gas705164v2	invasive	M1UK	2013-2021	present			gas1825949	36	36	10	1	16	19	3	10	10	22	37	16	23	2	16	3	1	3	1	3	3	1	16	10	11	2	16	16	1	18	3	3	23	16	2	11	10	13	0	0	0	0
gas705167v2	invasive	M1UK	2013-2021	present			gas1825950	38	38	12	3	18	21	5	12	12	24	39	18	25	4	18	5	3	5	3	5	5	3	18	12	13	4	18	18	3	20	5	5	25	18	4	13	12	15	2	2	2	2
gas705172v2	invasive	M1UK	2013-2021	present			gas1825951	38	38	12	3	18	21	5	12	12	24	39	18	25	4	18	5	3	5	3	5	5	3	18	12	13	4	18	18	3	20	5	5	25	18	4	13	12	15	2	2	2	2
gas705177v2	invasive	M1Global	2013-2021	present			gas1825952	49	49	23	14	29	32	16	23	23	35	50	29	36	15	29	16	14	16	14	16	16	14	29	23	24	15	29	29	14	31	16	16	36	29	15	24	23	26	13	13	13	13
gas705276v2	invasive	M1UK	2013-2021	present			gas1825954	52	52	26	17	32	35	19	26	26	38	53	32	39	18	32	19	17	19	17	19	19	17	32	26	27	18	32	32	17	34	19	19	39	32	18	27	26	29	16	16	16	16
gas956148v2	invasive	M1UK	2013-2021	present			gas1825955	41	41	15	6	21	24	8	15	15	27	42	21	28	7	21	8	6	8	6	8	8	6	21	15	16	7	21	21	6	23	8	8	28	21	7	16	15	18	5	5	5	5
gas956150v2	invasive	M1Global	2013-2021	present			gas1825956	37	37	11	2	17	20	4	11	11	23	38	17	24	3	17	4	2	4	2	4	4	2	17	11	12	3	17	17	2	19	4	4	24	17	3	12	11	14	1	1	1	1
gas956153v2	invasive	M1UK	2013-2021	present			gas1825958	62	62	44	35	50	53	37	44	44	56	63	50	57	36	50	37	35	37	35	37	37	35	50	44	45	36	50	50	35	52	37	37	57	50	36	45	44	47	34	34	34	34
gas956156v2	invasive	M1UK	2013-2021	present			gas1825959	48	48	22	13	28	31	15	22	22	34	49	28	35	14	28	15	13	15	13	15	15	13	28	22	23	14	28	28	13	30	15	15	35	28	14	23	22	25	12	12	12	12
gas956157v2	invasive	M1UK	2013-2021	present			gas1825961	40	40	14	5	20	23	7	14	14	26	41	20	27	6	20	7	5	7	5	7	7	5	20	14	15	6	20	20	5	22	7	7	27	20	6	15	14	17	4	4	4	4
gas956160v2	invasive	M1Global	2013-2021	present			gas1825962	47	47	21	12	27	30	14	21	21	33	48	21	34	13	27	14	12	14	12	14	14	12	27	21	22	13	27	27	12	29	14	14	34	27	13	2	21	24	11	11	11	11
gas956162v2	invasive	M1UK	2013-2021	present			gas1825966	38	38	12	3	18	21	5	12	12	24	39	18	25	4	18	5	3	5	3	5	5	3	18	12	13	4	18	18	3	20	5	5	25	18	4	13	12	15	2	2	2	2
gas956169v2	invasive	M1UK	2013-2021	present			gas1825968	55	55	29	20	35	38	22	29	29	41	56	35	42	21	35	22	20	22	20	22	22	20	35	29	30	21	35	35	20	37	22	22	42	35	21	30	29	28	19	19	19	19
gas956171v2	invasive	M1UK	2013-2021	present			gas1825969	47	47	21	12	27	30	14	21	21	33	48	27	34	13	27	14	12	14	12	14	14	12	27	21	22	13	27	27	12	29	14	14	34	27	13	22	21	24	11	11	11	11
gas956172v1	invasive	M1Global	2013-2021	present			gas1825970	47	47	21	12	27	30	14	21	21	33	48	21	34	13	27	14	12	14	12	14	14	12	27	21	22	13	27	27	12	29	14	14	34	27	13	0	21	24	11	11	11	11
gas956173v2	invasive	M1UK	2013-2021	present			gas1825973	52	52	26	17	0	31	19	26	26	16	53	32	39	18	0	19	17	19	17	19	19	17	0	26	27	18	0	0	17	16	19	19	35	0	18	27	26	29	16	16	16	16
gas956174v1	invasive	M1Global	2013-2021	present			gas1825974	54	54	28	19	34	37	21	28	28	40	55	34	41	20	34	21	19	21	19	21	21	19	34	28	29	20	34	34	19	36	21	21	41	34	20	29	28	27	18	18	18	18
gas956178v2	invasive	M1UK	2013-2021	present			gas1825976	54	54	28	19	16	33	21	28	28	22	55	34	41	20	16	21	19	21	19	21	21	19	16	28	29	20	16	16	19	18	21	21	37	16	20	29	28	31	18	18	18	18
gas956180v2	invasive	M1UK	2013-2021	present			gas1825977	47	47	21	12	27	30	14	21	21	33	48	21	34	13	27	14	12	14	12	14	14	12	27	21	22	13	27	27	12	29	14	14	34	27	13	2	21	24	11	11	11	11
gas956181v2	invasive	M1UK	2013-2021	present			gas1825979	41	41	15	6	21	24	8	15	15	27	42	21	28	7	21	8	6	8	6	8	8	6	21	15	16	7	21	21	6	23	8	8	28	21	7	16	15	18	5	5	5	5
gas956185v2	invasive	M1UK	2013-2021	present			gas1825980	48	48	2	13	28	31	15	2	2	34	49	28	35	14	28	15	13	15	13	15	15	13	28	2	3	14	28	28	13	30	15	15	35	28	14	23	2	25	12	12	12	12
gas956187v2	invasive	M1UK	2013-2021	present			gas1825981	59	59	33	24	35	32	26	33	33	41	60	39	46	25	35	26	24	26	24	26	26	24	35	33	34	25	35	35	24	37	26	26	6	35	25	34	33	36	23	23	23	23
gas956189v2	invasive	M1UK	2013-2021	present			gas1825982	57	57	31	22	33	30	24	31	31	39	58	37	44	23	33	24	22	24	22	24	24	22	33	31	32	23	33	33	22	35	24	24	4	33	23	32	31	34	21	21	21	21
gas956198v2	invasive	M1UK	2013-2021	present			gas1825983	56	56	30	21	32	29	23	30	30	38	57	36	43	22	32	23	21	23	21	23	23	21	32	30	31	22	32	32	21	34	23	23	3	32	22	31	30	33	20	20	20	20
gas956204v2	invasive	M1UK	2013-2021	present			gas1825984	46	46	20	11	26	29	13	20	20	32	47	20	33	12	26	13	11	13	11	13	13	11	26	20	21	12	26	26	11	28	13	13	33	26	12	1	20	23	10	10	10	10
gas956206v2	invasive	M1UK	2013-2021	present			gas1825987	52	52	26	17	2	31	19	26	26	16	53	32	39	18	2	19	17	19	17	19	19	17	2	26	27	18	2	2	17	16	19	19	35	2	18	27	26	29	16	16	16	16
gas956213v2	invasive	M1UK	2013-2021	present			gas1825988	51	51	25	16	13	30	18	25	25	19	52	31	38	17	13	18	16	18	16	18	18	16	13	25	26	17	13	13	16	15	18	18	34	13	17	26	25	28	15	15	15	15
gas956217v2	invasive	M1UK	2013-2021	present			gas1825992	49	49	23	14	29	32	16	23	23	35	50	23	36	15	29	16	14	16	14	16	16	14	29	23	24	15	29	29	14	31	16	16	36	29	15	2	23	26	13	13	13	13
gas956220v2	invasive	M1UK	2013-2021	present			gas1825993	41	41	15	6	21	24	8	15	15	27	42	21	28	7	21	8	6	8	6	8	8	6	21	15	16	7	21	21	6	23	8	8	28	21	7	16	15	18	5	5	5	5
gas956235v2	invasive	M1UK	2013-2021	present			gas1825995	49	49	23	14	29	32	16	23	23	35	50	29	36	15	29	16	14	16	14	16	16	14	29	23	24	15	29	29	14	31	16	16	36	29	15	24	23	26	13	13	13	13
gas1669979	invasive	26 SNPs	2022-2023	abscent			gas1825996	66	66	48	39	54	57	41	48	48	60	67	54	61	40	54	41	39	41	39	41	41	39	54	48	49	40	54	54	39	56	41	41	61	54	40	49	48	51	38	38	38	38
gas1669987	invasive	26 SNPs	2022-2023	abscent			gas1825997	41	41	15	6	21	24	8	15	15	27	42	21	28	7	21	8	6	8	6	8	8	6	21	15	16	7	21	21	6	23	8	8	28	21	7	16	15	18	5	5	5	5
gas1675216	invasive	26 SNPs	2022-2023	abscent			gas1825999	37	37	11	2	17	20	2	11	11	23	38	17	24	3	17	2	2	4	2	4	4	2	17	11	12	3	17	17	2	19	4	2	24	17	3	12	11	14	1	1	1	1
gas1675222	invasive	26 SNPs	2022-2023	abscent			gas1826000	52	52	26	17	0	31	19	26	26	16	53	32	39	18	0	19	17	19	17	19	19	17	0	26	27	18	0	0	17	16	19	19	35	0	18	27	26	29	16	16	16	16
gas1675229	invasive	26 SNPs	2022-2023	abscent			gas1826002	47	47	21	12	27	30	14	21	21	33	48	21	34	13	27	14	12	14	12	14	14	12	27	21	22	13	27	27	12	29	14	14	34	27	13	2	21	24	11	11	11	11
gas1675239	invasive	26 SNPs	2022-2023	abscent			gas1831444	38	38	12	3	18	21	5	12	12	24	39	18	25	4	18	5	3	5	3	5	5	3	18	12	13	4	18	18	3	20	5	5	25	18	4	13	12	15	2	2	2	2
gas1686027	invasive	26 SNPs	2022-2023	abscent			gas1831446	55	55	29	20	5	34	22	29	29	19	56	35	42	21	5	22	20	22	20	22	22	20	5	29	30	21	5	5	20	19	22	22	38	5	21	30	29	32	19	19	19	19
gas1686029	invasive	M1UK	2022-2023	present			gas1831447	48	48	22	13	28	31	15	22	22	34	49	28	35	14	28	15	13	15	13	15	15	13	28	22	23	14	28	28	13	30	15	15	35	28	14	23	22	25	12	12	12	12
gas1686039	invasive	M1UK	2022-2023	present			gas1831448	57	57	31	22	33	30	24	31	31	39	58	37	44	23	33	24	22	24	22	24	24	22	33	31	32	23	33	33	22	35	24	24	4	33	23	32	31	34	21	21	21	21
gas1686040	invasive	M1UK	2022-2023	present			gas1831450	42	42	16	7	22	25	9	16	16	28	43	22	29	8	22	9	7	9	7	9	9	7	22	16	17	8	22	22	7	24	9	9	29	22	8	17	16	19	6	6	6	6
gas1686042	invasive	M1UK	2022-2023	present			gas1831451	47	47	21	12	27	30	14	21	21	33	48	27	34	13	27	14	12	14	12	14	14	12	27	21	22	13	27	27	12	29	14	14	34	27	13	22	21	24	11	11	11	11
gas1686049	invasive	M1UK	2022-2023	present			gas1831452	38	38	12	3	18	21	5	12	12	24	39	18	25	4	18	5	3	5	3	5	5	3	18	12	13	4	18	18	3	20	5	5	25	18	4	13	12	15	2	2	2	2
gas1686052	invasive	26 SNPs	2022-2023	abscent			gas1831453	42	42	16	7	22	25	9	16	16	28	43	22	29	8	22	9	7	9	7	9	9	7	22	16	17	8	22	22	7	24	9	9	29	22	8	17	16	19	6	6	6	6
gas1686055	invasive	M1UK	2022-2023	present			gas1831454	54	54	28	19	30	27	21	28	28	36	55	34	41	20	30	21	19	21	19	21	21	19	30	28	29	20	30	30	19	32	21	21	31	30	20	29	28	31	18	18	18	18
gas1686068	invasive	M1UK	2022-2023	present			gas1831455	49	49	23	14	29	32	16	23	23	35	50	23	36	15	29	16	14	16	14	16	16	14	29	23	24	15	29	29	14	31	16	16	36	29	15	4	23	26	13	13	13	13
gas1686069	invasive	M1UK	2022-2023	present			gas1831459	36	36	10	1	16	19	3	10	10	22	37	16	23	2	16	3	1	3	1	3	3	1	16	10	11	2	16	16	1	18	3	3	23	16	2	11	10	13	0	0	0	0
gas1686071	invasive	M1UK	2022-2023	present			gas1831460	49	49	23	14	29	32	16	23	23	35	50	29	36	15	29	16	14	16	14	16	16	14	29	23	24	15	29	29	14	31	16	16	36	29	15	24	23	26	13	13	13	13
gas1686072	invasive	M1UK	2022-2023	present			gas1831463	48	48	22	13	28	31	15	22	22	34	49	28	35	14	28	15	13	15	13	15	15	13	28	22	23	14	28	28	13	30	15	15	35	28	14	23	22	25	12	12	12	12
gas1686087	invasive	M1UK	2022-2023	present			gas1831466	47	47	21	12	27	30	14	21	21	33	48	27	34	13	27	14	12	14	12	14	14	12	27	21	22	13	27	27	12	29	14	14	34	27	13	22	21	24	11	11	11	11
gas1692217	invasive	M1Global	2022-2023	present			gas1831467	51	51	25	16	31	34	18	25	25	37	52	31	38	17	31	18	16	18	16	18	18	16	31	25	26	17	31	31	16	33	18	18	38	31	17	26	25	2	15	15	15	15
gas1692223	invasive	M1UK	2022-2023	present			gas1831468	49	49	23	14	29	32	16	23	23	35	50	29	36	15	29	16	14	16	14	16	16	14	29	23	24	15	29	29	14	31	16	16	36	29	15	24	23	0	13	13	13	13
gas1692234	invasive	M1UK	2022-2023	present			gas1831471	37	37	11	2	17	20	4	11	11	23	38	17	24	3	17	4	2	4	2	4	4	2	17	11	12	3	17	17	2	19	4	4	24	17	3	12	11	14	1	1	1	1
gas1692246	invasive	M1UK	2022-2023	present			gas1831472	48	48	22	13	28	31	15	22	22	34	49	22	35	14	28	15	13	15	13	15	15	13	28	22	23	14	28	28	13	30	15	15	35	28	14	3	22	25	12	12	12	12
gas1692252	invasive	M1UK	2022-2023	present			gas1831473	40	40	14	5	20	23	7	14	14	26	41	20	27	6	20	7	5	7	5	7	7	5	20	14	15	6	20	20	5	22	7	7	27	20	6	15	14	17	4	4	4	4
gas1692253	invasive	M1UK	2022-2023	present			gas1831474	37	37	11	2	17	20	4	11	11	23	38	17	24	3	17	4	2	4	2	4	4	2	17	11	12	3	17	17	2	19	4	4	24	17	3	12	11	14	1	1	1	1
gas1692256	invasive	M1UK	2022-2023	present			gas1831478	51	51	25	16	13	30	18	25	25	19	52	31	38	17	13	18	16	18	16	18	18	16	13	25	26	17	13	13	16	15	18	18	34	13	17	26	25	28	15	15	15	15
gas1692258	invasive	M1UK	2022-2023	present			gas1831479	41	41	15	6	21	24	8	15	15	27	42	21	28	7	21	8	6	8	6	8	8	6	21	15	16	7	21	21	6	23	8	8	28	21	7	16	15	18	5	5	5	5
gas1692259	invasive	M1UK	2022-2023	present			gas1831480	63	63	45	36	51	54	38	45	45	57	64	51	58	37	51	38	36	38	36	38	38	36	51	45	46	37	51	51	36	53	38	38	58	51	37	46	45	48	35	35	35	35
gas1692264	invasive	M1Global	2022-2023	present			gas1831481	52	52	26	17	0	31	19	26	26	16	53	32	39	18	0	19	17	19	17	19	19	17	0	26	27	18	0	0	17	16	19	19	35	0	18	27	26	29	16	16	16	16
gas1692283	invasive	M1UK	2022-2023	present			gas1831482	60	60	34	25	36	33	27	34	34	42	61	40	47	26	36	27	25	27	25	27	27	25	36	34	35	26	36	36	25	38	27	27	7	36	26	35	34	37	24	24	24	24
gas1692286	invasive	M1UK	2022-2023	present			gas1831483	58	58	32	23	16	37	25	32	32	6	59	38	45	24	16	25	23	25	23	25	25	23	16	32	33	24	16	16	23	22	25	25	41	16	24	33	32	35	22	22	22	22
gas1696152	invasive	M1UK	2022-2023	present			gas1831484	39	39	13	4	19	22	6	13	13	25	40	19	26	5	19	6	4	6	4	6	6	4	19	13	14	5	19	19	4	21	6	6	26	19	5	14	13	16	3	3	3	3
gas1696162	invasive	M1UK	2022-2023	present			gas1831485	50	50	24	15	30	33	17	24	24	36	51	30	37	16	30	17	15	17	15	17	17	15	30	24	25	16	30	30	15	32	17	17	37	30	16	25	24	1	14	14	14	14
gas1696163	invasive	M1UK	2022-2023	present			gas1831490	49	49	23	14	29	32	16	23	23	35	50	23	36	15	29	16	14	16	14	16	16	14	29	23	24	15	29	29	14	31	16	16	36	29	15	4	23	26	13	13	13	13
gas1696177	invasive	M1Global	2022-2023	present			gas1831492	39	39	13	4	19	22	6	13	13	25	40	19	26	5	19	6	4	6	4	6	6	4	19	13	14	5	19	19	4	21	6	6	26	19	5	14	13	16	3	3	3	3
gas1696184	invasive	M1UK	2022-2023	present			gas1831493	37	37	11	2	17	20	4	11	11	23	38	17	24	3	17	4	2	4	2	4	4	2	17	11	12	3	17	17	2	19	4	4	24	17	3	12	11	14	1	1	1	1
gas1696192	invasive	M1UK	2022-2023	present			gas1831494	57	57	31	22	15	36	24	31	31	5	58	37	44	23	15	24	22	24	22	24	24	22	15	31	32	23	15	15	22	21	24	24	40	15	23	32	31	34	21	21	21	21
gas1696205	invasive	M1UK	2022-2023	present			gas1831495	49	49	23	14	29	32	16	23	23	35	50	23	36	15	29	16	14	16	14	16	16	14	29	23	24	15	29	29	14	31	16	16	36	29	15	2	23	26	13	13	13	13
gas1698664	invasive	M1UK	2022-2023	present			gas1831496	38	38	12	1	18	21	5	12	12	24	39	18	25	4	18	5	1	5	3	5	5	3	18	12	13	4	18	18	1	20	3	5	25	18	4	13	12	15	2	2	2	2
gas1698670	invasive	M1Global	2022-2023	present			gas1831498	41	41	15	6	21	24	8	15	15	27	42	21	28	7	21	8	6	8	6	8	8	6	21	15	16	7	21	21	6	23	8	8	28	21	7	16	15	18	5	5	5	5
gas1698677	invasive	M1UK	2022-2023	present			gas1831500	39	39	13	4	19	22	6	13	13	25	40	19	26	5	19	6	4	0	4	0	0	4	19	13	14	5	19	19	4	21	6	6	26	19	5	14	13	16	3	3	3	3
gas1709470	invasive	M1UK	2022-2023	present			gas1831502	46	46	20	11	26	29	13	20	20	32	47	20	33	12	26	13	11	13	11	13	13	11	26	20	21	12	26	26	11	28	13	13	33	26	12	1	20	23	10	10	10	10
gas1709492	invasive	M1UK	2022-2023	present			gas1834538	52	52	26	17	14	31	19	26	26	20	53	32	39	18	14	19	17	19	17	19	19	17	14	26	27	18	14	14	17	16	19	19	35	14	18	27	26	29	16	16	16	16
gas1709502	invasive	M1UK	2022-2023	present			gas1834539	55	55	29	20	31	0	22	29	29	37	56	35	42	21	31	22	20	22	20	22	22	20	31	29	30	21	31	31	20	33	22	22	32	31	21	30	29	32	19	19	19	19
gas1709514	invasive	M1UK	2022-2023	present			gas1834541	40	40	14	5	20	23	7	14	14	26	41	20	27	6	20	7	5	7	5	7	7	5	20	14	15	6	20	20	5	22	7	7	27	20	6	15	14	17	4	4	4	4
gas1709524	invasive	M1UK	2022-2023	present			gas1834543	40	40	14	3	20	23	7	14	14	26	41	20	27	6	20	7	3	7	5	7	7	5	20	14	15	6	20	20	3	22	1	7	27	20	6	15	14	17	4	4	4	4
gas1709542	invasive	M1UK	2022-2023	present			gas1834544	36	36	10	1	16	19	3	10	10	22	37	16	23	2	16	3	1	3	1	3	3	1	16	10	11	2	16	16	1	18	3	3	23	16	2	11	10	13	0	0	0	0
gas1710506	invasive	M1UK	2022-2023	present			gas1834549	53	53	27	18	1	32	20	27	27	17	54	33	40	19	1	20	18	20	18	20	20	18	1	27	28	19	1	1	18	17	20	20	36	1	19	28	27	30	17	17	17	17
gas1710507	invasive	M1UK	2022-2023	present			gas1834553	55	55	29	20	35	38	22	29	29	41	56	35	42	21	35	22	20	22	20	22	22	20	35	29	30	21	35	35	20	37	22	22	42	35	21	30	29	28	19	19	19	19
gas1710537	invasive	M1UK	2022-2023	present			gas1834555	41	41	15	6	21	24	8	15	15	27	42	21	28	7	21	8	6	8	6	8	8	6	21	15	16	7	21	21	6	23	8	8	28	21	7	16	15	18	5	5	5	5
gas1711777	invasive	M1UK	2022-2023	present			gas1834557	36	36	10	1	16	19	3	10	10	22	37	16	23	2	16	3	1	3	1	3	3	1	16	10	11	2	16	16	1	18	3	3	23	16	2	11	10	13	0	0	0	0
gas1716158	invasive	26 SNPs	2022-2023	abscent			gas1834558	50	50	24	15	26	23	17	24	24	32	51	30	37	16	26	17	15	17	15	17	17	15	26	24	25	16	26	26	15	28	17	17	27	26	16	25	24	27	14	14	14	14
gas1716178	invasive	M1UK	2022-2023	present			gas1834559	53	53	27	18	33	36	20	27	27	39	54	33	40	19	33	20	18	20	18	20	20	18	33	27	28	19	33	33	18	35	20	20	40	33	19	28	27	4	17	17	17	17
gas1717759	invasive	M1UK	2022-2023	present			gas1834563	52	52	26	17	14	31	19	26	26	20	53	32	39	18	14	19	17	19	17	19	19	17	14	26	27	18	14	14	17	16	19	19	35	14	18	27	26	29	16	16	16	16
gas1717767	invasive	M1UK	2022-2023	present			gas1834564	38	38	12	3	18	21	5	12	12	24	39	18	25	4	18	5	3	5	3	5	5	3	18	12	13	4	18	18	3	20	5	5	25	18	4	13	12	15	2	2	2	2
gas1717784	invasive	M1UK	2022-2023	present			gas1834565	38	38	12	3	18	21	5	12	12	24	39	18	25	4	18	5	3	5	3	5	5	3	18	12	13	4	18	18	3	20	5	5	25	18	4	13	12	15	2	2	2	2
gas1717800	invasive	M1UK	2022-2023	present			gas1834568	47	47	21	12	27	30	14	21	21	33	48	27	34	13	27	14	12	14	12	14	14	12	27	21	22	13	27	27	12	29	14	14	34	27	13	22	21	24	11	11	11	11
gas1717807	invasive	M1UK	2022-2023	present			gas1834572	46	46	20	11	26	29	13	20	20	32	47	26	33	12	26	13	11	13	11	13	13	11	26	20	21	12	26	26	11	28	13	13	33	26	12	21	20	23	10	10	10	10
gas1717833	invasive	M1UK	2022-2023	present			gas1834575	48	48	22	13	28	31	15	22	22	34	49	28	35	14	28	15	13	15	13	15	15	13	28	22	23	14	28	28	13	30	15	15	35	28	14	23	22	25	12	12	12	12
gas1722632	invasive	M1UK	2022-2023	present			gas1834576	37	37	11	2	17	20	4	11	11	23	38	17	24	3	17	4	2	4	2	4	4	2	17	11	12	3	17	17	2	19	4	4	24	17	3	12	11	14	1	1	1	1
gas1722670	invasive	M1UK	2022-2023	present			gas1834577	49	49	23	14	29	32	16	23	23	35	50	23	36	15	29	16	14	16	14	16	16	14	29	23	24	15	29	29	14	31	16	16	36	29	15	4	23	26	13	13	13	13
gas1722671	invasive	M1UK	2022-2023	present			gas1834578	59	59	33	24	35	32	26	33	33	41	60	39	46	25	35	26	24	26	24	26	26	24	35	33	34	25	35	35	24	37	26	26	6	35	25	34	33	36	23	23	23	23
gas1728077	invasive	26 SNPs	2022-2023	abscent			gas1834582	46	46	20	11	26	29	13	20	20	32	47	20	33	12	26	13	11	13	11	13	13	11	26	20	21	12	26	26	11	28	13	13	33	26	12	1	20	23	10	10	10	10
gas1728082	invasive	M1UK	2022-2023	present			gas1834585	50	50	24	15	30	33	17	24	24	36	51	30	37	16	30	17	15	17	15	17	17	15	30	24	25	16	30	30	15	32	17	17	37	30	16	25	24	27	14	14	14	14
gas1728101	invasive	M1UK	2022-2023	present			gas1834586	50	50	24	15	30	33	17	24	24	36	51	24	37	16	30	17	15	17	15	17	17	15	30	24	25	16	30	30	15	32	17	17	37	30	16	5	24	27	14	14	14	14
gas1730134	invasive	M1UK	2022-2023	present			gas1834588	51	51	25	16	31	34	18	25	25	37	52	31	38	17	31	18	16	18	16	18	18	16	31	25	26	17	31	31	16	33	18	18	38	31	17	26	25	28	15	15	15	15
gas1730142	invasive	M1UK	2022-2023	present			gas1834589	37	37	11	2	17	20	4	11	11	23	38	17	24	3	17	4	2	4	2	4	4	2	17	11	12	3	17	17	2	19	4	4	24	17	3	12	11	14	1	1	1	1
gas1730147	invasive	M1UK	2022-2023	present			gas1834591	58	58	32	23	38	41	25	32	32	44	59	38	45	24	38	25	23	25	23	25	25	23	38	32	33	24	38	38	23	40	25	25	45	38	24	33	32	31	22	22	22	22
gas1735886	invasive	M1UK	2022-2023	present			gas1834596	52	52	26	17	2	31	19	26	26	16	53	32	39	18	2	19	17	19	17	19	19	17	2	26	27	18	2	2	17	16	19	19	35	2	18	27	26	29	16	16	16	16
gas1735935	invasive	M1UK	2022-2023	present			gas1834599	47	47	21	12	27	30	14	21	21	33	48	27	34	13	27	14	12	14	12	14	14	12	27	21	22	13	27	27	12	29	14	14	34	27	13	22	21	24	11	11	11	11
gas1739394	invasive	26 SNPs	2022-2023	abscent			gas1834600	37	37	11	2	17	20	4	11	11	23	38	17	24	3	17	4	2	4	2	4	4	2	17	11	12	3	17	17	2	19	4	4	24	17	3	12	11	14	1	1	1	1
gas1739407	invasive	M1Global	2022-2023	present			gas1834601	46	46	20	11	26	29	13	20	20	32	47	26	33	12	26	13	11	13	11	13	13	11	26	20	21	12	26	26	11	28	13	13	33	26	12	21	20	23	10	10	10	10
gas1739412	invasive	M1UK	2022-2023	present			gas1834605	52	52	26	17	0	31	19	26	26	16	53	32	39	18	0	19	17	19	17	19	19	17	0	26	27	18	0	0	17	16	19	19	35	0	18	27	26	29	16	16	16	16
gas1739416	invasive	M1UK	2022-2023	present			gas1834608	38	38	12	3	18	21	5	12	12	24	39	18	25	4	18	5	3	5	3	5	5	3	18	12	13	4	18	18	3	20	5	5	25	18	4	13	12	15	2	2	2	2
gas1739417	invasive	M1UK	2022-2023	present			gas1834614	54	54	28	19	34	37	21	28	28	40	55	28	41	20	34	21	19	21	19	21	21	19	34	28	29	20	34	34	19	36	21	21	41	34	20	9	28	31	18	18	18	18
gas1739426	invasive	M1UK	2022-2023	present			gas1834615	47	47	21	12	27	30	14	21	21	33	48	27	34	13	27	14	12	14	12	14	14	12	27	21	22	13	27	27	12	29	14	14	34	27	13	22	21	24	11	11	11	11
gas1739437	invasive	M1UK	2022-2023	present			gas1834617	47	47	21	12	27	30	14	21	21	33	48	21	34	13	27	14	12	14	12	14	14	12	27	21	22	13	27	27	12	29	14	14	34	27	13	2	21	24	11	11	11	11
gas1739460	invasive	M1UK	2022-2023	present			gas1834618	41	41	15	6	21	24	8	15	15	27	42	21	28	7	21	8	6	8	6	8	8	6	21	15	16	7	21	21	6	23	8	8	28	21	7	16	15	18	5	5	5	5
gas1739467	invasive	M1UK	2022-2023	present			gas1834619	47	47	21	12	27	30	14	21	21	33	48	21	34	13	27	14	12	14	12	14	14	12	27	21	22	13	27	27	12	29	14	14	34	27	13	2	21	24	11	11	11	11
gas1739472	invasive	M1UK	2022-2023	present			gas1834620	38	38	12	3	18	21	5	12	12	24	39	18	25	4	18	5	3	5	3	5	5	3	18	12	13	0	18	18	3	20	5	5	25	18	4	13	12	15	2	2	2	2
gas1742802	invasive	M1UK	2022-2023	present			gas1834621	57	57	31	22	33	30	24	31	31	39	58	37	44	23	33	24	22	24	22	24	24	22	33	31	32	23	33	33	22	35	24	24	4	33	23	32	31	34	21	21	21	21
gas1742839	invasive	M1UK	2022-2023	present			gas1834622	39	39	13	4	19	22	6	13	13	25	40	19	26	5	19	6	4	6	4	6	6	4	19	13	14	5	19	19	4	21	6	6	26	19	5	14	13	16	3	3	3	3
gas1743493	invasive	M1UK	2022-2023	present			gas1834623	42	42	16	7	22	25	9	16	16	28	43	22	29	8	22	9	7	9	7	9	9	7	22	16	17	8	22	22	7	24	9	9	29	22	8	17	16	19	6	6	6	6
gas1743517	invasive	M1UK	2022-2023	present			gas1834624	48	48	22	13	28	31	15	22	22	34	49	22	35	14	28	15	13	15	13	15	15	13	28	22	23	14	28	28	13	30	15	15	35	28	14	3	22	25	12	12	12	12
gas1743525	invasive	M1UK	2022-2023	present			gas1834625	51	51	25	16	13	30	18	25	25	19	52	31	38	17	13	18	16	18	16	18	18	16	13	25	26	17	13	13	16	15	18	18	34	13	17	26	25	28	15	15	15	15
gas1743541	invasive	M1UK	2022-2023	present			gas1834627	48	48	22	13	28	31	15	22	22	34	49	28	35	14	28	15	13	15	13	15	15	13	28	22	23	14	28	28	13	30	15	15	35	28	14	23	22	25	12	12	12	12
gas1743542	invasive	M1UK	2022-2023	present			gas1834630	42	42	16	7	22	25	9	16	16	28	43	22	29	8	22	9	7	9	7	9	9	7	22	16	17	8	22	22	7	24	9	9	29	22	8	17	16	19	6	6	6	6
gas1743552	invasive	M1UK	2022-2023	present			gas1836777	45	45	19	10	25	28	12	19	19	31	46	25	32	11	25	12	10	12	10	12	12	10	25	19	20	11	25	25	10	27	12	12	32	25	11	20	19	22	9	9	9	9
gas1743557	invasive	M1UK	2022-2023	present			gas1836779	39	39	13	4	19	22	6	13	13	25	40	19	26	5	19	6	4	6	4	6	6	4	19	13	14	5	19	19	4	21	6	6	26	19	5	14	13	16	3	3	3	3
gas1743558	invasive	M1UK	2022-2023	present			gas1836780	49	49	23	14	25	22	16	23	23	31	50	29	36	15	25	16	14	16	14	16	16	14	25	23	24	15	25	25	14	27	16	16	26	25	15	24	23	26	13	13	13	13
gas1749499	invasive	M1UK	2022-2023	present			gas1836782	48	48	22	13	28	31	15	22	22	34	49	28	35	14	28	15	13	15	13	15	15	13	28	22	23	14	28	28	13	30	15	15	35	28	14	23	22	25	12	12	12	12
gas1749505	invasive	M1UK	2022-2023	present			gas1836783	50	50	24	15	30	33	17	24	24	36	51	24	37	16	30	17	15	17	15	17	17	15	30	24	25	16	30	30	15	32	17	17	37	30	16	5	24	27	14	14	14	14
gas1749515	invasive	M1UK	2022-2023	present			gas1836789	52	52	26	17	2	31	19	26	26	16	53	32	39	18	2	19	17	19	17	19	19	17	2	26	27	18	2	2	17	16	19	19	35	2	18	27	26	29	16	16	16	16
gas1749522	invasive	M1Global	2022-2023	present			gas1836791	52	52	26	17	0	31	19	26	26	16	53	32	39	18	0	19	17	19	17	19	19	17	0	26	27	18	0	0	17	16	19	19	35	0	18	27	26	29	16	16	16	16
gas1749523	invasive	M1UK	2022-2023	present			gas1836793	51	51	25	16	31	34	18	25	25	37	52	25	38	17	31	18	16	18	16	18	18	16	31	25	26	17	31	31	16	33	18	18	38	31	17	6	25	28	15	15	15	15
gas1749524	invasive	26 SNPs	2022-2023	abscent			gas1836799	50	50	24	15	30	33	17	24	24	36	51	30	37	16	30	17	15	17	15	17	17	15	30	24	25	16	30	30	15	32	17	17	37	30	16	25	24	27	14	14	14	14
gas1749526	invasive	M1UK	2022-2023	present			gas1836801	41	41	15	6	21	24	8	15	15	27	42	21	28	7	21	8	6	8	6	8	8	6	21	15	16	7	21	21	6	23	8	8	28	21	7	16	15	18	5	5	5	5
gas1749530	invasive	M1UK	2022-2023	present			gas1836803	51	51	25	16	1	30	18	25	25	15	52	31	38	17	1	18	16	18	16	18	18	16	1	25	26	17	1	1	16	15	18	18	34	1	17	26	25	28	15	15	15	15
gas1749537	invasive	M1UK	2022-2023	present			gas1836807	42	42	16	7	22	25	9	16	16	28	43	22	29	8	22	9	7	9	7	9	9	7	22	16	17	8	22	22	7	24	9	9	29	22	8	17	16	19	6	6	6	6
gas1749545	invasive	M1UK	2022-2023	present			gas1836811	41	41	15	6	21	24	8	15	15	27	42	21	28	7	21	8	6	8	6	8	8	6	21	15	16	7	21	21	6	23	8	8	28	21	7	16	15	18	5	5	5	5
gas1749549	invasive	M1Global	2022-2023	present			gas1836814	49	49	23	14	29	32	16	23	23	35	50	29	36	15	29	16	14	16	14	16	16	14	29	23	24	15	29	29	14	31	16	16	36	29	15	24	23	26	13	13	13	13
gas1749567	invasive	M1UK	2022-2023	present			gas1836816	54	54	28	19	2	33	21	28	28	18	55	34	41	20	2	21	19	21	19	21	21	19	2	28	29	20	2	2	19	18	21	21	37	2	20	29	28	31	18	18	18	18
gas1755660	invasive	M1UK	2022-2023	present			gas1836817	49	49	23	14	29	32	16	23	23	35	50	23	36	15	29	16	14	16	14	16	16	14	29	23	24	15	29	29	14	31	16	16	36	29	15	4	23	26	13	13	13	13
gas1755666	invasive	M1Global	2022-2023	present			gas1836818	52	52	26	17	8	31	19	26	26	16	53	32	39	18	8	19	17	19	17	19	19	17	8	26	27	18	8	8	17	16	19	19	35	8	18	27	26	29	16	16	16	16
gas1755668	invasive	M1UK	2022-2023	present			gas1836820	50	50	24	15	30	33	17	24	24	36	51	30	37	16	30	17	15	17	15	17	17	15	30	24	25	16	30	30	15	32	17	17	37	30	16	25	24	27	14	14	14	14
gas1755677	invasive	M1UK	2022-2023	present			gas1836824	37	37	11	2	17	20	4	11	11	23	38	17	24	3	17	4	2	4	2	4	4	2	17	11	12	3	17	17	2	19	4	4	24	17	3	12	11	14	1	1	1	1
gas1755680	invasive	M1UK	2022-2023	present			gas1836827	52	52	26	17	0	31	19	26	26	16	53	32	39	18	0	19	17	19	17	19	19	17	0	26	27	18	0	0	17	16	19	19	35	0	18	27	26	29	16	16	16	16
gas1755691	invasive	M1UK	2022-2023	present			gas1836830	43	43	17	8	23	26	10	17	17	29	44	23	30	9	23	10	8	10	8	10	10	8	23	17	18	9	23	23	8	25	10	10	30	23	9	18	17	20	7	7	7	7
gas1755695	invasive	M1UK	2022-2023	present			gas1836832	37	37	11	2	17	20	4	11	11	23	38	17	24	3	17	4	2	4	2	4	4	2	17	11	12	3	17	17	2	19	4	4	24	17	3	12	11	14	1	1	1	1
gas1760543	invasive	26 SNPs	2022-2023	abscent			gas1836833	48	48	22	13	28	31	15	22	22	34	49	22	35	14	28	15	13	15	13	15	15	13	28	22	23	14	28	28	13	30	15	15	35	28	14	1	22	25	12	12	12	12
gas1760554	invasive	M1UK	2022-2023	present			gas1836835	48	48	22	13	28	31	15	22	22	34	49	22	35	14	28	15	13	15	13	15	15	13	28	22	23	14	28	28	13	30	15	15	35	28	14	3	22	25	12	12	12	12
gas1760558	invasive	M1UK	2022-2023	present			gas1836836	48	48	22	13	28	31	15	22	22	34	49	22	35	14	28	15	13	15	13	15	15	13	28	22	23	14	28	28	13	30	15	15	35	28	14	3	22	25	12	12	12	12
gas1767087	invasive	M1Global	2022-2023	present			gas1836837	47	47	21	12	27	30	14	21	21	33	48	21	34	13	27	14	12	14	12	14	14	12	27	21	22	13	27	27	12	29	14	14	34	27	13	0	21	24	11	11	11	11
gas1767089	invasive	M1UK	2022-2023	present			gas1836842	45	45	19	10	25	28	12	19	19	31	46	25	32	11	25	12	10	12	10	12	12	10	25	19	20	11	25	25	10	27	12	12	32	25	11	20	19	22	9	9	9	9
gas1767094	invasive	M1UK	2022-2023	present			gas1836845	59	59	33	24	39	42	26	33	33	45	60	39	46	25	39	26	24	26	24	26	26	24	39	33	34	25	39	39	24	41	26	26	46	39	25	34	33	22	23	23	23	23
gas1767095	invasive	M1UK	2022-2023	present			gas1836846	47	47	21	12	27	30	14	21	21	33	48	27	34	13	27	14	12	14	12	14	14	12	27	21	22	13	27	27	12	29	14	14	34	27	13	22	21	24	11	11	11	11
gas1767125	invasive	M1UK	2022-2023	present			gas18602	41	41	15	6	21	24	8	15	15	27	42	21	28	7	21	8	6	8	6	8	8	6	21	15	16	7	21	21	6	23	8	8	28	21	7	16	15	18	5	5	5	5
gas1767126	invasive	M1UK	2022-2023	present			gas18604	45	45	19	10	21	24	12	19	19	27	46	25	32	11	21	12	10	12	10	12	12	10	21	19	20	11	21	21	10	23	12	12	28	21	11	20	19	22	9	9	9	9
gas1767138	invasive	M1UK	2022-2023	present			gas18617	45	45	19	10	21	24	12	19	19	27	46	25	32	11	21	12	10	12	10	12	12	10	21	19	20	11	21	21	10	23	12	12	28	21	11	20	19	22	9	9	9	9
gas1767142	invasive	M1UK	2022-2023	present			gas18618	37	37	11	2	17	20	4	11	11	23	38	17	24	3	17	4	2	4	2	4	4	2	17	11	12	3	17	17	2	19	4	4	24	17	3	12	11	14	1	1	1	1
gas1767155	invasive	M1UK	2022-2023	present			gas18883	42	42	16	7	22	25	9	16	16	28	43	22	29	8	22	9	7	9	7	9	9	7	22	16	17	8	22	22	7	24	9	9	29	22	8	17	16	19	6	6	6	6
gas1768142	invasive	M1UK	2022-2023	present			gas18884	50	50	32	23	38	41	25	32	32	44	51	38	45	24	38	25	23	25	23	25	25	23	38	32	33	24	38	38	23	40	25	25	45	38	24	33	32	35	22	22	22	22
gas1768145	invasive	M1UK	2022-2023	present			gas18890	38	38	12	3	18	21	5	12	12	24	39	18	25	4	18	5	3	5	3	5	5	3	18	12	13	4	18	18	3	20	5	5	25	18	4	13	12	15	2	2	2	2
gas1768148	invasive	M1UK	2022-2023	present			gas18891	38	38	12	3	18	21	5	12	12	24	39	18	25	4	18	5	3	5	3	5	5	3	18	12	13	4	18	18	3	20	5	5	25	18	4	13	12	15	2	2	2	2
gas1768167	invasive	M1Global	2022-2023	present			gas18893	43	43	17	8	13	22	10	17	17	19	44	23	30	9	13	10	8	10	8	10	10	8	13	17	18	9	13	13	8	15	10	10	26	13	9	18	17	20	7	7	7	7
gas1768171	invasive	M1UK	2022-2023	present			gas18905	44	44	18	9	24	27	11	18	18	30	45	24	31	10	24	11	9	11	9	11	11	9	24	18	19	10	24	24	9	26	11	11	31	24	10	19	18	21	8	8	8	8
gas1768177	invasive	M1UK	2022-2023	present			gas18911	45	45	19	10	25	28	12	19	19	31	46	25	32	11	25	12	10	12	10	12	12	10	25	19	20	11	25	25	10	27	12	12	32	25	11	20	19	22	9	9	9	9
gas1768178	invasive	M1UK	2022-2023	present			gas18936	44	44	18	9	24	27	11	18	18	30	45	24	31	10	24	11	9	11	9	11	11	9	24	18	19	10	24	24	9	26	11	11	31	24	10	19	18	21	8	8	8	8
gas1768197	invasive	M1UK	2022-2023	present			gas18940	36	36	10	1	16	19	3	10	10	22	37	16	23	2	16	3	1	3	1	3	3	1	16	10	11	2	16	16	1	18	3	3	23	16	2	11	10	13	0	0	0	0
gas1776692	invasive	M1UK	2022-2023	present			gas18941	36	36	10	1	16	19	3	10	10	22	37	16	23	2	16	3	1	3	1	3	3	1	16	10	11	2	16	16	1	18	3	3	23	16	2	11	10	13	0	0	0	0
gas1776708	invasive	M1UK	2022-2023	present			gas18951	37	37	11	2	17	20	4	11	11	23	38	17	24	3	17	4	2	4	2	4	4	2	17	11	12	3	17	17	2	19	4	4	24	17	3	12	11	14	1	1	1	1
gas1776722	invasive	M1UK	2022-2023	present			gas18954	59	59	33	24	39	42	26	33	33	45	60	39	46	25	39	26	24	26	24	26	26	24	39	33	34	25	39	39	24	41	26	26	46	39	25	34	33	36	23	23	23	23
gas1776732	invasive	M1UK	2022-2023	present			gas24918	42	42	30	21	36	39	23	30	30	42	43	36	43	22	36	23	21	23	21	23	23	21	36	30	31	22	36	36	21	38	23	23	43	36	22	31	30	33	20	20	20	20
gas1776739	invasive	M1UK	2022-2023	present			gas24923	37	37	11	2	17	20	4	11	11	23	38	17	24	3	17	4	2	4	2	4	4	2	17	11	12	3	17	17	2	19	4	4	24	17	3	12	11	14	1	1	1	1
gas1776749	invasive	M1UK	2022-2023	present			gas24930	54	54	28	19	34	37	21	28	28	40	55	34	41	20	34	21	19	21	19	21	21	19	34	28	29	20	34	34	19	36	21	21	41	34	20	29	28	31	18	18	18	18
gas1776756	invasive	M1UK	2022-2023	present			gas24932	37	37	11	2	17	20	4	11	11	23	38	17	24	3	17	4	2	4	2	4	4	2	17	11	12	3	17	17	2	19	4	4	24	17	3	12	11	14	1	1	1	1
gas1776758	invasive	M1UK	2022-2023	present			gas24934	40	40	14	5	20	23	7	14	14	26	41	20	27	6	20	7	5	7	5	7	7	5	20	14	15	6	20	20	5	22	7	7	27	20	6	15	14	15	4	4	4	4
gas1776768	invasive	M1UK	2022-2023	present			gas24939	40	40	14	5	20	23	7	14	14	26	41	20	27	6	20	7	5	7	5	7	7	5	20	14	15	6	20	20	5	22	7	7	27	20	6	15	14	17	4	4	4	4
gas1776771	invasive	M1UK	2022-2023	present			gas24946	40	40	14	5	20	23	7	14	14	26	41	20	27	6	20	7	5	7	5	7	7	5	20	14	15	6	20	20	5	22	7	7	27	20	6	15	14	15	4	4	4	4
gas1778489	invasive	M1UK	2022-2023	present			gas24968	54	54	28	19	34	37	21	28	28	40	55	34	41	20	34	21	19	21	19	21	21	19	34	28	29	20	34	34	19	36	21	21	41	34	20	29	28	31	18	18	18	18
gas1778493	invasive	M1UK	2022-2023	present			gas24969	50	50	24	15	30	33	17	24	24	36	51	30	37	16	30	17	15	17	15	17	17	15	30	24	25	16	30	30	15	32	17	17	37	30	16	25	24	27	14	14	14	14
gas1778496	invasive	M1UK	2022-2023	present			gas24975	40	40	12	5	20	23	7	12	12	26	41	20	27	6	20	7	5	7	5	7	7	5	20	12	13	6	20	20	5	22	7	7	27	20	6	15	12	17	4	4	4	4
gas1778514	invasive	M1UK	2022-2023	present			gas24977	40	40	14	5	20	23	7	14	14	26	41	20	27	6	20	7	5	7	5	7	7	5	20	14	15	6	20	20	5	22	7	7	27	20	6	15	14	15	4	4	4	4
gas1778524	invasive	M1UK	2022-2023	present			gas25106	50	50	32	23	38	41	25	32	32	44	51	38	45	24	38	25	23	25	23	25	25	23	38	32	33	24	38	38	23	40	25	25	45	38	24	33	32	35	22	22	22	22
gas1778540	invasive	M1UK	2022-2023	present			gas25110	54	54	36	27	42	45	29	36	36	48	55	42	49	28	42	29	27	29	27	29	29	27	42	36	37	28	42	42	27	44	29	29	49	42	28	37	36	39	26	26	26	26
gas1778556	invasive	M1UK	2022-2023	present			gas25132	42	42	16	7	22	25	9	16	16	28	43	22	29	8	22	9	7	9	7	9	9	7	22	16	17	8	22	22	7	24	9	9	29	22	8	17	16	19	6	6	6	6
gas1778574	invasive	M1UK	2022-2023	present			gas25138	44	44	18	9	24	27	11	18	18	30	45	24	31	10	24	11	9	11	9	11	11	9	24	18	19	10	24	24	9	26	11	11	31	24	10	19	18	21	8	8	8	8
gas1778576	invasive	M1UK	2022-2023	present			gas25156	49	49	31	22	37	40	24	31	31	43	50	37	44	23	37	24	22	24	22	24	24	22	37	31	32	23	37	37	22	39	24	24	44	37	23	32	31	34	21	21	21	21
gas1783638	invasive	M1UK	2022-2023	present			gas25161	52	52	26	17	32	35	19	26	26	38	53	32	39	18	32	19	17	19	17	19	19	17	32	26	27	18	32	32	17	34	19	19	39	32	18	27	26	29	16	16	16	16
gas1783639	invasive	M1Global	2022-2023	present			gas26020	41	41	13	6	21	24	8	13	13	27	42	21	28	7	21	8	6	8	6	8	8	6	21	13	14	7	21	21	6	23	8	8	28	21	7	16	13	18	5	5	5	5
gas1783645	invasive	M1UK	2022-2023	present			gas26040	41	41	15	6	21	24	8	15	15	27	42	21	28	7	21	8	6	8	6	8	8	6	21	15	16	7	21	21	6	23	8	8	28	21	7	16	15	18	5	5	5	5
gas1783646	invasive	M1UK	2022-2023	present			gas26042	56	56	30	21	36	39	23	30	30	42	57	36	43	22	36	23	21	23	21	23	23	21	36	30	31	22	36	36	21	38	23	23	43	36	22	31	30	33	20	20	20	20
gas1783660	invasive	M1UK	2022-2023	present			gas26063	51	51	25	16	31	34	18	25	25	37	52	31	38	17	31	18	16	18	16	18	18	16	31	25	26	17	31	31	16	33	18	18	38	31	17	26	25	28	15	15	15	15
gas1783663	invasive	M1UK	2022-2023	present			gas27637	38	38	12	3	18	21	5	12	12	24	39	18	25	4	18	5	3	5	3	5	5	3	18	12	13	4	18	18	3	20	5	5	25	18	4	13	12	15	2	2	2	2
gas1783671	invasive	M1Global	2022-2023	present			gas27639	48	48	22	13	28	31	15	22	22	34	49	28	35	14	28	15	13	15	13	15	15	13	28	22	23	14	28	28	13	30	15	15	35	28	14	23	22	25	12	12	12	12
gas1783677	invasive	M1UK	2022-2023	present			gas27643	48	48	22	13	28	31	15	22	22	34	49	28	35	14	28	15	13	15	13	15	15	13	28	22	23	14	28	28	13	30	15	15	35	28	14	23	22	25	12	12	12	12
gas1783686	invasive	M1UK	2022-2023	present			gas27644	39	39	13	4	19	22	6	13	13	25	40	19	26	5	19	6	4	6	4	6	6	4	19	13	14	5	19	19	4	21	6	6	26	19	5	14	13	16	3	3	3	3
gas1783709	invasive	M1UK	2022-2023	present			gas27663	39	39	13	4	19	22	6	13	13	25	40	19	26	5	19	6	4	6	4	6	6	4	19	13	14	5	19	19	4	21	6	6	26	19	5	14	13	16	3	3	3	3
gas1783714	invasive	M1UK	2022-2023	present			gas27669	43	43	17	8	23	26	10	17	17	29	44	23	30	9	23	10	8	10	8	10	10	8	23	17	18	9	23	23	8	25	10	10	30	23	9	18	17	20	7	7	7	7
gas1783718	invasive	M1UK	2022-2023	present			gas27672	42	42	16	7	22	25	9	16	16	28	43	22	29	8	22	9	7	9	7	9	9	7	22	16	17	8	22	22	7	24	9	9	29	22	8	17	16	17	6	6	6	6
gas1783719	invasive	M1UK	2022-2023	present			gas27675	44	44	18	9	24	27	11	18	18	30	45	24	31	10	24	11	9	11	9	11	11	9	24	18	19	10	24	24	9	26	11	11	31	24	10	19	18	21	8	8	8	8
gas1783721	invasive	M1UK	2022-2023	present			gas27677	56	56	30	21	36	39	23	30	30	42	57	36	43	22	36	23	21	23	21	23	23	21	36	30	31	22	36	36	21	38	23	23	43	36	22	31	30	33	20	20	20	20
gas1783723	invasive	M1UK	2022-2023	present			gas27678	44	44	18	9	24	27	11	18	18	30	45	24	31	10	24	11	9	11	9	11	11	9	24	18	19	10	24	24	9	26	11	11	31	24	10	19	18	21	8	8	8	8
gas1787941	invasive	M1Global	2022-2023	present			gas27680	42	42	14	7	22	25	9	14	14	28	43	22	29	8	22	9	7	9	7	9	9	7	22	14	15	8	22	22	7	24	9	9	29	22	8	17	14	19	6	6	6	6
gas1787944	invasive	M1UK	2022-2023	present			gas27691	54	54	28	19	34	37	21	28	28	40	55	34	41	20	34	21	19	21	19	21	21	19	34	28	29	20	34	34	19	36	21	21	41	34	20	29	28	31	18	18	18	18
gas1787951	invasive	M1Global	2022-2023	present			gas27694	53	53	27	18	33	36	20	27	27	39	54	33	40	19	33	20	18	20	18	20	20	18	33	27	28	19	33	33	18	35	20	20	40	33	19	28	27	30	17	17	17	17
gas1787976	invasive	M1UK	2022-2023	present			gas27700	41	41	15	6	21	24	8	15	15	27	42	21	28	7	21	8	6	8	6	8	8	6	21	15	16	7	21	21	6	23	8	8	28	21	7	16	15	14	5	5	5	5
gas1787981	invasive	M1UK	2022-2023	present			gas27703	53	53	27	18	33	36	20	27	27	39	54	33	40	19	33	20	18	20	18	20	20	18	33	27	28	19	33	33	18	35	20	20	40	33	19	28	27	30	17	17	17	17
gas1787983	invasive	M1UK	2022-2023	present			gas27704	38	38	12	3	18	21	5	12	12	24	39	18	25	4	18	5	3	5	3	5	5	3	18	12	13	4	18	18	3	20	5	5	25	18	4	13	12	15	2	2	2	2
gas1787995	invasive	M1UK	2022-2023	present			gas27705	44	44	18	9	24	27	11	18	18	30	45	24	31	10	24	11	9	11	9	11	11	9	24	18	19	10	24	24	9	26	11	11	31	24	10	19	18	21	8	8	8	8
gas1788002	invasive	M1Global	2022-2023	present			gas27711	43	43	17	8	23	26	10	17	17	29	44	23	30	9	23	10	8	10	8	10	10	8	23	17	18	9	23	23	8	25	10	10	30	23	9	18	17	16	7	7	7	7
gas1788018	invasive	M1UK	2022-2023	present			gas27719	43	43	17	8	23	26	10	17	17	29	44	23	30	9	23	10	8	10	8	10	10	8	23	17	18	9	23	23	8	25	10	10	30	23	9	18	17	20	7	7	7	7
gas1789131	invasive	26 SNPs	2022-2023	abscent			gas30584	55	55	37	28	43	46	30	37	37	49	56	43	50	29	43	30	28	30	28	30	30	28	43	37	38	29	43	43	28	45	30	30	50	43	29	38	37	40	27	27	27	27
gas1789147	invasive	M1UK	2022-2023	present			gas30593	54	54	28	19	34	37	21	28	28	40	55	34	41	20	34	21	19	21	19	21	21	19	34	28	29	20	34	34	19	36	21	21	41	34	20	29	28	31	18	18	18	18
gas1789182	invasive	M1Global	2022-2023	present			gas30597	38	38	12	3	18	21	5	12	12	24	39	18	25	4	18	5	3	5	3	5	5	3	18	12	13	4	18	18	3	20	5	5	25	18	4	13	12	15	2	2	2	2
gas1789185	invasive	M1UK	2022-2023	present			gas30608	39	39	13	4	19	22	6	13	13	25	40	19	26	5	19	6	4	6	4	6	6	4	19	13	14	5	19	19	4	21	6	6	26	19	5	14	13	16	3	3	3	3
gas1791015	invasive	M1UK	2022-2023	present			gas30629	45	45	19	10	25	28	12	19	19	31	46	25	32	11	25	12	10	12	10	12	12	10	25	19	20	11	25	25	10	27	12	12	32	25	11	20	19	22	9	9	9	9
gas1791021	invasive	M1Global	2022-2023	present			gas30630	57	57	39	30	45	48	32	39	39	51	58	45	52	31	45	32	30	32	30	32	32	30	45	39	40	31	45	45	30	47	32	32	52	45	31	40	39	42	29	29	29	29
gas1791023	invasive	M1UK	2022-2023	present			gas30631	40	40	14	5	20	23	7	14	14	26	41	20	27	6	20	7	5	7	5	7	7	5	20	14	15	6	20	20	5	22	7	7	27	20	6	15	14	17	4	4	4	4
gas1791034	invasive	M1Global	2022-2023	present			gas30632	45	45	19	10	25	28	12	19	19	31	46	25	32	11	25	12	10	12	10	12	12	10	25	19	20	11	25	25	10	27	12	12	32	25	11	20	19	22	9	9	9	9
gas1791042	invasive	M1UK	2022-2023	present			gas30633	39	39	13	4	19	22	6	13	13	25	40	19	26	5	19	6	4	6	4	6	6	4	19	13	14	5	19	19	4	21	6	6	26	19	5	14	13	16	3	3	3	3
gas1791044	invasive	M1UK	2022-2023	present			gas30637	36	36	10	1	16	19	3	10	10	22	37	16	23	2	16	3	1	3	1	3	3	1	16	10	11	2	16	16	1	18	3	3	23	16	2	11	10	13	0	0	0	0
gas1791045	invasive	M1UK	2022-2023	present			gas30644	39	39	13	4	19	22	6	13	13	25	40	19	26	5	19	6	4	6	4	6	6	4	19	13	14	5	19	19	4	21	6	6	26	19	5	14	13	16	3	3	3	3
gas1791046	invasive	M1UK	2022-2023	present			gas30648	37	37	11	2	17	20	4	11	11	23	38	17	24	3	17	4	2	4	2	4	4	2	17	11	12	3	17	17	2	19	4	4	24	17	3	12	11	14	1	1	1	1
gas1791062	invasive	M1UK	2022-2023	present			gas30653	42	42	16	7	22	25	9	16	16	28	43	22	29	8	22	9	7	9	7	9	9	7	22	16	17	8	22	22	7	24	9	9	29	22	8	17	16	19	6	6	6	6
gas1791063	invasive	M1UK	2022-2023	present			gas30660	51	51	33	24	39	42	26	33	33	45	52	39	46	25	39	26	24	26	24	26	26	24	39	33	34	25	39	39	24	41	26	26	46	39	25	34	33	36	23	23	23	23
gas1791070	invasive	M1UK	2022-2023	present			gas30663	43	43	17	8	23	26	10	17	17	29	44	23	30	9	23	10	8	10	8	10	10	8	23	17	18	9	23	23	8	25	10	10	30	23	9	18	17	20	7	7	7	7
gas1791074	invasive	M1UK	2022-2023	present			gas30664	40	40	14	5	20	23	7	14	14	26	41	20	27	6	20	7	5	7	5	7	7	5	20	14	15	6	20	20	5	22	7	7	27	20	6	15	14	17	4	4	4	4
gas1791076	invasive	M1UK	2022-2023	present			gas30665	36	36	10	1	16	19	3	10	10	22	37	16	23	2	16	3	1	3	1	3	3	1	16	10	11	2	16	16	1	18	3	3	23	16	2	11	10	13	0	0	0	0
gas1791083	invasive	M1UK	2022-2023	present			gas30668	41	41	15	6	21	24	8	15	15	27	42	21	28	7	21	8	6	8	6	8	8	6	21	15	16	7	21	21	6	23	8	8	28	21	7	16	15	18	5	5	5	5
gas1791093	invasive	M1UK	2022-2023	present			gas32234	38	38	12	3	18	21	5	12	12	24	39	18	25	4	18	5	3	5	3	5	5	3	18	12	13	4	18	18	3	20	5	5	25	18	4	13	12	15	2	2	2	2
gas1791096	invasive	M1UK	2022-2023	present			gas32239	38	38	12	3	18	21	5	12	12	24	39	18	25	4	18	5	3	5	3	5	5	3	18	12	13	4	18	18	3	20	5	5	25	18	4	13	12	15	2	2	2	2
gas1793802	invasive	M1UK	2022-2023	present			gas32244	44	44	18	9	24	27	11	18	18	30	45	24	31	10	24	11	9	11	9	11	11	9	24	18	19	10	24	24	9	26	11	11	31	24	10	19	18	21	8	8	8	8
gas1793808	invasive	M1UK	2022-2023	present			gas32249	46	46	20	11	26	29	13	20	20	32	47	26	33	12	26	13	11	13	11	13	13	11	26	20	21	12	26	26	11	28	13	13	33	26	12	21	20	23	10	10	10	10
gas1793833	invasive	M1UK	2022-2023	present			gas32250	42	42	16	7	12	21	9	16	16	18	43	22	29	8	12	9	7	9	7	9	9	7	12	16	17	8	12	12	7	14	9	9	25	12	8	17	16	19	6	6	6	6
gas1793843	invasive	M1UK	2022-2023	present			gas32256	41	41	15	6	21	24	8	15	15	27	42	21	28	7	21	8	6	8	6	8	8	6	21	15	16	7	21	21	6	23	8	8	28	21	7	16	15	18	5	5	5	5
gas1793846	invasive	M1UK	2022-2023	present			gas32262	45	45	19	10	25	28	12	19	19	31	46	25	32	11	25	12	10	12	10	12	12	10	25	19	20	11	25	25	10	27	12	12	32	25	11	20	19	22	9	9	9	9
gas1793859	invasive	M1Global	2022-2023	present			gas32277	38	38	12	3	18	21	5	12	12	24	39	18	25	4	18	5	3	5	3	5	5	3	18	12	13	4	18	18	3	20	5	5	25	18	4	13	12	15	2	2	2	2
gas1793862	invasive	M1UK	2022-2023	present			gas32279	42	42	10	7	22	25	9	10	10	28	43	22	29	8	22	9	7	9	7	9	9	7	22	10	11	8	22	22	7	24	9	9	29	22	8	17	10	19	6	6	6	6
gas1793863	invasive	M1UK	2022-2023	present			gas32289	47	47	19	12	27	30	14	19	19	33	48	27	34	13	27	14	12	14	12	14	14	12	27	19	20	13	27	27	12	29	14	14	34	27	13	22	19	24	11	11	11	11
gas1793864	invasive	M1UK	2022-2023	present			gas32300	52	52	26	17	32	35	19	26	26	38	53	32	39	18	32	19	17	19	17	19	19	17	32	26	27	18	32	32	17	34	19	19	39	32	18	27	26	29	16	16	16	16
gas1793881	invasive	M1UK	2022-2023	present			gas32302	39	39	13	4	19	22	6	13	13	25	40	19	26	5	19	6	4	6	4	6	6	4	19	13	14	5	19	19	4	21	6	6	26	19	5	14	13	16	3	3	3	3
gas1793887	invasive	M1UK	2022-2023	present			gas32306	52	52	34	25	40	43	27	34	34	46	53	40	47	26	40	27	25	27	25	27	27	25	40	34	35	26	40	40	25	42	27	27	47	40	26	35	34	37	24	24	24	24
gas1793892	invasive	M1UK	2022-2023	present			gas32308	51	51	33	24	39	42	26	33	33	45	52	39	46	25	39	26	24	26	24	26	26	24	39	33	34	25	39	39	24	41	26	26	46	39	25	34	33	36	23	23	23	23
gas1805158	invasive	M1UK	2022-2023	present			gas32309	43	43	17	8	23	26	10	17	17	29	44	23	30	9	23	10	8	10	8	10	10	8	23	17	18	9	23	23	8	25	10	10	30	23	9	18	17	20	7	7	7	7
gas1805159	invasive	M1UK	2022-2023	present			gas32310	51	51	33	24	39	42	26	33	33	45	52	39	46	25	39	26	24	26	24	26	26	24	39	33	34	25	39	39	24	41	26	26	46	39	25	34	33	36	23	23	23	23
gas1805163	invasive	M1Global	2022-2023	present			gas32311	62	62	36	27	42	45	29	36	36	48	63	42	49	28	42	29	27	29	27	29	29	27	42	36	37	28	42	42	27	44	29	29	49	42	28	37	36	39	26	26	26	26
gas1805172	invasive	M1UK	2022-2023	present			gas32312	39	39	13	4	19	22	6	13	13	25	40	19	26	5	19	6	4	6	4	6	6	4	19	13	14	5	19	19	4	21	6	6	26	19	5	14	13	16	3	3	3	3
gas1805181	invasive	M1UK	2022-2023	present			gas33014	42	42	16	7	22	25	9	16	16	28	43	22	29	8	22	9	7	9	7	9	9	7	22	16	17	8	22	22	7	24	9	9	29	22	8	17	16	19	6	6	6	6
gas1805192	invasive	M1UK	2022-2023	present			gas33015	40	40	14	5	20	23	7	14	14	26	41	20	27	6	20	7	5	7	5	7	7	5	20	14	15	6	20	20	5	22	7	7	27	20	6	15	14	17	4	4	4	4
gas1805194	invasive	M1UK	2022-2023	present			gas33033	50	50	24	15	30	33	17	24	24	36	51	30	37	16	30	17	15	17	15	17	17	15	30	24	25	16	30	30	15	32	17	17	37	30	16	25	24	27	14	14	14	14
gas1805195	invasive	M1UK	2022-2023	present			gas364064	50	50	24	15	30	33	17	24	24	36	51	30	37	16	30	17	15	17	15	17	17	15	30	24	25	16	30	30	15	32	17	17	37	30	16	25	24	7	14	14	14	14
gas1805202	invasive	M1UK	2022-2023	present			gas364065	51	51	25	16	31	34	18	25	25	37	52	31	38	17	31	18	16	18	16	18	18	16	31	25	26	17	31	31	16	33	18	18	38	31	17	26	25	28	15	15	15	15
gas1805209	invasive	M1UK	2022-2023	present			gas364066	43	43	17	8	23	26	10	17	17	29	44	23	30	9	23	10	8	10	8	10	10	8	23	17	18	9	23	23	8	25	10	10	30	23	9	18	17	20	7	7	7	7
gas1805213	invasive	M1UK	2022-2023	present			gas364067	52	52	26	17	32	35	19	26	26	38	53	32	39	18	32	19	17	19	17	19	19	17	32	26	27	18	32	32	17	34	19	19	39	32	18	27	26	29	16	16	16	16
gas1805215	invasive	M1UK	2022-2023	present			gas364068	52	52	26	17	32	35	19	26	26	38	53	32	39	18	32	19	17	19	17	19	19	17	32	26	27	18	32	32	17	34	19	19	39	32	18	27	26	29	16	16	16	16
gas1805219	invasive	M1UK	2022-2023	present			gas364069	50	50	24	15	30	33	17	24	24	36	51	30	37	16	30	17	15	17	15	17	17	15	30	24	25	16	30	30	15	32	17	17	37	30	16	25	24	27	14	14	14	14
gas1805221	invasive	26 SNPs	2022-2023	abscent			gas364070	42	42	16	7	22	25	9	16	16	28	43	22	29	8	22	9	7	9	7	9	9	7	22	16	17	8	22	22	7	24	9	9	29	22	8	17	16	19	6	6	6	6
gas1805224	invasive	M1UK	2022-2023	present			gas364071	41	41	15	6	21	24	8	15	15	27	42	21	28	7	21	8	6	8	6	8	8	6	21	15	16	7	21	21	6	23	8	8	28	21	7	16	15	18	5	5	5	5
gas1805225	invasive	M1UK	2022-2023	present			gas364072	43	43	17	8	23	26	10	17	17	29	44	23	30	9	23	10	8	10	8	10	10	8	23	17	18	9	23	23	8	25	10	10	30	23	9	18	17	20	7	7	7	7
gas1805226	invasive	M1UK	2022-2023	present			gas37600	53	53	27	18	33	36	20	27	27	39	54	33	40	19	33	20	18	20	18	20	20	18	33	27	28	19	33	33	18	35	20	20	40	33	19	28	27	30	17	17	17	17
gas1805235	invasive	M1UK	2022-2023	present			gas37601	38	38	12	3	18	21	5	12	12	24	39	18	25	4	18	5	3	5	3	5	5	3	18	12	13	4	18	18	3	20	5	5	25	18	4	13	12	15	2	2	2	2
gas1805236	invasive	M1UK	2022-2023	present			gas37612	41	41	15	6	21	24	8	15	15	27	42	21	28	7	21	8	6	8	6	8	8	6	21	15	16	7	21	21	6	23	8	8	28	21	7	16	15	14	5	5	5	5
gas1805237	invasive	M1UK	2022-2023	present			gas37616	41	41	15	6	21	24	8	15	15	27	42	21	28	7	21	8	6	8	6	8	8	6	21	15	16	7	21	21	6	23	8	8	28	21	7	16	15	18	5	5	5	5
gas1805241	invasive	M1UK	2022-2023	present			gas37617	50	50	32	23	38	41	25	32	32	44	51	38	45	24	38	25	23	25	23	25	25	23	38	32	33	24	38	38	23	40	25	25	45	38	24	33	32	35	22	22	22	22
gas1808234	invasive	M1UK	2022-2023	present			gas37623	42	42	16	7	22	25	9	16	16	28	43	22	29	8	22	9	7	9	7	9	9	7	22	16	17	8	22	22	7	24	9	9	29	22	8	17	16	19	6	6	6	6
gas1808240	invasive	M1UK	2022-2023	present			gas37626	39	39	13	4	19	22	6	13	13	25	40	19	26	5	19	6	4	6	4	6	6	4	19	13	14	5	19	19	4	21	6	6	26	19	5	14	13	16	3	3	3	3
gas1808245	invasive	M1UK	2022-2023	present			gas37628	38	38	12	3	18	21	5	12	12	24	39	18	25	4	18	5	3	5	3	5	5	3	18	12	13	4	18	18	3	20	5	5	25	18	4	13	12	15	2	2	2	2
gas1808254	invasive	M1UK	2022-2023	present			gas37636	43	43	17	8	23	26	10	17	17	29	44	23	30	9	23	10	8	10	8	10	10	8	23	17	18	9	23	23	8	25	10	10	30	23	9	18	17	20	7	7	7	7
gas1808255	invasive	M1Global	2022-2023	present			gas37652	38	38	12	3	18	21	5	12	12	24	39	18	25	4	18	5	3	5	3	5	5	3	18	12	13	4	18	18	3	20	5	5	25	18	4	13	12	15	2	2	2	2
gas1808258	invasive	M1UK	2022-2023	present			gas37657	41	41	15	6	21	24	8	15	15	27	42	21	28	7	21	8	6	8	6	8	8	6	21	15	16	7	21	21	6	23	8	8	28	21	7	16	15	18	5	5	5	5
gas1808259	invasive	M1UK	2022-2023	present			gas37661	41	41	15	6	21	24	8	15	15	27	42	21	28	7	21	8	6	8	6	8	8	6	21	15	16	7	21	21	6	23	8	8	28	21	7	16	15	18	5	5	5	5
gas1808260	invasive	M1UK	2022-2023	present			gas37667	39	39	13	4	19	22	6	13	13	25	40	19	26	5	19	6	4	6	4	6	6	4	19	13	14	5	19	19	4	21	6	6	26	19	5	14	13	16	3	3	3	3
gas1808261	invasive	M1UK	2022-2023	present			gas37668	39	39	13	4	19	22	6	13	13	25	40	19	26	5	19	6	4	6	4	6	6	4	19	13	14	5	19	19	4	21	6	6	26	19	5	14	13	16	3	3	3	3
gas1808264	invasive	M1UK	2022-2023	present			gas37669	39	39	13	4	19	22	6	13	13	25	40	19	26	5	19	6	4	6	4	6	6	4	19	13	14	5	19	19	4	21	6	6	26	19	5	14	13	16	3	3	3	3
gas1808271	invasive	M1UK	2022-2023	present			gas37671	39	39	13	4	19	22	6	13	13	25	40	19	26	5	19	6	4	6	4	6	6	4	19	13	14	5	19	19	4	21	6	6	26	19	5	14	13	16	3	3	3	3
gas1808285	invasive	M1UK	2022-2023	present			gas37677	36	36	10	1	16	19	3	10	10	22	37	16	23	2	16	3	1	3	1	3	3	1	16	10	11	2	16	16	1	18	3	3	23	16	2	11	10	13	0	0	0	0
gas1808290	invasive	M1UK	2022-2023	present			gas37684	44	44	12	9	24	27	11	12	12	30	45	24	31	10	24	11	9	11	9	11	11	9	24	12	13	10	24	24	9	26	11	11	31	24	10	19	12	21	8	8	8	8
gas1808299	invasive	M1UK	2022-2023	present			gas37689	36	36	10	1	16	19	3	10	10	22	37	16	23	2	16	3	1	3	1	3	3	1	16	10	11	2	16	16	1	18	3	3	23	16	2	11	10	13	0	0	0	0
gas1808310	invasive	M1UK	2022-2023	present			gas37696	37	37	11	2	17	20	4	11	11	23	38	17	24	3	17	4	2	4	2	4	4	2	17	11	12	3	17	17	2	19	4	4	24	17	3	12	11	14	1	1	1	1
gas1808316	invasive	M1UK	2022-2023	present			gas37702	39	39	13	4	19	22	6	13	13	25	40	19	26	5	19	6	4	6	4	6	6	4	19	13	14	5	19	19	4	21	6	6	26	19	5	14	13	16	3	3	3	3
gas1808323	invasive	M1UK	2022-2023	present			gas37708	40	40	12	5	20	23	7	12	12	26	41	20	27	6	20	7	5	7	5	7	7	5	20	12	13	6	20	20	5	22	7	7	27	20	6	15	12	17	4	4	4	4
gas1808328	invasive	M1Global	2022-2023	present			gas37731	39	39	13	4	19	22	6	13	13	25	40	19	26	5	19	6	4	6	4	6	6	4	19	13	14	5	19	19	4	21	6	6	26	19	5	14	13	16	3	3	3	3
gas1809864	invasive	M1UK	2022-2023	present			gas37737	61	61	35	26	41	44	28	35	35	47	62	41	48	27	41	28	26	28	26	28	28	26	41	35	36	27	41	41	26	43	28	28	48	41	27	36	35	38	25	25	25	25
gas1809878	invasive	M1UK	2022-2023	present			gas37744	39	39	13	4	19	22	6	13	13	25	40	19	26	5	19	6	4	6	4	6	6	4	19	13	14	5	19	19	4	21	6	6	26	19	5	14	13	16	3	3	3	3
gas1809891	invasive	M1UK	2022-2023	present			gas38788	41	41	15	6	21	24	8	15	15	27	42	21	28	7	21	8	6	8	6	8	8	6	21	15	16	7	21	21	6	23	8	8	28	21	7	16	15	18	5	5	5	5
gas1809894	invasive	26 SNPs	2022-2023	abscent			gas38792	39	39	13	4	19	22	6	13	13	25	40	19	26	5	19	6	4	6	4	6	6	4	19	13	14	5	19	19	4	21	6	6	26	19	5	14	13	16	3	3	3	3
gas1809898	invasive	M1UK	2022-2023	present			gas38798	39	39	13	4	19	22	6	13	13	25	40	19	26	5	19	6	4	6	4	6	6	4	19	13	14	5	19	19	4	21	6	6	26	19	5	14	13	16	3	3	3	3
gas1809903	invasive	M1UK	2022-2023	present			gas38799	44	44	18	9	24	27	11	18	18	30	45	24	31	10	24	11	9	11	9	11	11	9	24	18	19	10	24	24	9	26	11	11	31	24	10	19	18	21	8	8	8	8
gas1809904	invasive	M1Global	2022-2023	present			gas38809	39	39	13	4	19	22	6	13	13	25	40	19	26	5	19	6	4	6	4	6	6	4	19	13	14	5	19	19	4	21	6	6	26	19	5	14	13	16	3	3	3	3
gas1809905	invasive	M1UK	2022-2023	present			gas38811	40	40	14	5	20	23	7	14	14	26	41	20	27	6	20	7	5	7	5	7	7	5	20	14	15	6	20	20	5	22	7	7	27	20	6	15	14	17	4	4	4	4
gas1809909	invasive	M1UK	2022-2023	present			gas38819	46	46	20	11	26	29	13	20	20	32	47	26	33	12	26	13	11	13	11	13	13	11	26	20	21	12	26	26	11	28	13	13	33	26	12	21	20	19	10	10	10	10
gas1809911	invasive	M1UK	2022-2023	present			gas38823	43	43	17	8	19	16	10	17	17	25	44	23	30	9	19	10	8	10	8	10	10	8	19	17	18	9	19	19	8	21	10	10	20	19	9	18	17	20	7	7	7	7
gas1809912	invasive	M1UK	2022-2023	present			gas38839	44	44	18	9	24	27	11	18	18	30	45	24	31	10	24	11	9	11	9	11	11	9	24	18	19	10	24	24	9	26	11	11	31	24	10	19	18	21	8	8	8	8
gas1809914	invasive	M1UK	2022-2023	present			gas38845	52	52	26	17	32	35	19	26	26	38	53	32	39	18	32	19	17	19	17	19	19	17	32	26	27	18	32	32	17	34	19	19	39	32	18	27	26	29	16	16	16	16
gas1809932	invasive	M1UK	2022-2023	present			gas38846	42	42	16	7	22	25	9	16	16	28	43	22	29	8	22	9	7	9	7	9	9	7	22	16	17	8	22	22	7	24	9	9	29	22	8	17	16	17	6	6	6	6
gas1809934	invasive	M1UK	2022-2023	present			gas392684	54	54	36	27	42	45	29	36	36	48	55	42	49	28	42	29	27	29	27	29	29	27	42	36	37	28	42	42	27	44	29	29	49	42	28	37	36	39	26	26	26	26
gas1809944	invasive	M1UK	2022-2023	present			gas392685	46	46	18	11	26	29	13	18	18	32	47	26	33	12	26	13	11	13	11	13	13	11	26	18	19	12	26	26	11	28	13	13	33	26	12	21	18	23	10	10	10	10
gas1809945	invasive	M1UK	2022-2023	present			gas392686	59	59	33	24	39	42	26	33	33	45	60	39	46	25	39	26	24	26	24	26	26	24	39	33	34	25	39	39	24	41	26	26	46	39	25	34	33	36	23	23	23	23
gas1809953	invasive	M1Global	2022-2023	present			gas392687	38	38	12	3	18	21	5	12	12	24	39	18	25	4	18	5	3	5	3	5	5	3	18	12	13	4	18	18	3	20	5	5	25	18	4	13	12	15	2	2	2	2
gas1811115	invasive	M1UK	2022-2023	present			gas392688	45	45	19	10	25	28	12	19	19	31	46	25	32	11	25	12	10	12	10	12	12	10	25	19	20	11	25	25	10	27	12	12	32	25	11	20	19	22	9	9	9	9
gas1811118	invasive	M1UK	2022-2023	present			gas392689	39	39	13	4	19	22	6	13	13	25	40	19	26	5	19	6	4	6	4	6	6	4	19	13	14	5	19	19	4	21	6	6	26	19	5	14	13	16	3	3	3	3
gas1811128	invasive	M1UK	2022-2023	present			gas392690	52	52	26	17	32	35	19	26	26	38	53	32	39	18	32	19	17	19	17	19	19	17	32	26	27	18	32	32	17	34	19	19	39	32	18	27	26	29	16	16	16	16
gas1811129	invasive	M1UK	2022-2023	present			gas392691	47	47	21	12	27	30	14	21	21	33	48	27	34	13	27	14	12	14	12	14	14	12	27	21	22	13	27	27	12	29	14	14	34	27	13	22	21	24	11	11	11	11
gas1811131	invasive	M1UK	2022-2023	present			gas392692	37	37	11	2	17	20	4	11	11	23	38	17	24	3	17	4	2	4	2	4	4	2	17	11	12	3	17	17	2	19	4	4	24	17	3	12	11	14	1	1	1	1
gas1811132	invasive	M1Global	2022-2023	present			gas392693	41	41	15	6	21	24	8	15	15	27	42	21	28	7	21	8	6	8	6	8	8	6	21	15	16	7	21	21	6	23	8	8	28	21	7	16	15	18	5	5	5	5
gas1811133	invasive	M1UK	2022-2023	present			gas392694	43	43	17	8	23	26	10	17	17	29	44	23	30	9	23	10	8	10	8	10	10	8	23	17	18	9	23	23	8	25	10	10	30	23	9	18	17	20	7	7	7	7
gas1811136	invasive	M1UK	2022-2023	present			gas392695	49	49	23	14	29	32	16	23	23	35	50	29	36	15	29	16	14	16	14	16	16	14	29	23	24	15	29	29	14	31	16	16	36	29	15	24	23	12	13	13	13	13
gas1811141	invasive	M1UK	2022-2023	present			gas392696	54	54	36	27	42	45	29	36	36	48	55	42	49	28	42	29	27	29	27	29	29	27	42	36	37	28	42	42	27	44	29	29	49	42	28	37	36	39	26	26	26	26
gas1811144	invasive	M1UK	2022-2023	present			gas392697	40	40	14	5	20	23	7	14	14	26	41	20	27	6	20	7	5	7	5	7	7	5	20	14	15	6	20	20	5	22	7	7	27	20	6	15	14	17	4	4	4	4
gas1811153	invasive	M1Global	2022-2023	present			gas392698	44	44	12	9	24	27	11	12	12	30	45	24	31	10	24	11	9	11	9	11	11	9	24	12	13	10	24	24	9	26	11	11	31	24	10	19	12	21	8	8	8	8
gas1811155	invasive	M1UK	2022-2023	present			gas392699	41	41	15	6	21	24	8	15	15	27	42	21	28	7	21	8	6	8	6	8	8	6	21	15	16	7	21	21	6	23	8	8	28	21	7	16	15	18	5	5	5	5
gas1811157	invasive	M1UK	2022-2023	present			gas392700	52	52	26	17	22	31	19	26	26	28	53	32	39	18	22	19	17	19	17	19	19	17	22	26	27	18	22	22	17	24	19	19	35	22	18	27	26	29	16	16	16	16
gas1811162	invasive	M1UK	2022-2023	present			gas392701	49	49	23	14	29	32	16	23	23	35	50	29	36	15	29	16	14	16	14	16	16	14	29	23	24	15	29	29	14	31	16	16	36	29	15	24	23	26	13	13	13	13
gas1811165	invasive	M1UK	2022-2023	present			gas392702	49	49	23	14	29	32	16	23	23	35	50	29	36	15	29	16	14	16	14	16	16	14	29	23	24	15	29	29	14	31	16	16	36	29	15	24	23	26	13	13	13	13
gas1811166	invasive	M1UK	2022-2023	present			gas392703	49	49	23	14	29	32	16	23	23	35	50	29	36	15	29	16	14	16	14	16	16	14	29	23	24	15	29	29	14	31	16	16	36	29	15	24	23	26	13	13	13	13
gas1811168	invasive	M1UK	2022-2023	present			gas392704	49	49	23	14	29	32	16	23	23	35	50	29	36	15	29	16	14	16	14	16	16	14	29	23	24	15	29	29	14	31	16	16	36	29	15	24	23	26	13	13	13	13
gas1811173	invasive	M1Global	2022-2023	present			gas392705	49	49	23	14	29	32	16	23	23	35	50	29	36	15	29	16	14	16	14	16	16	14	29	23	24	15	29	29	14	31	16	16	36	29	15	24	23	26	13	13	13	13
gas1811174	invasive	M1Global	2022-2023	present			gas392706	49	49	23	14	29	32	16	23	23	35	50	29	36	15	29	16	14	16	14	16	16	14	29	23	24	15	29	29	14	31	16	16	36	29	15	24	23	26	13	13	13	13
gas1811178	invasive	M1UK	2022-2023	present			gas39593	52	52	34	25	40	43	27	34	34	46	53	40	47	26	40	27	25	27	25	27	27	25	40	34	35	26	40	40	25	42	27	27	47	40	26	35	34	37	24	24	24	24
gas1811180	invasive	22 SNPs	2022-2023	abscent			gas39600	47	47	21	12	27	30	14	21	21	33	48	27	34	13	27	14	12	14	12	14	14	12	27	21	22	13	27	27	12	29	14	14	34	27	13	22	21	24	11	11	11	11
gas1811183	invasive	M1UK	2022-2023	present			gas39616	51	51	25	16	31	34	18	25	25	37	52	31	38	17	31	18	16	18	16	18	18	16	31	25	26	17	31	31	16	33	18	18	38	31	17	26	25	28	15	15	15	15
gas1811184	invasive	M1UK	2022-2023	present			gas39619	39	39	13	4	19	22	6	13	13	25	40	19	26	5	19	6	4	6	4	6	6	4	19	13	14	5	19	19	4	21	6	6	26	19	5	14	13	16	3	3	3	3
gas1811193	invasive	M1Global	2022-2023	present			gas39621	39	39	13	4	19	22	6	13	13	25	40	19	26	5	19	6	4	6	4	6	6	4	19	13	14	5	19	19	4	21	6	6	26	19	5	14	13	16	3	3	3	3
gas1811194	invasive	M1UK	2022-2023	present			gas39624	45	45	19	10	25	28	12	19	19	31	46	25	32	11	25	12	10	12	10	12	12	10	25	19	20	11	25	25	10	27	12	12	32	25	11	20	19	22	9	9	9	9
gas1811200	invasive	M1UK	2022-2023	present			gas39638	52	52	34	25	40	43	27	34	34	46	53	40	47	26	40	27	25	27	25	27	27	25	40	34	35	26	40	40	25	42	27	27	47	40	26	35	34	37	24	24	24	24
gas1811203	invasive	M1UK	2022-2023	present			gas39642	44	44	18	9	24	27	11	18	18	30	45	24	31	10	24	11	9	11	9	11	11	9	24	18	19	10	24	24	9	26	11	11	31	24	10	19	18	21	8	8	8	8
gas1811205	invasive	M1UK	2022-2023	present			gas39643	38	38	12	3	18	21	5	12	12	24	39	18	25	4	18	5	3	5	3	5	5	3	18	12	13	4	18	18	3	20	5	5	25	18	4	13	12	15	2	2	2	2
gas1811207	invasive	26 SNPs	2022-2023	abscent			gas39649	39	39	13	4	19	22	6	13	13	25	40	19	26	5	19	6	4	6	4	6	6	4	19	13	14	5	19	19	4	21	6	6	26	19	5	14	13	16	3	3	3	3
gas1812295	invasive	M1Global	2022-2023	present			gas39653	38	38	12	3	18	21	5	12	12	24	39	18	25	4	18	5	3	5	3	5	5	3	18	12	13	4	18	18	3	20	5	5	25	18	4	13	12	15	2	2	2	2
gas1812297	invasive	M1UK	2022-2023	present			gas45752	43	43	17	8	13	22	10	17	17	19	44	23	30	9	13	10	8	10	8	10	10	8	13	17	18	9	13	13	8	15	10	10	26	13	9	18	17	20	7	7	7	7
gas1812301	invasive	M1UK	2022-2023	present			gas45755	43	43	17	8	13	22	10	17	17	19	44	23	30	9	13	10	8	10	8	10	10	8	13	17	18	9	13	13	8	15	10	10	26	13	9	18	17	20	7	7	7	7
gas1812302	invasive	M1UK	2022-2023	present			gas45770	41	41	15	6	21	24	8	15	15	27	42	21	28	7	21	8	6	8	6	8	8	6	21	15	16	7	21	21	6	23	8	8	28	21	7	16	15	18	5	5	5	5
gas1812304	invasive	M1Global	2022-2023	present			gas45773	47	47	29	20	35	38	22	29	29	41	48	35	42	21	35	22	20	22	20	22	22	20	35	29	30	21	35	35	20	37	22	22	42	35	21	30	29	32	19	19	19	19
gas1812305	invasive	M1UK	2022-2023	present			gas45799	38	38	12	3	18	21	5	12	12	24	39	18	25	4	18	5	3	5	3	5	5	3	18	12	13	4	18	18	3	20	5	5	25	18	4	13	12	15	2	2	2	2
gas1812315	invasive	M1UK	2022-2023	present			gas45805	54	54	28	19	34	37	21	28	28	40	55	34	41	20	34	21	19	21	19	21	21	19	34	28	29	20	34	34	19	36	21	21	41	34	20	29	28	31	18	18	18	18
gas1812317	invasive	M1UK	2022-2023	present			gas491303	52	52	26	17	32	35	19	26	26	38	53	32	39	18	32	19	17	19	17	19	19	17	32	26	27	18	32	32	17	34	19	19	39	32	18	27	26	29	16	16	16	16
gas1812324	invasive	M1Global	2022-2023	present			gas491304	55	55	37	28	43	46	30	37	37	49	56	43	50	29	43	30	28	30	28	30	30	28	43	37	38	29	43	43	28	45	30	30	50	43	29	38	37	40	27	27	27	27
gas1812326	invasive	M1UK	2022-2023	present			gas491305	44	44	18	9	24	27	11	18	18	30	45	24	31	10	24	11	9	11	9	11	11	9	24	18	19	10	24	24	9	26	11	11	31	24	10	19	18	21	8	8	8	8
gas1812327	invasive	M1UK	2022-2023	present			gas491306	47	47	21	12	27	30	14	21	21	33	48	27	34	13	27	14	12	14	12	14	14	12	27	21	22	13	27	27	12	29	14	14	34	27	13	22	21	24	11	11	11	11
gas1812329	invasive	M1UK	2022-2023	present			gas491307	47	47	21	12	27	30	14	21	21	33	48	27	34	13	27	14	12	14	12	14	14	12	27	21	22	13	27	27	12	29	14	14	34	27	13	22	21	24	11	11	11	11
gas1812339	invasive	M1UK	2022-2023	present			gas491309	44	44	18	9	24	27	11	18	18	30	45	24	31	10	24	11	9	11	9	11	11	9	24	18	19	10	24	24	9	26	11	11	31	24	10	19	18	21	8	8	8	8
gas1812342	invasive	M1UK	2022-2023	present			gas491310	55	55	29	20	35	38	22	29	29	41	56	35	42	21	35	22	20	22	20	22	22	20	35	29	30	21	35	35	20	37	22	22	42	35	21	30	29	32	19	19	19	19
gas1812345	invasive	M1Global	2022-2023	present			gas498837	43	43	17	8	23	26	10	17	17	29	44	23	30	9	23	10	8	10	8	10	10	8	23	17	18	9	23	23	8	25	10	10	30	23	9	18	17	20	7	7	7	7
gas1812347	invasive	M1UK	2022-2023	present			gas498838	43	43	17	8	23	26	10	17	17	29	44	23	30	9	23	10	8	10	8	10	10	8	23	17	18	9	23	23	8	25	10	10	30	23	9	18	17	20	7	7	7	7
gas1812354	invasive	M1UK	2022-2023	present			gas526216	48	48	22	13	24	21	15	22	22	30	49	28	35	14	24	15	13	15	13	15	15	13	24	22	23	14	24	24	13	26	15	15	25	24	14	23	22	25	12	12	12	12
gas1812355	invasive	M1Global	2022-2023	present			gas526218	44	44	18	9	24	27	11	18	18	30	45	24	31	10	24	11	9	11	9	11	11	9	24	18	19	10	24	24	9	26	11	11	31	24	10	19	18	21	8	8	8	8
gas1812359	invasive	M1UK	2022-2023	present			gas536981	43	43	17	8	23	26	10	17	17	29	44	23	30	9	23	10	8	10	8	10	10	8	23	17	18	9	23	23	8	25	10	10	30	23	9	18	17	20	7	7	7	7
gas1812360	invasive	M1UK	2022-2023	present			gas536988	43	43	17	8	23	26	10	17	17	29	44	23	30	9	23	10	8	10	8	10	10	8	23	17	18	9	23	23	8	25	10	10	30	23	9	18	17	20	7	7	7	7
gas1812365	invasive	M1UK	2022-2023	present			gas55067	45	45	19	10	25	28	12	19	19	31	46	25	32	11	25	12	10	12	10	12	12	10	25	19	20	11	25	25	10	27	12	12	32	25	11	20	19	20	9	9	9	9
gas1812367	invasive	M1Global	2022-2023	present			gas55069	43	43	17	8	23	26	10	17	17	29	44	23	30	9	23	10	8	10	8	10	10	8	23	17	18	9	23	23	8	25	10	10	30	23	9	18	17	20	7	7	7	7
gas1812373	invasive	26 SNPs	2022-2023	abscent			gas55070	41	41	15	6	21	24	8	15	15	27	42	21	28	7	21	8	6	8	6	8	8	6	21	15	16	7	21	21	6	23	8	8	28	21	7	16	15	18	5	5	5	5
gas1812377	invasive	26 SNPs	2022-2023	abscent			gas55071	48	48	22	13	28	31	15	22	22	34	49	28	35	14	28	15	13	15	13	15	15	13	28	22	23	14	28	28	13	30	15	15	35	28	14	23	22	25	12	12	12	12
gas1812378	invasive	M1UK	2022-2023	present			gas55079	41	41	15	6	21	24	8	15	15	27	42	21	28	7	21	8	6	8	6	8	8	6	21	15	16	7	21	21	6	23	8	8	28	21	7	16	15	18	5	5	5	5
gas1812382	invasive	M1Global	2022-2023	present			gas55081	44	44	18	9	24	27	11	18	18	30	45	24	31	10	24	11	9	11	9	11	11	9	24	18	19	10	24	24	9	26	11	11	31	24	10	19	18	21	8	8	8	8
gas1812385	invasive	M1UK	2022-2023	present			gas55082	46	46	20	11	26	29	13	20	20	32	47	26	33	12	26	13	11	13	11	13	13	11	26	20	21	12	26	26	11	28	13	13	33	26	12	21	20	21	10	10	10	10
gas1819393	invasive	M1UK	2022-2023	present			gas55097	54	54	28	19	34	37	21	28	28	40	55	34	41	20	34	21	19	21	19	21	21	19	34	28	29	20	34	34	19	36	21	21	41	34	20	29	28	31	18	18	18	18
gas1819395	invasive	M1UK	2022-2023	present			gas55100	54	54	28	19	34	37	21	28	28	40	55	34	41	20	34	21	19	21	19	21	21	19	34	28	29	20	34	34	19	36	21	21	41	34	20	29	28	31	18	18	18	18
gas1819396	invasive	M1UK	2022-2023	present			gas55107	38	38	12	3	18	21	5	12	12	24	39	18	25	4	18	5	3	5	3	5	5	3	18	12	13	4	18	18	3	20	5	5	25	18	4	13	12	15	2	2	2	2
gas1819397	invasive	M1UK	2022-2023	present			gas55112	38	38	12	3	18	21	5	12	12	24	39	18	25	4	18	5	3	5	3	5	5	3	18	12	13	4	18	18	3	20	5	5	25	18	4	13	12	15	2	2	2	2
gas1819398	invasive	M1UK	2022-2023	present			gas55121	43	43	17	8	23	26	10	17	17	29	44	23	30	9	23	10	8	10	8	10	10	8	23	17	18	9	23	23	8	25	10	10	30	23	9	18	17	20	7	7	7	7
gas1819402	invasive	M1UK	2022-2023	present			gas56049	53	53	35	26	41	44	28	35	35	47	54	41	48	27	41	28	26	28	26	28	28	26	41	35	36	27	41	41	26	43	28	28	48	41	27	36	35	38	25	25	25	25
gas1819405	invasive	M1UK	2022-2023	present			gas56050	44	44	18	9	24	27	11	18	18	30	45	24	31	10	24	11	9	11	9	11	11	9	24	18	19	10	24	24	9	26	11	11	31	24	10	19	18	21	8	8	8	8
gas1819406	invasive	M1UK	2022-2023	present			gas56055	43	43	17	8	23	26	10	17	17	29	44	23	30	9	23	10	8	10	8	10	10	8	23	17	18	9	23	23	8	25	10	10	30	23	9	18	17	20	7	7	7	7
gas1819412	invasive	M1UK	2022-2023	present			gas56063	37	37	11	2	17	20	4	11	11	23	38	17	24	3	17	4	2	4	2	4	4	2	17	11	12	3	17	17	2	19	4	4	24	17	3	12	11	14	1	1	1	1
gas1819421	invasive	M1UK	2022-2023	present			gas56092	51	51	33	24	39	42	26	33	33	45	52	39	46	25	39	26	24	26	24	26	26	24	39	33	34	25	39	39	24	41	26	26	46	39	25	34	33	36	23	23	23	23
gas1819423	invasive	M1UK	2022-2023	present			gas56096	59	59	41	32	47	50	34	41	41	53	60	47	54	33	47	34	32	34	32	34	34	32	47	41	42	33	47	47	32	49	34	34	54	47	33	42	41	44	31	31	31	31
gas1819424	invasive	M1UK	2022-2023	present			gas57686	50	50	24	15	30	33	17	24	24	36	51	30	37	16	30	17	15	17	15	17	17	15	30	24	25	16	30	30	15	32	17	17	37	30	16	25	24	27	14	14	14	14
gas1819431	invasive	M1UK	2022-2023	present			gas57696	39	39	13	4	19	22	6	13	13	25	40	19	26	5	19	6	4	6	4	6	6	4	19	13	14	5	19	19	4	21	6	6	26	19	5	14	13	12	3	3	3	3
gas1819433	invasive	26 SNPs	2022-2023	abscent			gas57704	44	44	18	9	24	27	11	18	18	30	45	24	31	10	24	11	9	11	9	11	11	9	24	18	19	10	24	24	9	26	11	11	31	24	10	19	18	21	8	8	8	8
gas1819434	invasive	M1UK	2022-2023	present			gas57712	60	60	34	25	40	43	27	34	34	46	61	40	47	26	40	27	25	27	25	27	27	25	40	34	35	26	40	40	25	42	27	27	47	40	26	35	34	37	24	24	24	24
gas1819435	invasive	M1UK	2022-2023	present			gas57713	42	42	16	7	22	25	9	16	16	28	43	22	29	8	22	9	7	9	7	9	9	7	22	16	17	8	22	22	7	24	9	9	29	22	8	17	16	19	6	6	6	6
gas1819437	invasive	M1UK	2022-2023	present			gas57717	39	39	13	4	19	22	6	13	13	25	40	19	26	5	19	6	4	6	4	6	6	4	19	13	14	5	19	19	4	21	6	6	26	19	5	14	13	16	3	3	3	3
gas1819440	invasive	M1UK	2022-2023	present			gas57722	54	54	28	19	34	37	21	28	28	40	55	34	41	20	34	21	19	21	19	21	21	19	34	28	29	20	34	34	19	36	21	21	41	34	20	29	28	31	18	18	18	18
gas1819442	invasive	M1UK	2022-2023	present			gas57730	45	45	19	10	25	28	12	19	19	31	46	25	32	11	25	12	10	12	10	12	12	10	25	19	20	11	25	25	10	27	12	12	32	25	11	20	19	20	9	9	9	9
gas1819443	invasive	M1UK	2022-2023	present			gas58264	43	43	17	8	23	26	10	17	17	29	44	23	30	9	23	10	8	10	8	10	10	8	23	17	18	9	23	23	8	25	10	10	30	23	9	18	17	20	7	7	7	7
gas1819454	invasive	M1UK	2022-2023	present			gas58268	61	61	35	26	41	44	28	35	35	47	62	41	48	27	41	28	26	28	26	28	28	26	41	35	36	27	41	41	26	43	28	28	48	41	27	36	35	38	25	25	25	25
gas1819458	invasive	M1UK	2022-2023	present			gas58269	52	52	26	17	32	35	19	26	26	38	53	32	39	18	32	19	17	19	17	19	19	17	32	26	27	18	32	32	17	34	19	19	39	32	18	27	26	29	16	16	16	16
gas1819460	invasive	M1UK	2022-2023	present			gas58279	36	36	10	1	16	19	3	10	10	22	37	16	23	2	16	3	1	3	1	3	3	1	16	10	11	2	16	16	1	18	3	3	23	16	2	11	10	13	0	0	0	0
gas1819461	invasive	M1UK	2022-2023	present			gas58280	48	48	22	13	28	31	15	22	22	34	49	28	35	14	28	15	13	15	13	15	15	13	28	22	23	14	28	28	13	30	15	15	35	28	14	23	22	21	12	12	12	12
gas1819464	invasive	26 SNPs	2022-2023	abscent			gas58287	45	45	19	10	25	28	12	19	19	31	46	25	32	11	25	12	10	12	10	12	12	10	25	19	20	11	25	25	10	27	12	12	32	25	11	20	19	22	9	9	9	9
gas1819466	invasive	M1UK	2022-2023	present			gas58291	45	45	19	10	25	28	12	19	19	31	46	25	32	11	25	12	10	12	10	12	12	10	25	19	20	11	25	25	10	27	12	12	32	25	11	20	19	20	9	9	9	9
gas1819467	invasive	M1UK	2022-2023	present			gas584561	43	43	17	8	23	26	10	17	17	29	44	23	30	9	23	10	8	10	8	10	10	8	23	17	18	9	23	23	8	25	10	10	30	23	9	18	17	20	7	7	7	7
gas1819468	invasive	M1UK	2022-2023	present			gas584562	44	44	18	9	24	27	11	18	18	30	45	24	31	10	24	11	9	11	9	11	11	9	24	18	19	10	24	24	9	26	11	11	31	24	10	19	18	21	8	8	8	8
gas1819470	invasive	26 SNPs	2022-2023	abscent			gas584563	55	55	29	20	35	38	22	29	29	41	56	35	42	21	35	22	20	22	20	22	22	20	35	29	30	21	35	35	20	37	22	22	42	35	21	30	29	32	19	19	19	19
gas1819480	invasive	M1UK	2022-2023	present			gas584564	42	42	16	7	22	25	9	16	16	28	43	22	29	8	22	9	7	9	7	9	9	7	22	16	17	8	22	22	7	24	9	9	29	22	8	17	16	19	6	6	6	6
gas1819484	invasive	M1UK	2022-2023	present			gas584565	46	46	18	11	26	29	13	18	18	32	47	26	33	12	26	13	11	13	11	13	13	11	26	18	19	12	26	26	11	28	13	13	33	26	12	21	18	23	10	10	10	10
gas1819775	invasive	M1UK	2022-2023	present			gas584567	45	45	17	10	25	28	12	17	17	31	46	25	32	11	25	12	10	12	10	12	12	10	25	17	18	11	25	25	10	27	12	12	32	25	11	20	17	22	9	9	9	9
gas1819779	invasive	M1UK	2022-2023	present			gas584571	50	50	24	15	8	29	17	24	24	14	51	30	37	16	8	17	15	17	15	17	17	15	8	24	25	16	8	8	15	14	17	17	33	8	16	25	24	27	14	14	14	14
gas1819780	invasive	M1UK	2022-2023	present			gas584594	37	37	11	2	17	20	4	11	11	23	38	17	24	3	17	4	2	4	2	4	4	2	17	11	12	3	17	17	2	19	4	4	24	17	3	12	11	14	1	1	1	1
gas1819783	invasive	M1UK	2022-2023	present			gas584602	46	46	20	11	26	29	13	20	20	32	47	26	33	12	26	13	11	13	11	13	13	11	26	20	21	12	26	26	11	28	13	13	33	26	12	21	20	23	10	10	10	10
gas1819789	invasive	M1UK	2022-2023	present			gas584604	46	46	20	11	26	29	13	20	20	32	47	26	33	12	26	13	11	13	11	13	13	11	26	20	21	12	26	26	11	28	13	13	33	26	12	21	20	23	10	10	10	10
gas1819790	invasive	M1UK	2022-2023	present			gas584608	59	59	33	24	39	42	26	33	33	45	60	39	18	25	39	26	24	26	24	26	26	24	39	33	34	25	39	39	24	41	26	26	46	39	25	34	33	36	23	23	23	23
gas1819816	invasive	M1UK	2022-2023	present			gas584610	39	39	13	4	19	22	6	13	13	25	40	19	26	5	19	6	4	6	4	6	6	4	19	13	14	5	19	19	4	21	6	6	26	19	5	14	13	16	3	3	3	3
gas1819819	invasive	M1UK	2022-2023	present			gas584612	46	46	20	11	26	29	13	20	20	32	47	26	33	12	26	13	11	13	11	13	13	11	26	20	21	12	26	26	11	28	13	13	33	26	12	21	20	23	10	10	10	10
gas1819820	invasive	M1UK	2022-2023	present			gas584616	46	46	20	11	26	29	13	20	20	32	47	26	33	12	26	13	11	13	11	13	13	11	26	20	21	12	26	26	11	28	13	13	33	26	12	21	20	23	10	10	10	10
[truncated: 234 more rows]
[truncated: 22 more columns]

## Sheet: Source Data Figure 5A
Source Data Figure 5A - Phylogenetic tree metadata
isolates	Lineage	year	country	phi5005.3	Clades
gas1644917	M1UK	2022-2023	UK	present	Clade 1
[truncated: 2,364 more rows]

## Sheet: Source Data Figure 5B 
Source Data Figure 5B - PastML analysis
[truncated: 1 more rows]

[truncated: 9 more sheets: Source Data Figure 5C, Source Data Sup Figure 1, Source Data Sup Figure 2, Source Data Sup Figure 3, Source Data Sup Figure 4, Source Data Sup Figure 5A, Source Data Sup Figure 5B, Source Data Sup Figure 5C, Source Data Sup Figure 5D]
